# Supplementary material for: Discovering the drivers of clonal hematopoiesis
Source: Nat Commun. 2022 Jul 23;13:4267. doi: 10.1038/s41467-022-31878-0 (PMC9308779; doi:10.1038/s41467-022-31878-0)
Supplement: Supplementary file 4 — Supplementary Dataset 2 [file 41467_2022_31878_MOESM4_ESM.txt]

Gene	Number_mutations_TCGA	Number_samples_TCGA	Proportion_samples_TCGA	Number_mutations_HMF	Number_samples_HMF	Proportion_samples_HMF	CH	Myeloid	CGC	Gene_in_IMPACT_panel	Discovery_TCGA	Discovery_HMF	Discovery_IMPACT	Mean_FPKM	DISCOVERY_METHODS_HMF	DISCOVERY_METHODS_TCGA	DISCOVERY_METHODS_IMPACT	Mean_Age	Prior knowledge
ABL2	45	45	0.005412557132548	2	2	0.000545404963185	NO	NO	YES	NO	YES	NO	NO	414.25		cbase		60.0909090909091	ETV6-ABL2 fusion drives cases of T-ALL and AML74
AFF3	52	51	0.006134231416887	6	6	0.001636214889556	NO	NO	YES	NO	YES	NO	NO	1017.625		combination,oncodrivefml		60.82	AFF3 is fusion partner of MLL3, BCL2 and RUNX1 in hematopoietic malignancies86
APC	79	75	0.009020928554246	8	8	0.002181619852741	NO	NO	YES	YES	NO	YES	NO	328	combination			61.68	Frequent hypermethylation of APC promoter across T-cell leukemia/lymphoma cases89; Haploinsufficiency of APC in HSC with loss of TP53 expression increases the risk of transformation to AML90
ARID2	59	57	0.006855905701227	3	3	0.000818107444778	NO	YES	YES	YES	NO	YES	YES	481.625	combination		dndscv	59.1071428571429	Established myeloid driver17
ASXL1	103	103	0.012388741881164	23	23	0.006272157076629	YES	YES	YES	YES	YES	YES	YES	457.25	mutpanning,dndscv,oncodrivefml,cbase	mutpanning,dndscv,oncodrivefml,cbase	oncodriveclustl,dndscv,oncodrivefml	62.578431372549	Established CH driver49
ATE1	28	28	0.003367813326918	7	7	0.001908917371148	NO	NO	NO	NO	NO	YES	NO	176.125	oncodriveclustl,smregions			59.2307692307692
ATM	163	156	0.018763531392831	17	17	0.004635942187074	NO	YES	YES	YES	YES	YES	YES	480.75	combination	hotmaps	oncodriveclustl,smregions,dndscv,oncodrivefml	63.6645161290323	Established myeloid driver17
BAX	20	20	0.002405580947799	4	4	0.00109080992637	NO	NO	YES	NO	NO	YES	NO	59	combination			55.5	BAX-Mutated Clonal Hematopoiesis in Patients on Long-Term Venetoclax65
CALR	21	20	0.002405580947799	2	2	0.000545404963185	NO	YES	YES	YES	NO	NO	YES	8292.5			dndscv	62.5	Established myeloid driver17
CBL	44	43	0.005171999037768	6	6	0.001636214889556	YES	YES	YES	YES	NO	NO	YES	1647.75			oncodriveclustl,smregions,dndscv,oncodrivefml	59.1904761904762	Established CH driver49
CDKN1B	11	11	0.001323069521289	0	0	0	NO	YES	YES	YES	NO	NO	YES	730.375			smregions,oncodrivefml	64.0909090909091	Established myeloid driver17
CHEK2	31	31	0.003728650469088	8	8	0.002181619852741	NO	YES	YES	YES	YES	YES	YES	77.125	combination	combination	oncodriveclustl,smregions,dndscv,oncodrivefml	69.7096774193548	Established myeloid driver17
CTCF	22	22	0.002646139042579	3	3	0.000818107444778	NO	YES	YES	YES	NO	NO	YES	803.25			oncodriveclustl,smregions,dndscv,oncodrivefml	50.9545454545455	Established myeloid driver17
CUX1	71	69	0.008299254269906	5	5	0.001363512407963	NO	NO	YES	NO	NO	YES	NO	2661.75	combination			58.4705882352941	CUX1 knockdown triggers MDS in mice66; recurrent 7q deletion in MDS67
DNM2	46	46	0.005532836179937	10	10	0.002727024815926	NO	NO	YES	NO	NO	YES	NO	676.375	oncodrivefml			56.804347826087	DNM2 mediates the survival of leukemic stem cells to TKI therapy91; frequent DNM2 mutations in ALL cases92
DNMT3A	324	318	0.038248737070003	129	124	0.03381510771748	YES	YES	YES	YES	YES	YES	YES	769.25	mutpanning,dndscv,oncodriveclustl,smregions,oncodrivefml,cbase,hotmaps	mutpanning,dndscv,smregions,oncodrivefml,cbase,hotmaps	oncodriveclustl,smregions,dndscv,oncodrivefml	65.4113924050633	Established CH driver49
DNMT3B	50	48	0.005773394274717	6	6	0.001636214889556	NO	YES	NO	YES	NO	NO	YES	200.875			dndscv,oncodrivefml	60.3913043478261	Established myeloid driver17
ERCC2	49	49	0.005893673322107	4	4	0.00109080992637	NO	NO	YES	YES	YES	NO	NO	158.25		hotmaps		60.531914893617	ERCC2 variant is related with increased risk of tAML in treated cancer patients81
ERF	17	17	0.002044743805629	4	4	0.00109080992637	NO	NO	NO	YES	NO	NO	YES	313			oncodrivefml	50.1764705882353	ERF is required for normal HSC function87
EZH2	38	38	0.004570603800818	1	1	0.000272702481593	NO	YES	YES	YES	NO	NO	YES	467			dndscv	58.7368421052632	Established myeloid driver17
FOXP1	29	29	0.003488092374308	3	3	0.000818107444778	NO	NO	YES	YES	NO	YES	YES	1734.875	combination		dndscv,oncodrivefml	55.2222222222222	Mutated at low frequency across CH cases75; frequent chromosome 3p deletions in MPN patients76
GNAS	59	50	0.006013952369497	7	7	0.001908917371148	YES	YES	YES	YES	YES	NO	YES	7117.125		mutpanning,hotmaps	oncodriveclustl,smregions,dndscv,oncodrivefml	61.06	Established CH driver49
GNB1	23	23	0.002766418089969	5	5	0.001363512407963	YES	NO	NO	NO	YES	YES	NO	3142				59.2608695652174	Established CH driver49
IDH1	12	12	0.001443348568679	3	3	0.000818107444778	NO	YES	YES	YES	NO	NO	YES	134.875			oncodriveclustl	56.75	Established myeloid driver17
IDH2	29	29	0.003488092374308	4	4	0.00109080992637	YES	YES	YES	YES	NO	NO	YES	1349.375			oncodriveclustl,dndscv,oncodrivefml	60.8275862068966	Established CH driver49
JAK2	62	62	0.007457300938177	11	11	0.002999727297518	YES	YES	YES	YES	YES	YES	YES	140.875	mutpanning,oncodriveclustl,smregions,hotmaps	mutpanning,oncodriveclustl,hotmaps,smregions	oncodriveclustl,smregions,dndscv,oncodrivefml	62.1451612903226	Established CH driver49
KDM5C	67	65	0.007818138080346	7	7	0.001908917371148	NO	YES	YES	YES	NO	YES	NO	808.5	hotmaps			58.6	Established myeloid driver17
KDM6A	42	42	0.005051719990378	4	4	0.00109080992637	NO	YES	YES	YES	NO	NO	YES	367.875			dndscv,oncodrivefml	62.3809523809524	Established myeloid driver17
KMT2C	156	152	0.018282415203272	10	9	0.002454322334333	NO	YES	YES	YES	YES	YES	YES	1924.125	dndscv	smregions	oncodrivefml	58.1533333333333	Established myeloid driver17
KMT2D	194	183	0.02201106567236	67	66	0.017998363785111	NO	YES	YES	YES	NO	NO	YES	2772.125			oncodrivefml	60.4153005464481	Established myeloid driver17
KRAS	10	10	0.001202790473899	2	2	0.000545404963185	YES	YES	YES	YES	NO	NO	YES	185.875			dndscv	60.5	Established CH driver49
LZTR1	56	56	0.006735626653837	1	1	0.000272702481593	NO	NO	YES	NO	YES	NO	NO	123.875		combination		61.5892857142857	LZTR1 regulates RAS ubiquitination underlying CML resistance to treatment70; case report of a LZTR1-mutant subclone growing in 5-azacytidine-treated MDS patient71
MDM4	13	13	0.001563627616069	1	1	0.000272702481593	NO	NO	YES	YES	NO	NO	YES	1296.125			oncodriveclustl,dndscv	57.2307692307692	PPM1D truncating mutations cause decreased phosphorylation of MDM4 and other DDR genes68; recurrent amplification of MDM4 in myeloid malignancies resulting in decreased TP53 levels69
MGA	115	113	0.013591532355064	9	9	0.002454322334333	NO	YES	NO	YES	NO	NO	YES	976.5			dndscv	60.8660714285714	Established myeloid driver17
MPL	28	28	0.003367813326918	2	2	0.000545404963185	NO	YES	YES	YES	NO	NO	YES	826.625			oncodriveclustl	62.4642857142857	Established myeloid driver17
MYCN	21	21	0.002525859995189	6	6	0.001636214889556	NO	NO	YES	YES	NO	NO	YES	15.625			dndscv	61.3333333333333	In erythroleukemia, MYCN represses the expression of CDKN1A through EZH284; mice which express MYCN under the control of Ig regulation develop B-cell lymphoma85
MYD88	27	27	0.003247534279529	1	1	0.000272702481593	YES	NO	YES	YES	YES	NO	YES	881.125		hotmaps	oncodriveclustl,oncodrivefml	59.2592592592593	Established CH driver49
MYO5A	89	88	0.010584556170315	7	7	0.001908917371148	NO	NO	YES	NO	NO	YES	NO	614.125	cbase			61.1494252873563
NF1	106	106	0.012749579023334	10	10	0.002727024815926	NO	YES	YES	YES	NO	NO	YES	1200.125			dndscv,oncodrivefml	59.7378640776699	Established myeloid driver17
NOTCH1	117	112	0.013471253307674	16	16	0.004363239705481	NO	YES	YES	YES	NO	YES	NO	543.75	smregions			58.9196428571429	Established myeloid driver17
NRAS	7	7	0.00084195333173	1	1	0.000272702481593	YES	YES	YES	YES	NO	NO	YES	803.875			oncodriveclustl	44.5714285714286	Established CH driver49
PABPC1	19	19	0.002285301900409	0	0	0	NO	NO	YES	NO	YES	NO	NO	10648		mutpanning,hotmaps		63.1578947368421	significant upregulation of PABPC1 in high-risk than low-risk MDS82; dysregulation of PABPC1 and pseudouridylation-mediated regulation impairs HSC commitment and is common to MDS83
PPFIBP1	43	43	0.005171999037768	0	0	0	NO	NO	YES	NO	YES	NO	NO	124.875		combination		63.1707317073171
PPM1D	50	48	0.005773394274717	24	22	0.005999454595037	YES	YES	YES	YES	YES	YES	YES	150.25	mutpanning,dndscv,oncodriveclustl,oncodrivefml,cbase	mutpanning,dndscv,oncodrivefml,cbase	oncodriveclustl,dndscv,oncodrivefml	61.875	Established CH driver49
PTPN11	15	15	0.001804185710849	1	1	0.000272702481593	NO	YES	YES	YES	NO	NO	YES	1311			oncodriveclustl	63.0666666666667	Established myeloid driver17
PTPRD	80	80	0.009622323791196	13	13	0.003545132260704	NO	NO	YES	YES	NO	YES	NO	178.5	combination			59.175	Mutated at low frequency across CML79; Frequent promoter methylation-mediated silencing in AML80
RAD21	26	26	0.003127255232139	6	6	0.001636214889556	NO	YES	YES	YES	NO	NO	YES	2138.75			dndscv,oncodrivefml	60.0769230769231	Established myeloid driver17
RET	62	59	0.007096463796007	7	7	0.001908917371148	NO	NO	YES	YES	NO	YES	NO	28.625	oncodrivefml			61.7931034482759	RET contributes to HSC survival and expansion77; improves outgrowth and potency of HSC78
RUNX1	23	23	0.002766418089969	0	0	0	NO	YES	YES	YES	NO	NO	YES	5664.375			smregions,dndscv,oncodrivefml	57.2173913043478	Established myeloid driver17
SDHAF2	15	15	0.001804185710849	0	0	0	NO	NO	YES	YES	YES	NO	NO	57.5		mutpanning,hotmaps		61.8
SF3B1	62	60	0.007216742843397	6	6	0.001636214889556	YES	YES	YES	YES	NO	YES	YES	3179.25	oncodriveclustl		oncodriveclustl,dndscv,oncodrivefml	66.4406779661017	Established CH driver49
SH2B3	24	24	0.002886697137359	6	6	0.001636214889556	NO	YES	YES	YES	NO	NO	YES	622.375			smregions,dndscv,oncodrivefml	59.4583333333333	Established myeloid driver17
SMC1A	56	56	0.006735626653837	8	8	0.002181619852741	NO	NO	YES	NO	NO	YES	NO	4028.125	combination			60.8363636363636	Cohesin loss leads to myeloproliferative neoplasms72; SMC1A drives AML73
SRSF2	20	20	0.002405580947799	5	5	0.001363512407963	YES	YES	YES	YES	YES	NO	YES	1615.5		mutpanning	oncodriveclustl,dndscv,oncodrivefml	68.05	Established CH driver49
STAG2	55	54	0.006495068559057	3	3	0.000818107444778	NO	YES	YES	YES	NO	NO	YES	665.875			dndscv,oncodrivefml	60.3148148148148	Established myeloid driver17
STAT3	41	41	0.004931440942988	4	4	0.00109080992637	NO	YES	YES	YES	YES	NO	YES	831.5		smregions	oncodriveclustl,smregions,dndscv	65.7560975609756	Established myeloid driver17
STAT5B	36	36	0.004330045706038	0	0	0	NO	NO	YES	YES	NO	NO	YES	625.625			dndscv	62.2222222222222	Frequent activating mutation of STAT5B across eosinophilic myeloid neoplasms93; STAT5s are key regulators of normal hematopoiesis94
SUZ12	22	22	0.002646139042579	1	1	0.000272702481593	NO	YES	YES	YES	NO	NO	YES	636.125			oncodrivefml	62.2727272727273	Established myeloid driver17
TET2	113	108	0.012990137118114	63	57	0.015544041450777	YES	YES	YES	YES	YES	YES	YES	1735.75	mutpanning,dndscv,oncodrivefml,cbase	mutpanning,dndscv,oncodrivefml,cbase	smregions,dndscv,oncodrivefml	66.1759259259259	Established CH driver49
TFRC	21	21	0.002525859995189	5	5	0.001363512407963	NO	NO	YES	NO	NO	YES	NO	1546.5	combination			54.2380952380952
TP53	40	39	0.004690882848208	12	12	0.003272429779111	YES	YES	YES	YES	YES	YES	YES	2553.875	combination,dndscv,oncodrivefml,cbase	dndscv,smregions,oncodrivefml,cbase,hotmaps	smregions,dndscv,oncodrivefml	61.6410256410256	Established CH driver49
TP63	34	34	0.004089487611258	7	7	0.001908917371148	NO	NO	YES	YES	NO	YES	NO	43.125	combination			56.6666666666667	High expression of TP63 is a pro-survival factor in some CLL cases88
U2AF1	0	0	0	4	4	0.00109080992637	NO	YES	YES	YES	NO	NO	YES	508.25			oncodriveclustl,smregions,dndscv,oncodrivefml		Established myeloid driver17
ZRSR2	13	13	0.001563627616069	3	2	0.000545404963185	NO	YES	YES	YES	NO	NO	YES	51.5			dndscv,oncodrivefml	67.5384615384615	Established myeloid driver17
