# Supplementary material for: Discovering the drivers of clonal hematopoiesis
Source: Nat Commun. 2022 Jul 23;13:4267. doi: 10.1038/s41467-022-31878-0 (PMC9308779; doi:10.1038/s41467-022-31878-0)
Supplement: Supplementary file 9 — Source Data [file 41467_2022_31878_MOESM9_ESM.zip]

Archive with 41 entries (40 files):
- source_data_files/
- source_data_files/2.tsv
- source_data_files/1C.tsv
- source_data_files/1D.tsv
- source_data_files/1E.tsv
- source_data_files/3A.tsv
- source_data_files/3B.tsv
- source_data_files/3C.tsv
- source_data_files/3D.tsv
- source_data_files/4A.tsv
- source_data_files/4B.tsv
- source_data_files/4C.tsv
- source_data_files/4D.tsv
- source_data_files/4E.tsv
- source_data_files/4F.tsv
- source_data_files/4G.tsv
- source_data_files/4A_2.tsv
- source_data_files/supp3.tsv
- source_data_files/supp1C.tsv
- source_data_files/supp1D.tsv
- source_data_files/supp1E.tsv
- source_data_files/supp2A.tsv
- source_data_files/supp2B.tsv
- source_data_files/supp4A.tsv
- source_data_files/supp4B.tsv
- source_data_files/supp5A.tsv
- source_data_files/supp5B.tsv
- source_data_files/supp5C.tsv
- source_data_files/supp5D.tsv
- source_data_files/supp5E.tsv
- source_data_files/supp6A.tsv
- source_data_files/supp2A_2.tsv
- source_data_files/supp2B_2.tsv
- source_data_files/supp2C_1.tsv
- source_data_files/supp2C_2.tsv
- source_data_files/supp5E_2.tsv
- source_data_files/supp6A_2.tsv
- source_data_files/supp6A_3.tsv
- source_data_files/supp6A_qqplot.tsv
- source_data_files/supp6A_2_qqplot.tsv
- source_data_files/supp6A_3_qqplot.tsv
