# Supplementary material for: Discovering the drivers of clonal hematopoiesis
Source: Nat Commun. 2022 Jul 23;13:4267. doi: 10.1038/s41467-022-31878-0 (PMC9308779; doi:10.1038/s41467-022-31878-0)
Supplement: Supplementary file 9 — Source Data [file 41467_2022_31878_MOESM9_ESM.zip › source_data_files/2.tsv]

	DNMT3A	TET2	ASXL1	PPM1D	TP53	JAK2	GNAS	SF3B1	SRSF2	CBL	IDH2	KRAS	NRAS	MYD88	GNB1	ATM	KMT2C	CHEK2	STAT3	ARID2	KMT2D	NOTCH1	NF1	KDM5C	RAD21	SH2B3	KDM6A	STAG2	IDH1	ZRSR2	U2AF1	CTCF	MPL	CALR	SUZ12	PTPN11	EZH2	CDKN1B	RUNX1	MGA	DNMT3B	FOXP1	PTPRD	APC	RET	TP63	MYCN	ERCC2	DNM2
Primary	2	2	2	2	2	2	2	1	2	1	1	1	1	2	2	2	2	2	2	1	1	1	1	1	1	1	1	1	1	1	0	1	1	1	1	1	1	1	1	1	1	1	1	1	1	1	1	2	1
Metastasis	2	2	2	2	2	2	1	2	1	1	1	0	0	0	2	2	2	2	1	2	1	2	1	2	1	1	1	1	1	1	1	0	0	0	0	0	0	0	0	1	1	2	2	2	2	2	1	1	2
Targeted	2	2	2	2	2	2	2	2	2	2	2	2	2	2	0	2	2	2	2	2	2	1	2	1	2	2	2	2	2	2	2	2	2	2	2	2	2	2	2	2	2	2	1	1	1	1	2	1	0
CH	1	1	1	1	1	1	1	1	1	1	1	1	1	1	1	0	0	0	0	0	0	0	0	0	0	0	0	0	0	0	0	0	0	0	0	0	0	0	0	0	0	0	0	0	0	0	0	0	0
Myeloid	1	1	1	1	1	1	1	1	1	1	1	1	1	0	0	1	1	1	1	1	1	1	1	1	1	1	1	1	1	1	1	1	1	1	1	1	1	1	1	1	1	0	0	0	0	0	0	0	0
CGC	1	1	1	1	1	1	1	1	1	1	1	1	1	1	0	1	1	1	1	1	1	1	1	1	1	1	1	1	1	1	1	1	1	1	1	1	1	1	1	0	0	1	1	1	1	1	1	1	1
[truncated: 15 more columns]
