# Supplementary material for: Discovering the drivers of clonal hematopoiesis
Source: Nat Commun. 2022 Jul 23;13:4267. doi: 10.1038/s41467-022-31878-0 (PMC9308779; doi:10.1038/s41467-022-31878-0)
Supplement: Supplementary file 9 — Source Data [file 41467_2022_31878_MOESM9_ESM.zip › source_data_files/1C.tsv]

Previous Knowledge	0.37815126050420167
Previous Knowledge	0.0576923076923077,0.09375,0.1,0.1481481481481481,0.1666666666666666,0.1034482758620689,0.088235294117647,0.1212121212121212,0.1304347826086956,0.0909090909090909,0.0833333333333333,0.108695652173913,0.0909090909090909,0.2727272727272727,0.1851851851851852,0.1153846153846154,0.1063829787234042,0.1153846153846154,0.1111111111111111,0.0857142857142857,0.0789473684210526,0.0892857142857142,0.0967741…
Previous Knowledge	0.1612903225806451,0.2222222222222222,0.1538461538461538,0.206896551724138,0.2571428571428571,0.4666666666666667,0.1904761904761904,0.2058823529411765,0.25,0.375,0.2962962962962963,0.2352941176470588,0.1666666666666666,0.217391304347826,0.4,0.1666666666666666,0.3684210526315789,0.3809523809523809,0.2380952380952381,0.2727272727272727,0.25,0.1724137931034483,0.4571428571428571,0.1538461538461538,0…
TET2	0.36363636363636365
DNMT3A	0.36036036036036034
ASXL1	0.38095238095238093
DNMT3A	0.0576923076923077,0.09375,0.1,0.1481481481481481,0.1666666666666666,0.1034482758620689,0.088235294117647,0.1212121212121212,0.1304347826086956,0.0909090909090909,0.0833333333333333,0.108695652173913,0.0909090909090909,0.2727272727272727,0.1851851851851852,0.1153846153846154,0.1063829787234042,0.1153846153846154,0.1111111111111111,0.0857142857142857,0.0789473684210526,0.0892857142857142,0.0967741…
DNMT3A	0.1612903225806451,0.2222222222222222,0.1538461538461538,0.206896551724138,0.2571428571428571,0.4666666666666667,0.1904761904761904,0.2058823529411765,0.25,0.375,0.2962962962962963,0.2352941176470588,0.1666666666666666,0.217391304347826,0.4,0.1666666666666666,0.3684210526315789,0.3809523809523809,0.2380952380952381,0.2727272727272727,0.25,0.1724137931034483,0.4571428571428571,0.1538461538461538,0…
TET2	0.1071428571428571,0.1515151515151515,0.3513513513513513,0.4,0.0980392156862745,0.109090909090909,0.0512820512820512,0.0588235294117647,0.0909090909090909,0.0930232558139534,0.0869565217391304,0.109090909090909,0.0476190476190476,0.1071428571428571,0.0545454545454545,0.1176470588235294,0.1290322580645161,0.0526315789473684,0.088235294117647,0.0833333333333333
TET2	0.3333333333333333,0.275,0.2181818181818181,0.4,0.4545454545454545,0.4925373134328358,0.2,0.3235294117647059,0.2692307692307692,0.1590909090909091,0.3076923076923077,0.1551724137931034,0.1836734693877551,0.4444444444444444,0.36,0.3653846153846153,0.225,0.3559322033898305,0.3469387755102041,0.1891891891891892,0.3333333333333333,0.15,0.0909090909090909,0.2549019607843137,0.2758620689655172,0.379310…
ASXL1	0.0909090909090909,0.1081081081081081,0.0606060606060606,0.1379310344827586,0.1,0.054054054054054,0.1176470588235294,0.1142857142857142
ASXL1	0.2291666666666666,0.3055555555555556,0.3333333333333333,0.3478260869565217,0.3846153846153846,0.1111111111111111,0.3043478260869565,0.1923076923076923,0.36,0.1785714285714285,0.1428571428571428,0.1538461538461538,0.3939393939393939
0.378151260504201670.0576923076923077,0.09375,0.1,0.1481481481481481,0.1666666666666666,0.1034482758620689,0.088235294117647,0.1212121212121212,0.1304347826086956,0.0909090909090909,0.0833333333333333,0.108695652173913,0.0909090909090909,0.2727272727272727,0.1851851851851852,0.1153846153846154,0.1063829787234042,0.1153846153846154,0.1111111111111111,0.0857142857142857,0.0789473684210526,0.0892857…
