# Supplementary material for: Discovering the drivers of clonal hematopoiesis
Source: Nat Commun. 2022 Jul 23;13:4267. doi: 10.1038/s41467-022-31878-0 (PMC9308779; doi:10.1038/s41467-022-31878-0)
Supplement: Supplementary file 9 — Source Data [file 41467_2022_31878_MOESM9_ESM.zip › source_data_files/1D.tsv]

SBS HSC	SBS 46	SBSn 1	SBS45	SBSn 2	SBS36
0.0	0.29411764705882354	0.14705882352941177	0.0	0.49264705882352944	0.0661764705882353
0.0	0.6765375854214123	0.0	0.05466970387243736	0.26879271070615035	0.0
0.0	0.4161073825503356	0.0	0.0	0.5033557046979866	0.08053691275167785
0.0	0.30303030303030304	0.21212121212121213	0.1590909090909091	0.20454545454545456	0.12121212121212122
0.0	0.4479166666666667	0.0	0.08854166666666667	0.4635416666666667	0.0
0.0	0.3629032258064516	0.0	0.056451612903225805	0.5806451612903226	0.0
0.0	0.46788990825688076	0.2018348623853211	0.05504587155963303	0.27522935779816515	0.0
0.0	0.5963302752293578	0.0	0.09174311926605505	0.21100917431192662	0.10091743119266056
0.0	0.6722222222222223	0.0	0.07222222222222222	0.25555555555555554	0.0
0.0	0.46017699115044247	0.0	0.09734513274336283	0.4424778761061947	0.0
0.0	0.0	0.0	0.10996563573883161	0.6116838487972509	0.27835051546391754
0.0	0.3769230769230769	0.0	0.1641025641025641	0.24102564102564103	0.21794871794871795
0.0	0.3787878787878788	0.23737373737373738	0.0	0.3181818181818182	0.06565656565656566
0.0	0.0	0.0	1.0	0.0	0.0
0.0	0.31756756756756754	0.0	0.10135135135135136	0.41216216216216217	0.16891891891891891
0.0	0.7017543859649122	0.0	0.0	0.2982456140350877	0.0
0.0	0.4732142857142857	0.0	0.0625	0.4642857142857143	0.0
0.0	0.46551724137931033	0.0	0.07758620689655173	0.45689655172413796	0.0
0.0	0.32407407407407407	0.2037037037037037	0.046296296296296294	0.42592592592592593	0.0
0.0	0.32989690721649484	0.0	0.08762886597938144	0.4536082474226804	0.12886597938144329
0.0	0.542713567839196	0.0	0.06532663316582915	0.39195979899497485	0.0
0.0	0.5502645502645502	0.0	0.05291005291005291	0.30423280423280424	0.09259259259259259
0.0	0.45132743362831856	0.0	0.07079646017699115	0.39823008849557523	0.07964601769911504
0.0	0.6345514950166113	0.0	0.06976744186046512	0.2956810631229236	0.0
0.0	0.42953020134228187	0.0	0.0738255033557047	0.4966442953020134	0.0
0.0	0.42857142857142855	0.19727891156462585	0.0	0.3741496598639456	0.0
0.0	0.37888198757763975	0.0	0.45962732919254656	0.0	0.16149068322981366
0.0	0.5929203539823009	0.0	0.0	0.40707964601769914	0.0
0.0	0.210896309314587	0.0	0.6467486818980668	0.0	0.14235500878734622
0.0	0.42735042735042733	0.0	0.10256410256410256	0.4700854700854701	0.0
0.0	0.3629032258064516	0.20967741935483872	0.0	0.27419354838709675	0.1532258064516129
0.0	0.2116991643454039	0.0	0.637883008356546	0.0	0.15041782729805014
0.0	0.5403225806451613	0.0	0.0	0.3467741935483871	0.11290322580645161
0.0	0.49122807017543857	0.0	0.0	0.39473684210526316	0.11403508771929824
0.0	0.23684210526315788	0.0	0.11578947368421053	0.39473684210526316	0.25263157894736843
0.0	0.55	0.0	0.08125	0.36875	0.0
0.0	0.6564102564102564	0.0	0.09230769230769231	0.2512820512820513	0.0
0.0	0.3436123348017621	0.0	0.1277533039647577	0.4008810572687225	0.1277533039647577
0.0	0.5297619047619048	0.0	0.125	0.34523809523809523	0.0
0.0	0.2717391304347826	0.0	0.07608695652173914	0.6521739130434783	0.0
0.0	0.5962732919254659	0.0	0.08074534161490683	0.32298136645962733	0.0
0.0	0.3684210526315789	0.0	0.14035087719298245	0.3508771929824561	0.14035087719298245
0.0	0.47613065326633164	0.0	0.0	0.5238693467336684	0.0
0.0	0.525	0.0	0.0	0.475	0.0
0.0	0.6422764227642277	0.0	0.08130081300813008	0.2764227642276423	0.0
0.0	0.3141891891891892	0.30743243243243246	0.06418918918918919	0.3141891891891892	0.0
0.0	0.5627906976744186	0.0	0.07286821705426356	0.23255813953488372	0.13178294573643412
0.0	0.0	0.0	0.3712121212121212	0.0	0.6287878787878788
0.0	0.4186046511627907	0.0	0.32170542635658916	0.2596899224806202	0.0
0.0	0.4954954954954955	0.0	0.16216216216216217	0.34234234234234234	0.0
0.0	0.45714285714285713	0.0	0.07142857142857142	0.4714285714285714	0.0
0.0	0.43670886075949367	0.0	0.0	0.3860759493670886	0.17721518987341772
0.0	0.0	0.0	0.6666666666666666	0.0	0.3333333333333333
0.0	0.5467625899280576	0.1510791366906475	0.0	0.23741007194244604	0.06474820143884892
0.0	0.38738738738738737	0.0	0.07207207207207207	0.5405405405405406	0.0
0.0	0.2803738317757009	0.0	0.18691588785046728	0.4485981308411215	0.08411214953271028
0.0	0.28695652173913044	0.0	0.16521739130434782	0.5478260869565217	0.0
0.0	0.39344262295081966	0.0	0.3442622950819672	0.26229508196721313	0.0
0.0	0.45384615384615384	0.2076923076923077	0.038461538461538464	0.3	0.0
0.0	0.0	0.0	0.3245469522240527	0.0	0.6754530477759473
0.0	0.2847222222222222	0.0	0.4074074074074074	0.0	0.30787037037037035
0.0	0.3027027027027027	0.31891891891891894	0.0	0.3027027027027027	0.07567567567567568
0.0	0.4788732394366197	0.2887323943661972	0.0	0.2323943661971831	0.0
0.0	0.46534653465346537	0.24752475247524752	0.0	0.2871287128712871	0.0
0.0	0.0	0.0	0.36009732360097324	0.0	0.6399026763990268
0.0	0.5379310344827586	0.2413793103448276	0.0	0.2206896551724138	0.0
0.0	0.46987951807228917	0.0	0.07228915662650602	0.4578313253012048	0.0
0.0	0.36153846153846153	0.0	0.09230769230769231	0.3230769230769231	0.2230769230769231
0.0	0.3170731707317073	0.0	0.06504065040650407	0.3821138211382114	0.23577235772357724
0.0	0.6009389671361502	0.0	0.13615023474178403	0.26291079812206575	0.0
0.0	0.47368421052631576	0.0	0.12030075187969924	0.24561403508771928	0.16040100250626566
0.0	0.5985915492957746	0.0	0.07276995305164319	0.22065727699530516	0.107981220657277
0.0	0.6468531468531469	0.0	0.055944055944055944	0.2972027972027972	0.0
0.0	0.3460410557184751	0.0	0.05278592375366569	0.5219941348973607	0.07917888563049853
0.0	0.45103092783505155	0.0	0.07474226804123711	0.3479381443298969	0.12628865979381443
0.0	0.5086705202312138	0.0	0.06358381502890173	0.3063583815028902	0.12138728323699421
0.0	0.37209302325581395	0.0	0.11627906976744186	0.5116279069767442	0.0
0.0	0.5391304347826087	0.0	0.0	0.4608695652173913	0.0
0.0	0.6033057851239669	0.0	0.0	0.39669421487603307	0.0
0.0	0.48672566371681414	0.0	0.0	0.5132743362831859	0.0
0.0	0.4967741935483871	0.0	0.09032258064516129	0.32903225806451614	0.08387096774193549
0.0	0.46153846153846156	0.17482517482517482	0.0	0.2727272727272727	0.09090909090909091
0.0	0.2174721189591078	0.29739776951672864	0.12639405204460966	0.1579925650557621	0.20074349442379183
0.0	0.375	0.16071428571428573	0.05357142857142857	0.4107142857142857	0.0
0.0	0.6103896103896104	0.0	0.0	0.38961038961038963	0.0
0.0	0.5572916666666666	0.0	0.07291666666666667	0.3697916666666667	0.0
0.0	0.3036649214659686	0.17801047120418848	0.13612565445026178	0.20418848167539266	0.17801047120418848
0.0	0.5133333333333333	0.0	0.10666666666666667	0.38	0.0
0.0	0.2822085889570552	0.0	0.08588957055214724	0.38650306748466257	0.24539877300613497
0.0	0.3780487804878049	0.1951219512195122	0.052845528455284556	0.16260162601626016	0.21138211382113822
0.0	0.3930635838150289	0.19653179190751446	0.0	0.3179190751445087	0.09248554913294797
0.0	0.3105590062111801	0.0	0.36645962732919257	0.0	0.32298136645962733
0.0	0.4	0.2608695652173913	0.06956521739130435	0.2	0.06956521739130435
0.0	0.42592592592592593	0.18518518518518517	0.07407407407407407	0.2037037037037037	0.1111111111111111
0.0	0.6386554621848739	0.0	0.06722689075630252	0.29411764705882354	0.0
0.0	0.36585365853658536	0.0	0.06504065040650407	0.4796747967479675	0.08943089430894309
0.0	0.33497536945812806	0.0	0.059113300492610835	0.4088669950738916	0.19704433497536947
0.0	0.5631067961165048	0.0	0.0	0.3106796116504854	0.1262135922330097
0.0	0.6307692307692307	0.33076923076923076	0.038461538461538464	0.0	0.0
0.0	0.4061855670103093	0.0	0.05154639175257732	0.5422680412371134	0.0
0.0	0.43564356435643564	0.32673267326732675	0.07920792079207921	0.15841584158415842	0.0
0.0	0.488	0.0	0.136	0.376	0.0
0.0	0.7706422018348624	0.0	0.0	0.22935779816513763	0.0
0.0	0.0	0.8170731707317073	0.03484320557491289	0.1480836236933798	0.0
0.0	0.5286343612334802	0.0	0.0	0.3832599118942731	0.0881057268722467
0.0	0.33112582781456956	0.2185430463576159	0.046357615894039736	0.304635761589404	0.09933774834437085
0.0	0.5309734513274337	0.0	0.0	0.4690265486725664	0.0
0.0	0.4276729559748428	0.0	0.1949685534591195	0.2389937106918239	0.13836477987421383
0.0	0.4028776978417266	0.0	0.08633093525179857	0.5107913669064749	0.0
0.0	0.49230769230769234	0.0	0.06153846153846154	0.4461538461538462	0.0
0.0	0.36666666666666664	0.0	0.06666666666666667	0.5666666666666667	0.0
0.0	0.33865814696485624	0.24281150159744408	0.07348242811501597	0.3450479233226837	0.0
0.0	0.392	0.0	0.112	0.4	0.096
0.0	0.448	0.0	0.056	0.496	0.0
0.0	0.42276422764227645	0.1951219512195122	0.04878048780487805	0.3333333333333333	0.0
0.0	0.16167664670658682	0.16766467065868262	0.31137724550898205	0.23652694610778444	0.12275449101796407
0.0	0.608	0.256	0.0	0.136	0.0
0.0	0.47953216374269003	0.0	0.0	0.4269005847953216	0.0935672514619883
0.0	0.2676767676767677	0.30303030303030304	0.09090909090909091	0.3383838383838384	0.0
0.0	0.4344262295081967	0.0	0.09016393442622951	0.47540983606557374	0.0
0.0	0.5425531914893617	0.0	0.06382978723404255	0.2712765957446808	0.12234042553191489
0.0	0.5038167938931297	0.0	0.12213740458015267	0.2824427480916031	0.0916030534351145
0.0	0.42748091603053434	0.0	0.29770992366412213	0.17557251908396945	0.09923664122137404
0.0	0.3119266055045872	0.2018348623853211	0.0	0.4036697247706422	0.08256880733944955
0.0	0.6330275229357798	0.0	0.0	0.3669724770642202	0.0
0.0	0.46875	0.0	0.125	0.40625	0.0
0.0	0.33070866141732286	0.0	0.05511811023622047	0.6141732283464567	0.0
0.0	0.4263565891472868	0.0	0.14728682170542637	0.4263565891472868	0.0
0.0	0.4368932038834951	0.0	0.13592233009708737	0.42718446601941745	0.0
0.0	0.3	0.30833333333333335	0.1	0.2916666666666667	0.0
0.0	0.5225225225225225	0.0	0.0990990990990991	0.3783783783783784	0.0
0.0	0.48936170212765956	0.0	0.09929078014184398	0.2695035460992908	0.14184397163120568
0.0	0.5058139534883721	0.0	0.0	0.4186046511627907	0.0755813953488372
0.0	0.7610062893081762	0.0	0.0	0.2389937106918239	0.0
0.0	0.6014234875444839	0.0	0.05338078291814947	0.24555160142348753	0.099644128113879
0.0	0.37735849056603776	0.0	0.12264150943396226	0.36792452830188677	0.1320754716981132
0.0	0.4765625	0.0	0.09375	0.34375	0.0859375
0.0	0.24127906976744187	0.0	0.438953488372093	0.0	0.31976744186046513
0.0	0.5192307692307693	0.0	0.07692307692307693	0.40384615384615385	0.0
0.0	0.3448275862068966	0.0	0.05517241379310345	0.6	0.0
0.0	0.6545454545454545	0.0	0.10909090909090909	0.23636363636363636	0.0
0.0	0.6907216494845361	0.0	0.05670103092783505	0.25257731958762886	0.0
0.0	0.6090909090909091	0.0	0.08181818181818182	0.3090909090909091	0.0
0.0	0.5378151260504201	0.2605042016806723	0.0	0.20168067226890757	0.0
0.0	0.5784313725490197	0.0	0.0	0.4215686274509804	0.0
0.0	0.0	0.0	0.31240188383045525	0.0	0.6875981161695447
0.0	0.49504950495049505	0.22772277227722773	0.0	0.27722772277227725	0.0
0.0	0.4322033898305085	0.211864406779661	0.0423728813559322	0.2542372881355932	0.059322033898305086
0.0	0.5490196078431373	0.0	0.058823529411764705	0.30392156862745096	0.08823529411764706
0.0	0.603448275862069	0.0	0.28448275862068967	0.0	0.11206896551724138
0.0	0.43577981651376146	0.1743119266055046	0.22935779816513763	0.16055045871559634	0.0
0.0	0.4358974358974359	0.0	0.1452991452991453	0.4188034188034188	0.0
0.0	0.36363636363636365	0.0	0.05454545454545454	0.5818181818181818	0.0
0.0	0.5042016806722689	0.0	0.07563025210084033	0.42016806722689076	0.0
0.0	0.3974358974358974	0.1794871794871795	0.05128205128205128	0.3717948717948718	0.0
0.0	0.24305555555555555	0.0	0.3506944444444444	0.0	0.40625
0.0	1.0	0.0	0.0	0.0	0.0
0.0	0.631578947368421	0.0	0.0	0.3684210526315789	0.0
0.0	0.23636363636363636	0.0	0.6272727272727273	0.0	0.13636363636363635
0.0	1.0	0.0	0.0	0.0	0.0
0.0	0.4634146341463415	0.0	0.056910569105691054	0.3170731707317073	0.16260162601626016
0.0	0.4166666666666667	0.0	0.175	0.3	0.10833333333333334
0.0	0.31343283582089554	0.2835820895522388	0.0	0.40298507462686567	0.0
0.0	0.3684210526315789	0.0	0.11842105263157894	0.2565789473684211	0.2565789473684211
0.0	0.4194915254237288	0.0	0.0	0.5805084745762712	0.0
0.0	0.31976744186046513	0.0	0.6802325581395349	0.0	0.0
0.0	0.5909090909090909	0.0	0.09090909090909091	0.3181818181818182	0.0
0.0	0.3853658536585366	0.0	0.1024390243902439	0.40487804878048783	0.1073170731707317
0.0	0.0	0.0	1.0	0.0	0.0
0.0	0.4752475247524752	0.2871287128712871	0.1188118811881188	0.1188118811881188	0.0
0.0	0.0	0.0	1.0	0.0	0.0
0.0	0.4864864864864865	0.44144144144144143	0.0	0.0	0.07207207207207207
0.0	0.6481481481481481	0.19444444444444445	0.0	0.1574074074074074	0.0
0.0	0.4764705882352941	0.0	0.09411764705882353	0.4294117647058823	0.0
0.0	0.3652173913043478	0.0	0.10434782608695652	0.391304347826087	0.1391304347826087
0.0	0.6173913043478261	0.0	0.0	0.3826086956521739	0.0
0.0	0.3458904109589041	0.0	0.08904109589041095	0.3493150684931507	0.21575342465753425
0.0	0.6060606060606061	0.0	0.0	0.3939393939393939	0.0
0.0	0.3712121212121212	0.3333333333333333	0.05303030303030303	0.24242424242424243	0.0
0.0	0.415929203539823	0.0	0.0	0.584070796460177	0.0
0.0	0.4807692307692308	0.1794871794871795	0.0	0.33974358974358976	0.0
0.0	0.6226415094339622	0.0	0.07547169811320754	0.3018867924528302	0.0
0.0	0.3157894736842105	0.0	0.07017543859649122	0.5087719298245614	0.10526315789473684
0.0	0.48034934497816595	0.0	0.0	0.43231441048034935	0.08733624454148471
0.0	0.20680628272251309	0.0	0.2931937172774869	0.24345549738219896	0.25654450261780104
0.0	0.41923076923076924	0.18461538461538463	0.11153846153846154	0.17307692307692307	0.11153846153846154
0.0	0.36666666666666664	0.0	0.1	0.5333333333333333	0.0
0.0	0.5882352941176471	0.0	0.0	0.4117647058823529	0.0
0.0	0.20279720279720279	0.0	0.36363636363636365	0.0	0.43356643356643354
0.0	0.0	0.0	0.2674199623352166	0.0	0.7325800376647834
0.0	0.0	0.0	0.5497076023391813	0.4502923976608187	0.0
0.0	0.872	0.0	0.128	0.0	0.0
0.0	0.556390977443609	0.0	0.0	0.44360902255639095	0.0
0.0	0.5339805825242718	0.30097087378640774	0.0	0.1650485436893204	0.0
0.0	0.7938931297709924	0.20610687022900764	0.0	0.0	0.0
0.0	0.35537190082644626	0.0	0.14049586776859505	0.38016528925619836	0.12396694214876033
0.0	0.13978494623655913	0.0	0.13978494623655913	0.45161290322580644	0.26881720430107525
0.0	0.56	0.0	0.072	0.368	0.0
0.0	0.5797101449275363	0.0	0.07971014492753623	0.34057971014492755	0.0
0.0	0.0	0.0	0.2585034013605442	0.0	0.7414965986394558
0.0	0.40718562874251496	0.0	0.08383233532934131	0.5089820359281437	0.0
0.0	0.5916030534351145	0.0	0.0	0.4083969465648855	0.0
0.0	0.27983539094650206	0.0	0.12757201646090535	0.4403292181069959	0.1522633744855967
0.0	0.6095890410958904	0.0	0.1780821917808219	0.21232876712328766	0.0
0.0	0.15753424657534246	0.0	0.4006849315068493	0.0	0.4417808219178082
0.0	0.5963302752293578	0.0	0.0	0.26605504587155965	0.13761467889908258
0.0	0.0	0.0	0.3701067615658363	0.0	0.6298932384341637
0.0	0.31932773109243695	0.0	0.2605042016806723	0.2689075630252101	0.15126050420168066
0.0	0.34710743801652894	0.0	0.5041322314049587	0.0	0.1487603305785124
0.0	0.3442028985507246	0.0	0.14492753623188406	0.4384057971014493	0.07246376811594203
0.0	0.18811881188118812	0.0	0.4158415841584158	0.0	0.39603960396039606
0.0	0.24752475247524752	0.0	0.37623762376237624	0.0	0.37623762376237624
0.0	0.23119777158774374	0.0	0.2618384401114206	0.233983286908078	0.27298050139275765
0.0	0.0	0.0	0.20614035087719298	0.0	0.793859649122807
0.0	0.4588910133843212	0.0	0.0	0.5411089866156787	0.0
0.0	0.43661971830985913	0.0	0.07746478873239436	0.38028169014084506	0.1056338028169014
0.0	0.7712418300653595	0.0	0.0	0.22875816993464052	0.0
0.0	0.6923076923076923	0.3076923076923077	0.0	0.0	0.0
0.0	0.49162011173184356	0.0	0.0782122905027933	0.4301675977653631	0.0
0.0	0.28205128205128205	0.0	0.46794871794871795	0.25	0.0
0.0	1.0	0.0	0.0	0.0	0.0
0.0	0.4666666666666667	0.24166666666666667	0.0	0.2916666666666667	0.0
0.0	0.5555555555555556	0.0	0.0	0.3395061728395062	0.10493827160493827
0.0	1.0	0.0	0.0	0.0	0.0
0.0	0.39814814814814814	0.0	0.07407407407407407	0.37962962962962965	0.14814814814814814
0.0	0.0	0.0	0.47692307692307695	0.3769230769230769	0.14615384615384616
0.0	0.5428571428571428	0.22857142857142856	0.0	0.22857142857142856	0.0
0.0	0.24427480916030533	0.0	0.1297709923664122	0.5114503816793893	0.11450381679389313
0.0	0.4411764705882353	0.0	0.0	0.5588235294117647	0.0
0.0	0.7037037037037037	0.2962962962962963	0.0	0.0	0.0
0.0	0.5094339622641509	0.33962264150943394	0.07547169811320754	0.0	0.07547169811320754
0.0	0.42033898305084744	0.0	0.05593220338983051	0.523728813559322	0.0
0.0	0.460431654676259	0.23741007194244604	0.0	0.302158273381295	0.0
0.0	0.29596412556053814	0.0	0.45739910313901344	0.0	0.24663677130044842
0.0	0.5202205882352942	0.0	0.0	0.4797794117647059	0.0
0.0	0.40875912408759124	0.0	0.20437956204379562	0.26277372262773724	0.12408759124087591
0.0	0.2535211267605634	0.0	0.352112676056338	0.0	0.39436619718309857
0.0	0.35294117647058826	0.0	0.08021390374331551	0.25133689839572193	0.3155080213903743
0.0	0.41818181818181815	0.0	0.07727272727272727	0.33636363636363636	0.16818181818181818
0.0	0.6511627906976745	0.0	0.0	0.26356589147286824	0.08527131782945736
0.0	0.18115942028985507	0.0	0.07246376811594203	0.5144927536231884	0.2318840579710145
0.0	0.42748091603053434	0.0	0.17557251908396945	0.3053435114503817	0.0916030534351145
0.0	0.4217391304347826	0.0	0.06956521739130435	0.34347826086956523	0.16521739130434782
0.0	0.23113207547169812	0.18867924528301888	0.09433962264150944	0.42452830188679247	0.06132075471698113
0.0	0.3584905660377358	0.0	0.08490566037735849	0.5566037735849056	0.0
0.0	0.4765625	0.0	0.0859375	0.328125	0.109375
0.0	0.2235294117647059	0.21470588235294116	0.12058823529411765	0.24705882352941178	0.19411764705882353
0.0	0.1932367149758454	0.0	0.5990338164251208	0.20772946859903382	0.0
0.0	0.4609375	0.0	0.1484375	0.390625	0.0
0.0	0.4977168949771689	0.1643835616438356	0.0	0.2602739726027397	0.0776255707762557
0.0	0.4697986577181208	0.0	0.0	0.44966442953020136	0.08053691275167785
0.0	0.7256637168141593	0.0	0.0	0.2743362831858407	0.0
0.0	0.22336769759450173	0.0	0.25773195876288657	0.0	0.5189003436426117
0.0	0.5919540229885057	0.0	0.0	0.40804597701149425	0.0
0.0	0.2601626016260163	0.0	0.3048780487804878	0.0	0.4349593495934959
0.0	0.0	0.0	0.41847826086956524	0.30434782608695654	0.27717391304347827
0.0	0.551948051948052	0.3181818181818182	0.0	0.12987012987012986	0.0
0.0	0.3237704918032787	0.0	0.12295081967213115	0.4672131147540984	0.0860655737704918
0.0	0.45774647887323944	0.2323943661971831	0.0	0.30985915492957744	0.0
0.0	0.4970414201183432	0.0	0.0650887573964497	0.4378698224852071	0.0
0.0	0.5315315315315315	0.0	0.07207207207207207	0.3963963963963964	0.0
0.0	0.37142857142857144	0.0	0.06428571428571428	0.5642857142857143	0.0
0.0	0.35384615384615387	0.2153846153846154	0.09230769230769231	0.26153846153846155	0.07692307692307693
0.0	0.4807692307692308	0.0	0.04807692307692308	0.33653846153846156	0.1346153846153846
0.0	0.31386861313868614	0.40875912408759124	0.0	0.2116788321167883	0.06569343065693431
0.0	0.5701754385964912	0.0	0.0	0.4298245614035088	0.0
0.0	0.6277372262773723	0.0	0.0	0.3722627737226277	0.0
0.0	0.6285714285714286	0.0	0.0	0.37142857142857144	0.0
0.0	0.5570469798657718	0.0	0.0738255033557047	0.30201342281879195	0.06711409395973154
0.0	0.39622641509433965	0.16981132075471697	0.16037735849056603	0.27358490566037735	0.0
0.0	0.39805825242718446	0.1941747572815534	0.08737864077669903	0.32038834951456313	0.0
0.0	0.5982142857142857	0.3125	0.0	0.0	0.08928571428571429
0.0	0.4808362369337979	0.0	0.04878048780487805	0.3170731707317073	0.15331010452961671
0.0	0.16243654822335024	0.0	0.17258883248730963	0.5076142131979695	0.15736040609137056
0.0	0.0	0.0	1.0	0.0	0.0
0.0	0.5346534653465347	0.0	0.0594059405940594	0.40594059405940597	0.0
0.0	0.4954954954954955	0.0	0.05405405405405406	0.45045045045045046	0.0
0.0	0.47183098591549294	0.18544600938967137	0.0	0.3427230046948357	0.0
0.0	0.411214953271028	0.0	0.08411214953271028	0.3925233644859813	0.11214953271028037
0.0	0.7777777777777778	0.0	0.0	0.2222222222222222	0.0
0.0	0.6290322580645161	0.0	0.06451612903225806	0.3064516129032258	0.0
0.0	0.17272727272727273	0.0	0.2909090909090909	0.43636363636363634	0.1
0.0	0.7280701754385965	0.0	0.0	0.2719298245614035	0.0
0.0	0.19545454545454546	0.0	0.4727272727272727	0.0	0.33181818181818185
0.0	0.24519230769230768	0.0	0.27403846153846156	0.2548076923076923	0.22596153846153846
0.0	0.5038167938931297	0.0	0.05343511450381679	0.44274809160305345	0.0
0.0	0.6745562130177515	0.0	0.0	0.3254437869822485	0.0
0.0	0.3888888888888889	0.2698412698412698	0.15079365079365079	0.19047619047619047	0.0
0.0	0.24509803921568626	0.2549019607843137	0.10784313725490197	0.27450980392156865	0.11764705882352941
0.0	0.7528735632183908	0.0	0.0	0.2471264367816092	0.0
0.0	0.0	0.0	1.0	0.0	0.0
0.0	0.33663366336633666	0.0	0.06930693069306931	0.594059405940594	0.0
0.0	0.35555555555555557	0.0	0.11851851851851852	0.42962962962962964	0.0962962962962963
0.0	0.5555555555555556	0.0	0.07777777777777778	0.36666666666666664	0.0
0.0	0.36936936936936937	0.0	0.0	0.6306306306306306	0.0
0.0	0.5602094240837696	0.2617801047120419	0.0	0.17801047120418848	0.0
0.0	0.6944444444444444	0.0	0.0	0.2222222222222222	0.08333333333333333
0.0	0.6005361930294906	0.0	0.0	0.39946380697050937	0.0
0.0	0.4336283185840708	0.24336283185840707	0.0	0.3230088495575221	0.0
0.0	0.5158730158730159	0.19047619047619047	0.0	0.29365079365079366	0.0
0.0	0.3611111111111111	0.14052287581699346	0.0	0.49836601307189543	0.0
0.0	0.572463768115942	0.0	0.043478260869565216	0.2898550724637681	0.09420289855072464
0.0	0.2803738317757009	0.21121495327102804	0.0	0.508411214953271	0.0
0.0	0.5238095238095238	0.2857142857142857	0.0	0.19047619047619047	0.0
0.0	0.7430167597765364	0.0	0.0	0.2569832402234637	0.0
0.0	0.0	0.0	0.5742574257425742	0.0	0.42574257425742573
0.0	0.2217573221757322	0.0	0.11297071129707113	0.4602510460251046	0.20502092050209206
0.0	0.6336633663366337	0.0	0.0	0.2871287128712871	0.07920792079207921
0.0	0.2510460251046025	0.0	0.200836820083682	0.4476987447698745	0.100418410041841
0.0	0.4264705882352941	0.0	0.0661764705882353	0.5073529411764706	0.0
0.0	0.5141242937853108	0.20903954802259886	0.0	0.1807909604519774	0.096045197740113
0.0	0.3870967741935484	0.3064516129032258	0.0	0.3064516129032258	0.0
0.0	0.5702127659574469	0.0	0.0	0.4297872340425532	0.0
0.1271186440677966	0.3220338983050847	0.17796610169491525	0.0	0.3728813559322034	0.0
0.13043478260869565	0.4057971014492754	0.2246376811594203	0.0	0.13768115942028986	0.10144927536231885
0.13043478260869565	0.4434782608695652	0.19130434782608696	0.08695652173913043	0.14782608695652175	0.0
0.13076923076923078	0.4153846153846154	0.45384615384615384	0.0	0.0	0.0
0.13333333333333333	0.26666666666666666	0.17254901960784313	0.0	0.42745098039215684	0.0
0.13709677419354838	0.46774193548387094	0.1774193548387097	0.056451612903225805	0.16129032258064516	0.0
0.13815789473684212	0.33881578947368424	0.0	0.0	0.4605263157894737	0.0625
0.1393939393939394	0.6	0.0	0.0	0.2606060606060606	0.0
0.14173228346456693	0.3543307086614173	0.2047244094488189	0.047244094488188976	0.25196850393700787	0.0
0.14193548387096774	0.15483870967741936	0.0	0.1032258064516129	0.45161290322580644	0.14838709677419354
0.14285714285714285	0.5238095238095238	0.19047619047619047	0.0	0.14285714285714285	0.0
0.14492753623188406	0.39855072463768115	0.17391304347826086	0.0	0.2028985507246377	0.07971014492753623
0.14705882352941177	0.5176470588235295	0.0	0.07647058823529412	0.25882352941176473	0.0
0.14857142857142858	0.36	0.0	0.05714285714285714	0.4342857142857143	0.0
0.15151515151515152	0.696969696969697	0.0	0.0	0.15151515151515152	0.0
0.1518987341772152	0.4240506329113924	0.0	0.05063291139240506	0.27848101265822783	0.0949367088607595
0.152317880794702	0.45695364238410596	0.15894039735099338	0.046357615894039736	0.18543046357615894	0.0
0.15270935960591134	0.4630541871921182	0.0	0.059113300492610835	0.3251231527093596	0.0
0.1529175050301811	0.4346076458752515	0.0	0.0	0.2977867203219316	0.11468812877263582
0.15300546448087432	0.5792349726775956	0.0	0.06557377049180328	0.20218579234972678	0.0
0.15328467153284672	0.5620437956204379	0.0	0.19708029197080293	0.0	0.08759124087591241
0.1553398058252427	0.30097087378640774	0.14563106796116504	0.0	0.3106796116504854	0.08737864077669903
0.15555555555555556	0.48148148148148145	0.0	0.07407407407407407	0.28888888888888886	0.0
0.15753424657534246	0.3835616438356164	0.0	0.0684931506849315	0.3904109589041096	0.0
0.15789473684210525	0.13533834586466165	0.0	0.12781954887218044	0.43609022556390975	0.14285714285714285
0.15833333333333333	0.6416666666666667	0.0	0.0	0.2	0.0
0.15841584158415842	0.48514851485148514	0.0	0.0	0.27722772277227725	0.07920792079207921
0.16037735849056603	0.37735849056603776	0.0	0.14150943396226415	0.32075471698113206	0.0
0.16083916083916083	0.8391608391608392	0.0	0.0	0.0	0.0
0.16083916083916083	0.4125874125874126	0.0	0.055944055944055944	0.25874125874125875	0.11188811188811189
0.16140350877192983	0.22807017543859648	0.0	0.08421052631578947	0.3649122807017544	0.16140350877192983
0.16149068322981366	0.37267080745341613	0.0	0.0	0.38509316770186336	0.08074534161490683
0.16216216216216217	0.44144144144144143	0.0	0.0	0.3963963963963964	0.0
0.1625	0.49375	0.0	0.0	0.34375	0.0
0.16272965879265092	0.2755905511811024	0.0	0.08398950131233596	0.38320209973753283	0.09448818897637795
0.16346153846153846	0.5625	0.0	0.0	0.27403846153846156	0.0
0.16346153846153846	0.4519230769230769	0.19230769230769232	0.0	0.19230769230769232	0.0
0.16393442622950818	0.4016393442622951	0.19672131147540983	0.0	0.1721311475409836	0.06557377049180328
0.16461916461916462	0.0	0.0	0.11302211302211303	0.48894348894348894	0.2334152334152334
0.16568047337278108	0.6272189349112426	0.0	0.0	0.20710059171597633	0.0
0.16666666666666666	0.475	0.0	0.0	0.2833333333333333	0.075
0.16666666666666666	0.5303030303030303	0.0	0.0	0.30303030303030304	0.0
0.16738197424892703	0.3090128755364807	0.16738197424892703	0.04291845493562232	0.3133047210300429	0.0
0.16806722689075632	0.18487394957983194	0.21008403361344538	0.09243697478991597	0.3445378151260504	0.0
0.16901408450704225	0.352112676056338	0.0	0.0	0.3380281690140845	0.14084507042253522
0.1695906432748538	0.5087719298245614	0.0	0.04093567251461988	0.2046783625730994	0.07602339181286549
0.17037037037037037	0.6222222222222222	0.2074074074074074	0.0	0.0	0.0
0.17058823529411765	0.6470588235294118	0.0	0.0	0.18235294117647058	0.0
0.17073170731707318	0.42276422764227645	0.0	0.2032520325203252	0.2032520325203252	0.0
0.17098445595854922	0.39896373056994816	0.19170984455958548	0.046632124352331605	0.19170984455958548	0.0
0.17117117117117117	0.12612612612612611	0.4594594594594595	0.05405405405405406	0.1891891891891892	0.0
0.17123287671232876	0.1780821917808219	0.5068493150684932	0.0	0.14383561643835616	0.0
0.17142857142857143	0.6071428571428571	0.18571428571428572	0.03571428571428571	0.0	0.0
0.171875	0.4427083333333333	0.23958333333333334	0.0	0.14583333333333334	0.0
0.1724137931034483	0.3103448275862069	0.0	0.09482758620689655	0.20689655172413793	0.21551724137931033
0.17261904761904762	0.44642857142857145	0.0	0.0	0.2857142857142857	0.09523809523809523
0.17272727272727273	0.23636363636363636	0.0	0.0	0.42727272727272725	0.16363636363636364
0.17297297297297298	0.3621621621621622	0.0	0.0918918918918919	0.23783783783783785	0.13513513513513514
0.1732283464566929	0.3228346456692913	0.2204724409448819	0.0	0.2204724409448819	0.06299212598425197
0.17341040462427745	0.49710982658959535	0.0	0.0	0.24855491329479767	0.08092485549132948
0.174496644295302	0.348993288590604	0.0	0.0	0.3691275167785235	0.10738255033557047
0.17543859649122806	0.4327485380116959	0.17543859649122806	0.04678362573099415	0.1695906432748538	0.0
0.17543859649122806	0.3391812865497076	0.30409356725146197	0.0	0.12280701754385964	0.05847953216374269
0.17647058823529413	0.8235294117647058	0.0	0.0	0.0	0.0
0.17647058823529413	0.28431372549019607	0.0	0.08823529411764706	0.37254901960784315	0.0784313725490196
0.17647058823529413	0.42016806722689076	0.0	0.0	0.3445378151260504	0.058823529411764705
0.17647058823529413	0.36363636363636365	0.0	0.058823529411764705	0.32620320855614976	0.0748663101604278
0.17692307692307693	0.46153846153846156	0.19230769230769232	0.0	0.16923076923076924	0.0
0.1774193548387097	0.5	0.0	0.0	0.3225806451612903	0.0
0.1780821917808219	0.2465753424657534	0.0	0.0867579908675799	0.4200913242009132	0.0684931506849315
0.1782178217821782	0.44554455445544555	0.32673267326732675	0.0	0.0	0.04950495049504951
0.1792452830188679	0.3490566037735849	0.0	0.05660377358490566	0.330188679245283	0.08490566037735849
0.17985611510791366	0.460431654676259	0.0	0.0	0.3597122302158273	0.0
0.18	0.44666666666666666	0.0	0.07333333333333333	0.3	0.0
0.18023255813953487	0.6686046511627907	0.0	0.0	0.1511627906976744	0.0
0.18125	0.20625	0.0	0.1625	0.36875	0.08125
0.18181818181818182	0.48951048951048953	0.0	0.0	0.32867132867132864	0.0
0.18253968253968253	0.48412698412698413	0.0	0.05555555555555555	0.1746031746031746	0.10317460317460317
0.18382352941176472	0.6176470588235294	0.19852941176470587	0.0	0.0	0.0
0.18433179723502305	0.48847926267281105	0.0	0.04608294930875576	0.2119815668202765	0.06912442396313365
0.18493150684931506	0.2671232876712329	0.0	0.0	0.4863013698630137	0.06164383561643835
0.18546845124282982	0.14340344168260039	0.0	0.12045889101338432	0.28107074569789675	0.2695984703632887
0.18596491228070175	0.2736842105263158	0.0	0.30526315789473685	0.0	0.23508771929824562
0.18681318681318682	0.4835164835164835	0.0	0.0	0.26373626373626374	0.06593406593406594
0.18699186991869918	0.6504065040650406	0.0	0.0	0.16260162601626016	0.0
0.18840579710144928	0.4492753623188406	0.0	0.0	0.36231884057971014	0.0
0.1884920634920635	0.6726190476190477	0.0	0.0	0.1388888888888889	0.0
0.18892508143322476	0.24104234527687296	0.0	0.08143322475570032	0.3778501628664495	0.11074918566775244
0.1891891891891892	0.5	0.14864864864864866	0.0	0.16216216216216217	0.0
0.1895910780669145	0.12267657992565056	0.0	0.07063197026022305	0.45724907063197023	0.15985130111524162
0.19047619047619047	0.4	0.2	0.0	0.20952380952380953	0.0
0.19083969465648856	0.15648854961832062	0.21374045801526717	0.04580152671755725	0.29389312977099236	0.09923664122137404
0.19298245614035087	0.20175438596491227	0.0	0.30701754385964913	0.2982456140350877	0.0
0.1935483870967742	0.33064516129032256	0.1774193548387097	0.0	0.29838709677419356	0.0
0.19402985074626866	0.16417910447761194	0.30597014925373134	0.05970149253731343	0.15671641791044777	0.11940298507462686
0.19444444444444445	0.3958333333333333	0.2916666666666667	0.0	0.11805555555555555	0.0
0.19487179487179487	0.3641025641025641	0.0	0.07179487179487179	0.36923076923076925	0.0
0.19536423841059603	0.08940397350993377	0.3344370860927152	0.09271523178807947	0.28807947019867547	0.0
0.19548872180451127	0.39849624060150374	0.21052631578947367	0.0	0.19548872180451127	0.0
0.19571045576407506	0.0	0.0	0.10455764075067024	0.45308310991957107	0.24664879356568364
0.19583333333333333	0.2875	0.0	0.2791666666666667	0.0	0.2375
0.19642857142857142	0.6160714285714286	0.0	0.0	0.1875	0.0
0.19642857142857142	0.32142857142857145	0.0	0.10714285714285714	0.25892857142857145	0.11607142857142858
0.19708029197080293	0.5766423357664233	0.0	0.0	0.22627737226277372	0.0
0.1971153846153846	0.5144230769230769	0.0	0.0	0.16826923076923078	0.1201923076923077
0.19745222929936307	0.33121019108280253	0.18471337579617833	0.0	0.28662420382165604	0.0
0.1981981981981982	0.6306306306306306	0.0	0.0	0.17117117117117117	0.0
0.19827586206896552	0.3103448275862069	0.2413793103448276	0.06896551724137931	0.1810344827586207	0.0
0.19827586206896552	0.646551724137931	0.0	0.0603448275862069	0.0	0.09482758620689655
0.19863013698630136	0.3767123287671233	0.2191780821917808	0.0	0.2054794520547945	0.0
0.19883040935672514	0.4444444444444444	0.14035087719298245	0.0	0.21637426900584794	0.0
0.2	0.2714285714285714	0.0	0.06428571428571428	0.38571428571428573	0.07857142857142857
0.2	0.0	0.0	0.6318181818181818	0.0	0.16818181818181818
0.2	0.33513513513513515	0.1945945945945946	0.07027027027027027	0.2	0.0
0.20035149384885764	0.7328646748681898	0.0	0.0	0.0	0.06678383128295255
0.20149253731343283	0.5298507462686567	0.0	0.0	0.26865671641791045	0.0
0.2018348623853211	0.4954128440366973	0.0	0.0	0.1651376146788991	0.13761467889908258
0.20218579234972678	0.2786885245901639	0.16393442622950818	0.07103825136612021	0.28415300546448086	0.0
0.20270270270270271	0.4797297297297297	0.0	0.23648648648648649	0.0	0.08108108108108109
0.20320855614973263	0.5187165775401069	0.0	0.053475935828877004	0.22459893048128343	0.0
0.2032520325203252	0.25203252032520324	0.0	0.11382113821138211	0.3008130081300813	0.13008130081300814
0.2032520325203252	0.2601626016260163	0.2032520325203252	0.0975609756097561	0.23577235772357724	0.0
0.20437956204379562	0.5255474452554745	0.0	0.10948905109489052	0.16058394160583941	0.0
0.20491803278688525	0.0	0.0	0.2728337236533958	0.0	0.522248243559719
0.20670391061452514	0.5195530726256983	0.2737430167597765	0.0	0.0	0.0
0.20689655172413793	0.5689655172413793	0.0	0.0	0.22413793103448276	0.0
0.20786516853932585	0.28651685393258425	0.0	0.05056179775280899	0.29775280898876405	0.15730337078651685
0.20907840440165062	0.0	0.0	0.5639614855570839	0.0	0.22696011004126548
0.20930232558139536	0.20155038759689922	0.24031007751937986	0.05426356589147287	0.20930232558139536	0.08527131782945736
0.209375	0.540625	0.0	0.0	0.190625	0.059375
0.20952380952380953	0.45714285714285713	0.0	0.0	0.3333333333333333	0.0
0.20967741935483872	0.47580645161290325	0.0	0.0	0.24193548387096775	0.07258064516129033
0.21062618595825428	0.14041745730550284	0.0	0.286527514231499	0.0	0.36242884250474383
0.2108843537414966	0.24489795918367346	0.0	0.047619047619047616	0.3877551020408163	0.10884353741496598
0.21100917431192662	0.5045871559633027	0.0	0.0	0.28440366972477066	0.0
0.211864406779661	0.5423728813559322	0.0	0.0	0.1694915254237288	0.07627118644067797
0.2119205298013245	0.2980132450331126	0.0	0.059602649006622516	0.33112582781456956	0.09933774834437085
0.21238938053097345	0.584070796460177	0.0	0.0	0.20353982300884957	0.0
0.21301775147928995	0.621301775147929	0.0	0.0	0.16568047337278108	0.0
0.21359223300970873	0.5242718446601942	0.0	0.0	0.2621359223300971	0.0
0.21379310344827587	0.5724137931034483	0.0	0.05517241379310345	0.15862068965517243	0.0
0.2147239263803681	0.6503067484662577	0.0	0.0	0.13496932515337423	0.0
0.21551724137931033	0.2672413793103448	0.0	0.0	0.41379310344827586	0.10344827586206896
0.21568627450980393	0.1568627450980392	0.0	0.08823529411764706	0.31862745098039214	0.22058823529411764
0.21634615384615385	0.22596153846153846	0.0	0.07692307692307693	0.1778846153846154	0.30288461538461536
0.21674876847290642	0.5073891625615764	0.27586206896551724	0.0	0.0	0.0
0.2169811320754717	0.6132075471698113	0.0	0.0	0.16981132075471697	0.0
0.2169811320754717	0.7830188679245284	0.0	0.0	0.0	0.0
0.21818181818181817	0.35454545454545455	0.32727272727272727	0.045454545454545456	0.0	0.05454545454545454
0.22033898305084745	0.2457627118644068	0.2627118644067797	0.0	0.2711864406779661	0.0
0.22055137844611528	0.45112781954887216	0.0	0.08020050125313283	0.14035087719298245	0.10776942355889724
0.22123893805309736	0.35398230088495575	0.0	0.07964601769911504	0.21238938053097345	0.13274336283185842
0.22297297297297297	0.44594594594594594	0.0	0.0	0.3310810810810811	0.0
0.2236842105263158	0.5131578947368421	0.16447368421052633	0.0	0.0	0.09868421052631579
0.22402597402597402	0.6103896103896104	0.0	0.0	0.16558441558441558	0.0
0.2246376811594203	0.4927536231884058	0.0	0.050724637681159424	0.15942028985507245	0.07246376811594203
0.225	0.4625	0.0	0.05	0.2625	0.0
0.2254335260115607	0.5606936416184971	0.0	0.0	0.2138728323699422	0.0
0.22549019607843138	0.29411764705882354	0.20588235294117646	0.0	0.19607843137254902	0.0784313725490196
0.22580645161290322	0.43548387096774194	0.0	0.0	0.3387096774193548	0.0
0.22608695652173913	0.5043478260869565	0.0	0.0	0.26956521739130435	0.0
0.22661122661122662	0.5322245322245323	0.0	0.058212058212058215	0.18295218295218296	0.0
0.226890756302521	0.33613445378151263	0.4369747899159664	0.0	0.0	0.0
0.22772277227722773	0.3564356435643564	0.18811881188118812	0.06930693069306931	0.15841584158415842	0.0
0.22794117647058823	0.625	0.0	0.0661764705882353	0.0	0.08088235294117647
0.22857142857142856	0.38571428571428573	0.22142857142857142	0.0	0.16428571428571428	0.0
0.22857142857142856	0.39285714285714285	0.0	0.0	0.37857142857142856	0.0
0.22905027932960895	0.2569832402234637	0.1787709497206704	0.0446927374301676	0.2905027932960894	0.0
0.22957198443579765	0.5680933852140078	0.20233463035019456	0.0	0.0	0.0
0.22988505747126436	0.3333333333333333	0.0	0.05747126436781609	0.2413793103448276	0.13793103448275862
0.23100303951367782	0.3282674772036474	0.0	0.05167173252279635	0.2887537993920973	0.10030395136778116
0.2311111111111111	0.24	0.0	0.08888888888888889	0.3288888888888889	0.1111111111111111
0.2331288343558282	0.7668711656441718	0.0	0.0	0.0	0.0
0.23423423423423423	0.5135135135135135	0.0	0.0	0.25225225225225223	0.0
0.23529411764705882	0.6218487394957983	0.0	0.0	0.14285714285714285	0.0
0.23529411764705882	0.5462184873949579	0.0	0.0	0.2184873949579832	0.0
0.23555555555555555	0.20444444444444446	0.28444444444444444	0.05333333333333334	0.14222222222222222	0.08
0.2358490566037736	0.16981132075471697	0.25943396226415094	0.07075471698113207	0.1792452830188679	0.08490566037735849
0.23699421965317918	0.4624277456647399	0.0	0.06936416184971098	0.14450867052023122	0.08670520231213873
0.23717948717948717	0.5961538461538461	0.0	0.0	0.16666666666666666	0.0
0.23728813559322035	0.5932203389830508	0.0	0.0	0.1694915254237288	0.0
0.23883928571428573	0.20758928571428573	0.0	0.07142857142857142	0.40625	0.07589285714285714
0.2391304347826087	0.644927536231884	0.0	0.050724637681159424	0.0	0.06521739130434782
0.2396694214876033	0.6115702479338843	0.0	0.1487603305785124	0.0	0.0
0.23983739837398374	0.0	0.0	0.5203252032520326	0.0	0.23983739837398374
0.24074074074074073	0.5833333333333334	0.0	0.0	0.17592592592592593	0.0
0.24107142857142858	0.5	0.25892857142857145	0.0	0.0	0.0
0.2413793103448276	0.6982758620689655	0.0	0.0603448275862069	0.0	0.0
0.24193548387096775	0.31451612903225806	0.1774193548387097	0.0	0.2661290322580645	0.0
0.2426470588235294	0.27941176470588236	0.29411764705882354	0.0	0.18382352941176472	0.0
0.24271844660194175	0.7572815533980582	0.0	0.0	0.0	0.0
0.24299065420560748	0.3177570093457944	0.16822429906542055	0.0	0.27102803738317754	0.0
0.24338624338624337	0.4074074074074074	0.0	0.0	0.3492063492063492	0.0
0.24390243902439024	0.2845528455284553	0.0	0.0	0.36585365853658536	0.10569105691056911
0.244	0.444	0.0	0.052	0.188	0.072
0.2441860465116279	0.39147286821705424	0.0	0.05813953488372093	0.3062015503875969	0.0
0.24621212121212122	0.1893939393939394	0.0	0.10227272727272728	0.2840909090909091	0.17803030303030304
0.2462686567164179	0.6119402985074627	0.0	0.05970149253731343	0.0	0.08208955223880597
0.24761904761904763	0.5428571428571428	0.0	0.0	0.20952380952380953	0.0
0.24770642201834864	0.21100917431192662	0.3853211009174312	0.0	0.1559633027522936	0.0
0.2483221476510067	0.42953020134228187	0.0	0.0	0.3221476510067114	0.0
0.2484076433121019	0.7515923566878981	0.0	0.0	0.0	0.0
0.24864864864864866	0.372972972972973	0.0	0.08648648648648649	0.2918918918918919	0.0
0.25	0.43333333333333335	0.0	0.0	0.31666666666666665	0.0
0.25	0.2638888888888889	0.0	0.05555555555555555	0.3402777777777778	0.09027777777777778
0.2508591065292096	0.41580756013745707	0.0	0.07903780068728522	0.2542955326460481	0.0
0.2517985611510791	0.31654676258992803	0.0	0.07913669064748201	0.2589928057553957	0.09352517985611511
0.25203252032520324	0.5691056910569106	0.0	0.0	0.17886178861788618	0.0
0.25301204819277107	0.5662650602409639	0.0	0.0	0.18072289156626506	0.0
0.25380710659898476	0.4213197969543147	0.0	0.05583756345177665	0.26903553299492383	0.0
0.25405405405405407	0.5837837837837838	0.0	0.0	0.16216216216216217	0.0
0.2542372881355932	0.4971751412429379	0.0	0.0	0.24858757062146894	0.0
0.2543859649122807	0.5657894736842105	0.0	0.04824561403508772	0.13157894736842105	0.0
0.2543859649122807	0.5789473684210527	0.16666666666666666	0.0	0.0	0.0
0.2544642857142857	0.7455357142857143	0.0	0.0	0.0	0.0
0.2549019607843137	0.3333333333333333	0.0	0.10784313725490197	0.30392156862745096	0.0
0.2559652928416486	0.4121475054229935	0.13665943600867678	0.05856832971800434	0.13665943600867678	0.0
0.2571428571428571	0.0	0.3238095238095238	0.0	0.41904761904761906	0.0
0.25766871165644173	0.7423312883435583	0.0	0.0	0.0	0.0
0.2578397212543554	0.2578397212543554	0.0	0.0	0.4146341463414634	0.06968641114982578
0.25862068965517243	0.1810344827586207	0.4051724137931034	0.034482758620689655	0.1206896551724138	0.0
0.25925925925925924	0.4148148148148148	0.0	0.0	0.32592592592592595	0.0
0.2601626016260163	0.5934959349593496	0.0	0.0	0.14634146341463414	0.0
0.2602739726027397	0.547945205479452	0.0	0.08904109589041095	0.0	0.10273972602739725
0.2608695652173913	0.3391304347826087	0.22608695652173913	0.06086956521739131	0.11304347826086956	0.0
0.2611464968152866	0.4267515923566879	0.0	0.08280254777070063	0.22929936305732485	0.0
0.26153846153846155	0.36923076923076925	0.19230769230769232	0.07692307692307693	0.0	0.1
0.2616822429906542	0.5046728971962616	0.0	0.0	0.2336448598130841	0.0
0.26229508196721313	0.4426229508196721	0.0	0.0	0.20491803278688525	0.09016393442622951
0.2627118644067797	0.3474576271186441	0.0	0.1440677966101695	0.2457627118644068	0.0
0.2627118644067797	0.423728813559322	0.0	0.0423728813559322	0.2711864406779661	0.0
0.2631578947368421	0.14035087719298245	0.0	0.043859649122807015	0.4824561403508772	0.07017543859649122
0.2638888888888889	0.4236111111111111	0.0	0.04861111111111111	0.2638888888888889	0.0
0.2641509433962264	0.7358490566037735	0.0	0.0	0.0	0.0
0.265625	0.40625	0.0	0.046875	0.18229166666666666	0.09895833333333333
0.26582278481012656	0.3987341772151899	0.0	0.0949367088607595	0.24050632911392406	0.0
0.26616915422885573	0.2810945273631841	0.0	0.05970149253731343	0.39303482587064675	0.0
0.26618705035971224	0.30935251798561153	0.0	0.08633093525179857	0.3381294964028777	0.0
0.26666666666666666	0.43333333333333335	0.15833333333333333	0.0	0.14166666666666666	0.0
0.26666666666666666	0.3333333333333333	0.1696969696969697	0.0	0.23030303030303031	0.0
0.26666666666666666	0.5515151515151515	0.18181818181818182	0.0	0.0	0.0
0.2682926829268293	0.4195121951219512	0.0	0.0	0.3121951219512195	0.0
0.26848249027237353	0.11673151750972763	0.0	0.058365758754863814	0.4708171206225681	0.08560311284046693
0.2689075630252101	0.4369747899159664	0.0	0.06722689075630252	0.15966386554621848	0.06722689075630252
0.26956521739130435	0.5217391304347826	0.16521739130434782	0.043478260869565216	0.0	0.0
0.2702702702702703	0.15315315315315314	0.21621621621621623	0.26126126126126126	0.0	0.0990990990990991
0.2708333333333333	0.1875	0.0	0.0763888888888889	0.2638888888888889	0.2013888888888889
0.270935960591133	0.2955665024630542	0.0	0.04926108374384237	0.31527093596059114	0.06896551724137931
0.271523178807947	0.24503311258278146	0.25165562913907286	0.039735099337748346	0.19205298013245034	0.0
0.2727272727272727	0.6454545454545455	0.0	0.0	0.0	0.08181818181818182
0.2727272727272727	0.0	0.0	0.24848484848484848	0.0	0.47878787878787876
0.27303754266211605	0.24573378839590443	0.0	0.06825938566552901	0.2764505119453925	0.13651877133105803
0.27358490566037735	0.7264150943396226	0.0	0.0	0.0	0.0
0.2742857142857143	0.16	0.3314285714285714	0.07428571428571429	0.16	0.0
0.2756756756756757	0.5135135135135135	0.17297297297297298	0.03783783783783784	0.0	0.0
0.2761904761904762	0.42857142857142855	0.0	0.0	0.29523809523809524	0.0
0.27692307692307694	0.23846153846153847	0.2076923076923077	0.0	0.27692307692307694	0.0
0.27692307692307694	0.3153846153846154	0.26153846153846155	0.05384615384615385	0.0	0.09230769230769231
0.2773722627737226	0.7226277372262774	0.0	0.0	0.0	0.0
0.2777777777777778	0.5079365079365079	0.21428571428571427	0.0	0.0	0.0
0.2781456953642384	0.2913907284768212	0.2119205298013245	0.152317880794702	0.0	0.06622516556291391
0.2782608695652174	0.33043478260869563	0.0	0.043478260869565216	0.26521739130434785	0.08260869565217391
0.27956989247311825	0.3225806451612903	0.0	0.0	0.3225806451612903	0.07526881720430108
0.2798507462686567	0.43656716417910446	0.0	0.19402985074626866	0.0	0.08955223880597014
0.2807017543859649	0.39473684210526316	0.0	0.0	0.32456140350877194	0.0
0.28191489361702127	0.39893617021276595	0.0	0.05851063829787234	0.17553191489361702	0.0851063829787234
0.28205128205128205	0.3504273504273504	0.17094017094017094	0.0	0.19658119658119658	0.0
0.28225806451612906	0.25	0.16129032258064516	0.0	0.3064516129032258	0.0
0.2825112107623318	0.7174887892376681	0.0	0.0	0.0	0.0
0.2830188679245283	0.18867924528301888	0.0	0.08490566037735849	0.14150943396226415	0.3018867924528302
0.2831858407079646	0.7168141592920354	0.0	0.0	0.0	0.0
0.2849162011173184	0.3575418994413408	0.0	0.055865921787709494	0.18994413407821228	0.11173184357541899
0.2849462365591398	0.3709677419354839	0.0	0.04838709677419355	0.2956989247311828	0.0
0.2857142857142857	0.23809523809523808	0.18095238095238095	0.05714285714285714	0.14285714285714285	0.09523809523809523
0.2857142857142857	0.3888888888888889	0.15079365079365079	0.0	0.1746031746031746	0.0
0.2857142857142857	0.0	0.0	0.10476190476190476	0.4857142857142857	0.12380952380952381
0.2864321608040201	0.7135678391959799	0.0	0.0	0.0	0.0
0.28695652173913044	0.4608695652173913	0.0	0.0	0.14782608695652175	0.10434782608695652
0.28703703703703703	0.5185185185185185	0.0	0.0	0.19444444444444445	0.0
0.28703703703703703	0.23148148148148148	0.23148148148148148	0.05555555555555555	0.19444444444444445	0.0
0.28703703703703703	0.37962962962962965	0.0	0.05555555555555555	0.2777777777777778	0.0
0.2871287128712871	0.3415841584158416	0.19306930693069307	0.0	0.12871287128712872	0.04950495049504951
0.28773584905660377	0.3632075471698113	0.0	0.08962264150943396	0.1792452830188679	0.08018867924528301
0.288	0.408	0.176	0.0	0.128	0.0
0.288135593220339	0.3813559322033898	0.0	0.0	0.3305084745762712	0.0
0.2882882882882883	0.6396396396396397	0.0	0.07207207207207207	0.0	0.0
0.2883435582822086	0.50920245398773	0.0	0.0	0.20245398773006135	0.0
0.28879310344827586	0.4353448275862069	0.0	0.0	0.19827586206896552	0.07758620689655173
0.2912621359223301	0.4077669902912621	0.0	0.0	0.1941747572815534	0.10679611650485436
0.2916666666666667	0.2569444444444444	0.0	0.09722222222222222	0.2777777777777778	0.0763888888888889
0.2920353982300885	0.4778761061946903	0.0	0.07079646017699115	0.1592920353982301	0.0
0.2923076923076923	0.4846153846153846	0.0	0.07692307692307693	0.0	0.14615384615384616
0.2926829268292683	0.37398373983739835	0.0	0.08130081300813008	0.25203252032520324	0.0
0.2928870292887029	0.3054393305439331	0.1506276150627615	0.058577405857740586	0.19246861924686193	0.0
0.292894280762565	0.34488734835355284	0.0	0.24783362218370883	0.0	0.11438474870017332
0.2934131736526946	0.281437125748503	0.0	0.07784431137724551	0.23353293413173654	0.11377245508982035
0.2937853107344633	0.1977401129943503	0.3163841807909605	0.0	0.1016949152542373	0.0903954802259887
0.29449838187702265	0.3948220064724919	0.0	0.0	0.23300970873786409	0.07766990291262135
0.29508196721311475	0.32786885245901637	0.0	0.05737704918032787	0.319672131147541	0.0
0.29523809523809524	0.7047619047619048	0.0	0.0	0.0	0.0
0.29649595687331537	0.0	0.0	0.0862533692722372	0.46630727762803237	0.1509433962264151
0.296875	0.2890625	0.234375	0.0390625	0.140625	0.0
0.297029702970297	0.3465346534653465	0.0	0.0	0.26732673267326734	0.0891089108910891
0.2972972972972973	0.20945945945945946	0.2905405405405405	0.0	0.12162162162162163	0.08108108108108109
0.2975206611570248	0.14600550964187328	0.0	0.3581267217630854	0.19834710743801653	0.0
0.2979274611398964	0.21243523316062177	0.3860103626943005	0.0	0.0	0.10362694300518134
0.2980769230769231	0.4519230769230769	0.0	0.0	0.18269230769230768	0.0673076923076923
0.2986111111111111	0.5555555555555556	0.14583333333333334	0.0	0.0	0.0
0.29901960784313725	0.24509803921568626	0.0	0.06372549019607843	0.39215686274509803	0.0
0.29901960784313725	0.21568627450980393	0.0	0.08088235294117647	0.40441176470588236	0.0
0.29914529914529914	0.26495726495726496	0.2905982905982906	0.0	0.1452991452991453	0.0
0.3	0.15	0.225	0.0	0.325	0.0
0.3006535947712418	0.39869281045751637	0.0	0.0457516339869281	0.2549019607843137	0.0
0.3007518796992481	0.39348370927318294	0.0	0.07017543859649122	0.23558897243107768	0.0
0.3024390243902439	0.48292682926829267	0.0	0.08780487804878048	0.0	0.12682926829268293
0.30424528301886794	0.0	0.0	0.49056603773584906	0.20518867924528303	0.0
0.30434782608695654	0.42028985507246375	0.0	0.057971014492753624	0.14492753623188406	0.07246376811594203
0.30656934306569344	0.6934306569343066	0.0	0.0	0.0	0.0
0.30701754385964913	0.6929824561403509	0.0	0.0	0.0	0.0
0.30708661417322836	0.44881889763779526	0.0	0.0	0.2440944881889764	0.0
0.30708661417322836	0.4645669291338583	0.2283464566929134	0.0	0.0	0.0
0.30833333333333335	0.30833333333333335	0.0	0.0	0.3	0.08333333333333333
0.3088235294117647	0.6911764705882353	0.0	0.0	0.0	0.0
0.30985915492957744	0.2112676056338028	0.0	0.07042253521126761	0.33098591549295775	0.07746478873239436
0.30991735537190085	0.30991735537190085	0.0	0.08677685950413223	0.19421487603305784	0.09917355371900827
0.3103448275862069	0.3724137931034483	0.1793103448275862	0.0	0.13793103448275862	0.0
0.3116219667943806	0.10217113665389528	0.3269476372924649	0.04086845466155811	0.1532567049808429	0.06513409961685823
0.3128491620111732	0.0	0.29608938547486036	0.03910614525139665	0.35195530726256985	0.0
0.31297709923664124	0.45038167938931295	0.0	0.0	0.2366412213740458	0.0
0.3142857142857143	0.26666666666666666	0.19047619047619047	0.047619047619047616	0.18095238095238095	0.0
0.3153153153153153	0.0	0.36936936936936937	0.06306306306306306	0.25225225225225223	0.0
0.31547619047619047	0.3869047619047619	0.17261904761904762	0.0	0.125	0.0
0.3157894736842105	0.4824561403508772	0.0	0.0	0.20175438596491227	0.0
0.3157894736842105	0.5175438596491229	0.16666666666666666	0.0	0.0	0.0
0.3160919540229885	0.23563218390804597	0.0	0.20689655172413793	0.2413793103448276	0.0
0.31683168316831684	0.297029702970297	0.25742574257425743	0.0	0.12871287128712872	0.0
0.31690140845070425	0.15492957746478872	0.22535211267605634	0.06338028169014084	0.23943661971830985	0.0
0.31715210355987056	0.2783171521035599	0.0	0.0970873786407767	0.23300970873786409	0.0744336569579288
0.3188405797101449	0.3188405797101449	0.0	0.14492753623188406	0.21739130434782608	0.0
0.31896551724137934	0.46551724137931033	0.15517241379310345	0.0603448275862069	0.0	0.0
0.31958762886597936	0.32989690721649484	0.13917525773195877	0.0	0.211340206185567	0.0
0.32038834951456313	0.22815533980582525	0.1941747572815534	0.0	0.25728155339805825	0.0
0.32038834951456313	0.09466019417475728	0.5849514563106796	0.0	0.0	0.0
0.32098765432098764	0.6790123456790124	0.0	0.0	0.0	0.0
0.32098765432098764	0.38271604938271603	0.16872427983539096	0.06172839506172839	0.0	0.06584362139917696
0.3230769230769231	0.5153846153846153	0.0	0.0	0.16153846153846155	0.0
0.32432432432432434	0.3153153153153153	0.0	0.05405405405405406	0.3063063063063063	0.0
0.32450331125827814	0.31125827814569534	0.0	0.0	0.36423841059602646	0.0
0.32456140350877194	0.41228070175438597	0.0	0.0	0.18421052631578946	0.07894736842105263
0.3247588424437299	0.2733118971061093	0.0	0.11254019292604502	0.21543408360128619	0.07395498392282958
0.32601880877742945	0.3667711598746082	0.0	0.109717868338558	0.1974921630094044	0.0
0.32608695652173914	0.3442028985507246	0.26811594202898553	0.0	0.0	0.06159420289855073
0.3262411347517731	0.41843971631205673	0.0	0.0	0.2553191489361702	0.0
0.3263598326359833	0.26778242677824265	0.0	0.0502092050209205	0.2719665271966527	0.08368200836820083
0.32666666666666666	0.1	0.3	0.0	0.20666666666666667	0.06666666666666667
0.32710280373831774	0.4766355140186916	0.0	0.056074766355140186	0.0	0.14018691588785046
0.3273809523809524	0.26785714285714285	0.22023809523809523	0.047619047619047616	0.13690476190476192	0.0
0.3275862068965517	0.28448275862068967	0.0	0.0603448275862069	0.3275862068965517	0.0
0.328	0.256	0.264	0.04	0.0	0.112
0.328125	0.1875	0.0	0.109375	0.28125	0.09375
0.3282442748091603	0.3282442748091603	0.0	0.0	0.24427480916030533	0.09923664122137404
0.329073482428115	0.18849840255591055	0.0	0.06070287539936102	0.28115015974440893	0.14057507987220447
0.3300970873786408	0.27184466019417475	0.0	0.09223300970873786	0.3058252427184466	0.0
0.3310344827586207	0.11724137931034483	0.3103448275862069	0.0	0.2413793103448276	0.0
0.3312883435582822	0.38650306748466257	0.0	0.05521472392638037	0.22699386503067484	0.0
0.3318777292576419	0.4148471615720524	0.0	0.11353711790393013	0.0	0.13973799126637554
0.3333333333333333	0.3229166666666667	0.0	0.10416666666666667	0.23958333333333334	0.0
0.3333333333333333	0.3728813559322034	0.0	0.10734463276836158	0.1864406779661017	0.0
0.3346456692913386	0.23228346456692914	0.0	0.06692913385826772	0.25984251968503935	0.1062992125984252
0.33532934131736525	0.1497005988023952	0.16766467065868262	0.04491017964071856	0.17664670658682635	0.12574850299401197
0.3360655737704918	0.3770491803278688	0.28688524590163933	0.0	0.0	0.0
0.3364485981308411	0.205607476635514	0.3177570093457944	0.0	0.14018691588785046	0.0
0.3370165745856354	0.11049723756906077	0.39779005524861877	0.0	0.15469613259668508	0.0
0.33755274261603374	0.5358649789029536	0.0	0.0	0.12658227848101267	0.0
0.33766233766233766	0.3333333333333333	0.0	0.0	0.329004329004329	0.0
0.3380281690140845	0.38028169014084506	0.28169014084507044	0.0	0.0	0.0
0.3391304347826087	0.0	0.25217391304347825	0.0	0.40869565217391307	0.0
0.3401360544217687	0.32653061224489793	0.0	0.07482993197278912	0.2585034013605442	0.0
0.3407821229050279	0.26256983240223464	0.1564245810055866	0.0	0.24022346368715083	0.0
0.3416149068322981	0.37888198757763975	0.0	0.15527950310559005	0.0	0.12422360248447205
0.3417085427135678	0.6582914572864321	0.0	0.0	0.0	0.0
0.3418803418803419	0.6581196581196581	0.0	0.0	0.0	0.0
0.34210526315789475	0.2543859649122807	0.2719298245614035	0.0	0.13157894736842105	0.0
0.34210526315789475	0.6578947368421053	0.0	0.0	0.0	0.0
0.3431372549019608	0.20588235294117646	0.3431372549019608	0.0	0.0	0.10784313725490197
0.34615384615384615	0.25769230769230766	0.0	0.06153846153846154	0.2423076923076923	0.09230769230769231
0.3468208092485549	0.4624277456647399	0.0	0.07514450867052024	0.0	0.11560693641618497
0.34686346863468637	0.31365313653136534	0.2029520295202952	0.13653136531365315	0.0	0.0
0.347682119205298	0.2251655629139073	0.2052980132450331	0.04304635761589404	0.17880794701986755	0.0
0.34782608695652173	0.45217391304347826	0.2	0.0	0.0	0.0
0.34806629834254144	0.32044198895027626	0.2154696132596685	0.0	0.11602209944751381	0.0
0.34814814814814815	0.2814814814814815	0.0	0.0	0.37037037037037035	0.0
0.34838709677419355	0.25806451612903225	0.2064516129032258	0.0	0.1870967741935484	0.0
0.3487394957983193	0.19327731092436976	0.3025210084033613	0.0	0.15546218487394958	0.0
0.3492063492063492	0.0	0.4666666666666667	0.0	0.13015873015873017	0.05396825396825397
0.34980988593155893	0.0	0.4828897338403042	0.04182509505703422	0.12547528517110265	0.0
0.35	0.46875	0.0	0.0	0.18125	0.0
0.35046728971962615	0.205607476635514	0.0	0.07009345794392523	0.2803738317757009	0.09345794392523364
0.3507246376811594	0.13043478260869565	0.2927536231884058	0.0	0.1565217391304348	0.06956521739130435
0.35074626865671643	0.26119402985074625	0.15671641791044777	0.0	0.16417910447761194	0.06716417910447761
0.3515151515151515	0.34545454545454546	0.0	0.0	0.30303030303030304	0.0
0.3515625	0.23828125	0.0	0.07421875	0.26171875	0.07421875
0.35172413793103446	0.2482758620689655	0.35172413793103446	0.0	0.0	0.04827586206896552
0.3523809523809524	0.13333333333333333	0.17142857142857143	0.0	0.2761904761904762	0.06666666666666667
0.3524229074889868	0.3436123348017621	0.16299559471365638	0.0	0.14096916299559473	0.0
0.3524229074889868	0.36123348017621143	0.0	0.06167400881057269	0.22466960352422907	0.0
0.35294117647058826	0.4789915966386555	0.0	0.0	0.16806722689075632	0.0
0.35294117647058826	0.45588235294117646	0.0	0.05392156862745098	0.13725490196078433	0.0
0.35294117647058826	0.5735294117647058	0.0	0.0	0.0	0.07352941176470588
0.35390946502057613	0.37037037037037035	0.0	0.0411522633744856	0.2345679012345679	0.0
0.35514018691588783	0.19626168224299065	0.0	0.3691588785046729	0.0	0.0794392523364486
0.3561253561253561	0.21652421652421652	0.33618233618233617	0.0	0.0	0.09116809116809117
0.35714285714285715	0.6428571428571429	0.0	0.0	0.0	0.0
0.357487922705314	0.45893719806763283	0.0	0.057971014492753624	0.12560386473429952	0.0
0.35751295336787564	0.22797927461139897	0.0	0.07772020725388601	0.23834196891191708	0.09844559585492228
0.35772357723577236	0.42276422764227645	0.0	0.06504065040650407	0.0	0.15447154471544716
0.35772357723577236	0.3902439024390244	0.0	0.0	0.25203252032520324	0.0
0.3577981651376147	0.5871559633027523	0.0	0.05504587155963303	0.0	0.0
0.35802469135802467	0.3168724279835391	0.0	0.1522633744855967	0.1728395061728395	0.0
0.3581081081081081	0.4527027027027027	0.0	0.0472972972972973	0.14189189189189189	0.0
0.3581081081081081	0.41216216216216217	0.22972972972972974	0.0	0.0	0.0
0.36	0.35333333333333333	0.0	0.0	0.2866666666666667	0.0
0.3609022556390977	0.3458646616541353	0.0	0.03759398496240601	0.18796992481203006	0.06766917293233082
0.3609022556390977	0.6390977443609023	0.0	0.0	0.0	0.0
0.3614457831325301	0.26506024096385544	0.0	0.06626506024096386	0.1927710843373494	0.1144578313253012
0.3617021276595745	0.16312056737588654	0.3546099290780142	0.0425531914893617	0.0	0.07801418439716312
0.36231884057971014	0.0	0.2463768115942029	0.057971014492753624	0.3333333333333333	0.0
0.363013698630137	0.3835616438356164	0.0	0.0547945205479452	0.19863013698630136	0.0
0.3631578947368421	0.23157894736842105	0.0	0.04736842105263158	0.2789473684210526	0.07894736842105263
0.36363636363636365	0.48760330578512395	0.1487603305785124	0.0	0.0	0.0
0.3643410852713178	0.5813953488372093	0.0	0.05426356589147287	0.0	0.0
0.3649025069637883	0.48746518105849584	0.0	0.0	0.14763231197771587	0.0
0.36597938144329895	0.17010309278350516	0.0	0.211340206185567	0.17525773195876287	0.07731958762886598
0.36607142857142855	0.29464285714285715	0.17857142857142858	0.0	0.16071428571428573	0.0
0.3665768194070081	0.2398921832884097	0.15902964959568733	0.0	0.1778975741239892	0.05660377358490566
0.3669724770642202	0.26605504587155965	0.3211009174311927	0.0	0.0	0.045871559633027525
0.3674832962138085	0.22939866369710468	0.36080178173719374	0.042316258351893093	0.0	0.0
0.36787564766839376	0.6321243523316062	0.0	0.0	0.0	0.0
0.36792452830188677	0.3018867924528302	0.0	0.05660377358490566	0.27358490566037735	0.0
0.3686868686868687	0.3484848484848485	0.21717171717171718	0.0	0.0	0.06565656565656566
0.36990595611285265	0.1786833855799373	0.0	0.3072100313479624	0.0	0.14420062695924765
0.37037037037037035	0.3851851851851852	0.0	0.05925925925925926	0.18518518518518517	0.0
0.3709677419354839	0.10483870967741936	0.24193548387096775	0.04032258064516129	0.24193548387096775	0.0
0.3711340206185567	0.15463917525773196	0.0	0.04639175257731959	0.32989690721649484	0.0979381443298969
0.37185929648241206	0.628140703517588	0.0	0.0	0.0	0.0
0.37383177570093457	0.308411214953271	0.0	0.0	0.3177570093457944	0.0
0.37404580152671757	0.0	0.16030534351145037	0.0	0.46564885496183206	0.0
0.37448559670781895	0.3786008230452675	0.0	0.05761316872427984	0.18930041152263374	0.0
0.375	0.3072916666666667	0.20833333333333334	0.0	0.109375	0.0
0.3756906077348066	0.6243093922651933	0.0	0.0	0.0	0.0
0.37727272727272726	0.4772727272727273	0.0	0.0	0.14545454545454545	0.0
0.3780487804878049	0.31097560975609756	0.2682926829268293	0.042682926829268296	0.0	0.0
0.37850467289719625	0.26635514018691586	0.0	0.08878504672897196	0.26635514018691586	0.0
0.3785310734463277	0.2711864406779661	0.0	0.06779661016949153	0.2824858757062147	0.0
0.37872340425531914	0.28936170212765955	0.0	0.0	0.2553191489361702	0.07659574468085106
0.3793103448275862	0.2955665024630542	0.2857142857142857	0.03940886699507389	0.0	0.0
0.3793103448275862	0.15024630541871922	0.0	0.14039408866995073	0.0	0.33004926108374383
0.379746835443038	0.46835443037974683	0.0	0.0759493670886076	0.0	0.0759493670886076
0.379746835443038	0.41350210970464135	0.14767932489451477	0.05907172995780591	0.0	0.0
0.3799392097264438	0.3343465045592705	0.0	0.0729483282674772	0.2127659574468085	0.0
0.3805309734513274	0.37168141592920356	0.0	0.0	0.24778761061946902	0.0
0.38064516129032255	0.0967741935483871	0.2129032258064516	0.0	0.3096774193548387	0.0
0.38095238095238093	0.2857142857142857	0.0	0.0	0.3333333333333333	0.0
0.38181818181818183	0.3515151515151515	0.0	0.04242424242424243	0.22424242424242424	0.0
0.38190954773869346	0.3417085427135678	0.23115577889447236	0.04522613065326633	0.0	0.0
0.3829787234042553	0.12056737588652482	0.3049645390070922	0.0	0.12056737588652482	0.07092198581560284
0.38341968911917096	0.26424870466321243	0.16062176165803108	0.0	0.19170984455958548	0.0
0.38345864661654133	0.47368421052631576	0.0	0.0	0.14285714285714285	0.0
0.3834808259587021	0.471976401179941	0.0	0.0	0.14454277286135694	0.0
0.38392857142857145	0.20982142857142858	0.23660714285714285	0.0	0.16964285714285715	0.0
0.38421052631578945	0.21052631578947367	0.20526315789473684	0.0	0.14210526315789473	0.05789473684210526
0.38461538461538464	0.23776223776223776	0.0	0.04895104895104895	0.32867132867132864	0.0
0.3868194842406877	0.46418338108882523	0.0	0.0	0.1489971346704871	0.0
0.38686131386861317	0.43795620437956206	0.0	0.0364963503649635	0.1386861313868613	0.0
0.38701298701298703	0.2649350649350649	0.17922077922077922	0.03636363636363636	0.13246753246753246	0.0
0.3877551020408163	0.1377551020408163	0.0	0.0	0.3979591836734694	0.07653061224489796
0.3888888888888889	0.3277777777777778	0.0	0.05	0.23333333333333334	0.0
0.3888888888888889	0.42592592592592593	0.0	0.046296296296296294	0.1388888888888889	0.0
0.3891213389121339	0.11297071129707113	0.20502092050209206	0.058577405857740586	0.17573221757322174	0.058577405857740586
0.38926174496644295	0.610738255033557	0.0	0.0	0.0	0.0
0.3905325443786982	0.2958579881656805	0.3136094674556213	0.0	0.0	0.0
0.391304347826087	0.2753623188405797	0.0	0.043478260869565216	0.21014492753623187	0.07971014492753623
0.3915343915343915	0.5608465608465608	0.0	0.047619047619047616	0.0	0.0
0.39166666666666666	0.26666666666666666	0.23333333333333334	0.05	0.0	0.058333333333333334
0.39166666666666666	0.225	0.18333333333333332	0.0	0.125	0.075
0.39185750636132316	0.366412213740458	0.0	0.08651399491094147	0.0	0.15521628498727735
0.3920863309352518	0.3345323741007194	0.0	0.07194244604316546	0.13309352517985612	0.0683453237410072
0.39215686274509803	0.29411764705882354	0.0	0.0915032679738562	0.2222222222222222	0.0
0.39285714285714285	0.21825396825396826	0.0	0.03968253968253968	0.2857142857142857	0.06349206349206349
0.39316239316239315	0.3418803418803419	0.0	0.042735042735042736	0.2222222222222222	0.0
0.39568345323741005	0.35251798561151076	0.0	0.1223021582733813	0.0	0.12949640287769784
0.3958333333333333	0.4097222222222222	0.19444444444444445	0.0	0.0	0.0
0.39655172413793105	0.15086206896551724	0.0	0.0603448275862069	0.30603448275862066	0.08620689655172414
0.39669421487603307	0.2892561983471074	0.0	0.09090909090909091	0.2231404958677686	0.0
0.39692307692307693	0.3292307692307692	0.0	0.0	0.21846153846153846	0.055384615384615386
0.3969849246231156	0.6030150753768844	0.0	0.0	0.0	0.0
0.3973509933774834	0.45695364238410596	0.0	0.0	0.1456953642384106	0.0
0.3979591836734694	0.24489795918367346	0.21428571428571427	0.0	0.14285714285714285	0.0
0.39814814814814814	0.4583333333333333	0.0	0.0	0.14351851851851852	0.0
0.4	0.33617021276595743	0.0	0.0	0.26382978723404255	0.0
0.4	0.3953488372093023	0.0	0.05581395348837209	0.14883720930232558	0.0
0.4	0.3253333333333333	0.0	0.08266666666666667	0.192	0.0
0.4011299435028249	0.21468926553672316	0.2062146892655367	0.0480225988700565	0.12994350282485875	0.0
0.4017094017094017	0.3247863247863248	0.27350427350427353	0.0	0.0	0.0
0.4017094017094017	0.23076923076923078	0.21367521367521367	0.0	0.15384615384615385	0.0
0.4017857142857143	0.39285714285714285	0.0	0.0	0.14285714285714285	0.0625
0.4019607843137255	0.4019607843137255	0.19607843137254902	0.0	0.0	0.0
0.40229885057471265	0.3275862068965517	0.0	0.0	0.27011494252873564	0.0
0.40397350993377484	0.44370860927152317	0.0	0.0	0.152317880794702	0.0
0.4051724137931034	0.29310344827586204	0.0	0.0	0.3017241379310345	0.0
0.40540540540540543	0.17117117117117117	0.23423423423423423	0.0	0.1891891891891892	0.0
0.4054794520547945	0.0	0.0	0.10410958904109589	0.2684931506849315	0.2219178082191781
0.40594059405940597	0.46534653465346537	0.0	0.04950495049504951	0.0	0.07920792079207921
0.405982905982906	0.3076923076923077	0.0	0.0	0.2863247863247863	0.0
0.4074074074074074	0.22962962962962963	0.0	0.0	0.362962962962963	0.0
0.4076923076923077	0.0	0.4	0.046153846153846156	0.0	0.14615384615384616
0.4080717488789238	0.3004484304932735	0.19730941704035873	0.04035874439461883	0.0	0.053811659192825115
0.40819964349376114	0.0	0.0	0.08377896613190731	0.4028520499108734	0.1051693404634581
0.40869565217391307	0.41739130434782606	0.0	0.0	0.17391304347826086	0.0
0.40875912408759124	0.19708029197080293	0.20437956204379562	0.0	0.1897810218978102	0.0
0.4088050314465409	0.22641509433962265	0.0	0.05660377358490566	0.20754716981132076	0.10062893081761007
0.4094488188976378	0.36220472440944884	0.0	0.0	0.2283464566929134	0.0
0.4095744680851064	0.5319148936170213	0.0	0.05851063829787234	0.0	0.0
0.4098360655737705	0.32786885245901637	0.0	0.0	0.26229508196721313	0.0
0.41013824884792627	0.37327188940092165	0.16129032258064516	0.055299539170506916	0.0	0.0
0.41015625	0.4453125	0.0	0.0	0.14453125	0.0
0.4107142857142857	0.32142857142857145	0.0	0.0	0.26785714285714285	0.0
0.4108843537414966	0.09659863945578231	0.36054421768707484	0.0380952380952381	0.0	0.09387755102040816
0.410958904109589	0.1095890410958904	0.410958904109589	0.0	0.0	0.0684931506849315
0.41114058355437666	0.18037135278514588	0.30238726790450926	0.0610079575596817	0.0	0.04509283819628647
0.411214953271028	0.17757009345794392	0.0	0.0	0.411214953271028	0.0
0.41216216216216217	0.17117117117117117	0.28378378378378377	0.060810810810810814	0.0	0.07207207207207207
0.41284403669724773	0.29357798165137616	0.0	0.05504587155963303	0.1651376146788991	0.07339449541284404
0.41292134831460675	0.29213483146067415	0.0	0.0449438202247191	0.25	0.0
0.41304347826086957	0.266304347826087	0.15217391304347827	0.07065217391304347	0.09782608695652174	0.0
0.4132231404958678	0.39669421487603307	0.0	0.0371900826446281	0.15289256198347106	0.0
0.41379310344827586	0.21120689655172414	0.0	0.10344827586206896	0.21120689655172414	0.0603448275862069
0.41379310344827586	0.2988505747126437	0.28735632183908044	0.0	0.0	0.0
0.41420118343195267	0.3727810650887574	0.17159763313609466	0.04142011834319527	0.0	0.0
0.4144144144144144	0.5045045045045045	0.0	0.0	0.0	0.08108108108108109
0.4148148148148148	0.37407407407407406	0.0	0.040740740740740744	0.17037037037037037	0.0
0.4161073825503356	0.3087248322147651	0.18791946308724833	0.0	0.0	0.087248322147651
0.4166666666666667	0.2916666666666667	0.15833333333333333	0.058333333333333334	0.0	0.075
0.4172661870503597	0.39568345323741005	0.18705035971223022	0.0	0.0	0.0
0.4176470588235294	0.4117647058823529	0.17058823529411765	0.0	0.0	0.0
0.4176470588235294	0.10588235294117647	0.17058823529411765	0.041176470588235294	0.2647058823529412	0.0
0.4180327868852459	0.2540983606557377	0.16393442622950818	0.0	0.16393442622950818	0.0
0.4180327868852459	0.0	0.319672131147541	0.03278688524590164	0.22950819672131148	0.0
0.41916167664670656	0.32335329341317365	0.0	0.0	0.25748502994011974	0.0
0.41944444444444445	0.24722222222222223	0.0	0.0	0.275	0.058333333333333334
0.4195121951219512	0.3804878048780488	0.0	0.0	0.2	0.0
0.42116630669546434	0.15334773218142547	0.0	0.0734341252699784	0.2505399568034557	0.10151187904967603
0.4219858156028369	0.32269503546099293	0.1595744680851064	0.0425531914893617	0.0	0.05319148936170213
0.4221105527638191	0.17587939698492464	0.0	0.06532663316582915	0.22613065326633167	0.11055276381909548
0.42249240121580545	0.1094224924012158	0.22796352583586627	0.0	0.16109422492401215	0.0790273556231003
0.4228187919463087	0.2214765100671141	0.12751677852348994	0.0	0.22818791946308725	0.0
0.42379182156133827	0.2527881040892193	0.2825278810408922	0.040892193308550186	0.0	0.0
0.42452830188679247	0.2169811320754717	0.0	0.07547169811320754	0.2830188679245283	0.0
0.4258373205741627	0.5741626794258373	0.0	0.0	0.0	0.0
0.4262295081967213	0.27049180327868855	0.0	0.0	0.30327868852459017	0.0
0.4267515923566879	0.3503184713375796	0.0	0.0	0.2229299363057325	0.0
0.42686567164179107	0.12686567164179105	0.0	0.11492537313432835	0.24925373134328357	0.08208955223880597
0.42702702702702705	0.24864864864864866	0.0	0.0	0.23783783783783785	0.08648648648648649
0.4279475982532751	0.24017467248908297	0.22270742358078602	0.039301310043668124	0.0	0.06986899563318777
0.4294117647058823	0.0	0.21764705882352942	0.047058823529411764	0.3058823529411765	0.0
0.4296875	0.3515625	0.21875	0.0	0.0	0.0
0.4298245614035088	0.18421052631578946	0.0	0.07017543859649122	0.22807017543859648	0.08771929824561403
0.42990654205607476	0.3364485981308411	0.2336448598130841	0.0	0.0	0.0
0.43089430894308944	0.18699186991869918	0.2601626016260163	0.0	0.12195121951219512	0.0
0.4311111111111111	0.30444444444444446	0.0	0.05333333333333334	0.2111111111111111	0.0
0.4311377245508982	0.17365269461077845	0.20958083832335328	0.0	0.18562874251497005	0.0
0.43119266055045874	0.5688073394495413	0.0	0.0	0.0	0.0
0.43137254901960786	0.4362745098039216	0.0	0.056372549019607844	0.0	0.07598039215686274
0.4315068493150685	0.0	0.2328767123287671	0.04794520547945205	0.2876712328767123	0.0
0.4316109422492401	0.22492401215805471	0.1702127659574468	0.0	0.17325227963525835	0.0
0.4325153374233129	0.3834355828220859	0.0	0.0	0.18404907975460122	0.0
0.4329268292682927	0.23170731707317074	0.0	0.0	0.3353658536585366	0.0
0.43349753694581283	0.0	0.21674876847290642	0.03940886699507389	0.3103448275862069	0.0
0.43537414965986393	0.0	0.2653061224489796	0.05442176870748299	0.24489795918367346	0.0
0.4357142857142857	0.22857142857142856	0.0	0.03571428571428571	0.24285714285714285	0.05714285714285714
0.43670886075949367	0.2911392405063291	0.0	0.0	0.2721518987341772	0.0
0.4368932038834951	0.24271844660194175	0.21359223300970873	0.038834951456310676	0.0	0.06796116504854369
0.4370860927152318	0.18543046357615894	0.0	0.046357615894039736	0.2582781456953642	0.0728476821192053
0.4375	0.32386363636363635	0.0	0.0	0.17045454545454544	0.06818181818181818
0.4380952380952381	0.26666666666666666	0.0	0.0	0.29523809523809524	0.0
0.4380952380952381	0.2857142857142857	0.14285714285714285	0.0	0.13333333333333333	0.0
0.4392523364485981	0.32710280373831774	0.0	0.0	0.2336448598130841	0.0
0.4403292181069959	0.3662551440329218	0.1934156378600823	0.0	0.0	0.0
0.4405458089668616	0.1949317738791423	0.19883040935672514	0.050682261208576995	0.11500974658869395	0.0
0.44074074074074077	0.2111111111111111	0.23333333333333334	0.040740740740740744	0.0	0.07407407407407407
0.44123711340206184	0.16082474226804125	0.0	0.177319587628866	0.12989690721649486	0.09072164948453608
0.44166666666666665	0.20833333333333334	0.21666666666666667	0.0	0.13333333333333333	0.0
0.4423076923076923	0.15384615384615385	0.22596153846153846	0.04326923076923077	0.1346153846153846	0.0
0.4423076923076923	0.5576923076923077	0.0	0.0	0.0	0.0
0.4423076923076923	0.25961538461538464	0.0	0.0	0.2980769230769231	0.0
0.4426229508196721	0.0	0.23770491803278687	0.04918032786885246	0.27049180327868855	0.0
0.4430379746835443	0.2489451476793249	0.0	0.0759493670886076	0.2320675105485232	0.0
0.4435483870967742	0.15725806451612903	0.0	0.06048387096774194	0.3387096774193548	0.0
0.44485294117647056	0.21691176470588236	0.0	0.09558823529411764	0.2426470588235294	0.0
0.44534412955465585	0.17813765182186234	0.21052631578947367	0.04048582995951417	0.12550607287449392	0.0
0.44537815126050423	0.5042016806722689	0.0	0.05042016806722689	0.0	0.0
0.44537815126050423	0.0	0.0	0.17647058823529413	0.2689075630252101	0.1092436974789916
0.445859872611465	0.267515923566879	0.22929936305732485	0.05732484076433121	0.0	0.0
0.44642857142857145	0.23809523809523808	0.19047619047619047	0.0	0.125	0.0
0.44692737430167595	0.329608938547486	0.0	0.0	0.22346368715083798	0.0
0.4470198675496689	0.23509933774834438	0.16887417218543047	0.0	0.1490066225165563	0.0
0.4473684210526316	0.4144736842105263	0.13815789473684212	0.0	0.0	0.0
0.44782608695652176	0.2391304347826087	0.0	0.09130434782608696	0.15217391304347827	0.06956521739130435
0.4482758620689655	0.33793103448275863	0.15172413793103448	0.0	0.0	0.06206896551724138
0.4486486486486487	0.2810810810810811	0.0	0.0	0.1891891891891892	0.08108108108108109
0.44936708860759494	0.2721518987341772	0.0	0.0	0.27848101265822783	0.0
0.45	0.17142857142857143	0.3142857142857143	0.06428571428571428	0.0	0.0
0.4501510574018127	0.09667673716012085	0.0	0.0	0.3323262839879154	0.12084592145015106
0.45045045045045046	0.13513513513513514	0.13513513513513514	0.0	0.27927927927927926	0.0
0.4507042253521127	0.19718309859154928	0.0	0.07746478873239436	0.2746478873239437	0.0
0.45098039215686275	0.3006535947712418	0.0	0.042483660130718956	0.20588235294117646	0.0
0.4519230769230769	0.27884615384615385	0.0	0.0	0.2692307692307692	0.0
0.4523809523809524	0.15079365079365079	0.2261904761904762	0.047619047619047616	0.12301587301587301	0.0
0.4528301886792453	0.32075471698113206	0.0	0.0	0.22641509433962265	0.0
0.4537037037037037	0.17592592592592593	0.0	0.06481481481481481	0.3055555555555556	0.0
0.4537205081669691	0.0	0.0	0.3248638838475499	0.147005444646098	0.07441016333938294
0.453781512605042	0.37815126050420167	0.16806722689075632	0.0	0.0	0.0
0.45394736842105265	0.0	0.3092105263157895	0.0	0.17763157894736842	0.05921052631578947
0.4539877300613497	0.20245398773006135	0.24539877300613497	0.0	0.09815950920245399	0.0
0.45454545454545453	0.2396694214876033	0.0	0.08264462809917356	0.2231404958677686	0.0
0.455026455026455	0.3439153439153439	0.20105820105820105	0.0	0.0	0.0
0.45555555555555555	0.23333333333333334	0.0	0.23703703703703705	0.0	0.07407407407407407
0.4563106796116505	0.1488673139158576	0.16828478964401294	0.042071197411003236	0.18446601941747573	0.0
0.45660377358490567	0.33584905660377357	0.0	0.0	0.20754716981132076	0.0
0.45662100456621	0.319634703196347	0.2237442922374429	0.0	0.0	0.0
0.4573643410852713	0.2868217054263566	0.0	0.0	0.18604651162790697	0.06976744186046512
0.4576271186440678	0.3389830508474576	0.0	0.0	0.2033898305084746	0.0
0.4576271186440678	0.0	0.3050847457627119	0.0	0.23728813559322035	0.0
0.4594594594594595	0.14414414414414414	0.1981981981981982	0.05405405405405406	0.14414414414414414	0.0
0.460431654676259	0.28776978417266186	0.0	0.0	0.17985611510791366	0.07194244604316546
0.4605263157894737	0.5394736842105263	0.0	0.0	0.0	0.0
0.46116504854368934	0.19902912621359223	0.17475728155339806	0.0	0.1650485436893204	0.0
0.46226415094339623	0.2641509433962264	0.19811320754716982	0.0	0.0	0.07547169811320754
0.46226415094339623	0.24528301886792453	0.0	0.04716981132075472	0.24528301886792453	0.0
0.46320346320346323	0.2683982683982684	0.0	0.04329004329004329	0.22510822510822512	0.0
0.46357615894039733	0.2682119205298013	0.0	0.09602649006622517	0.17218543046357615	0.0
0.46381578947368424	0.3651315789473684	0.0	0.05263157894736842	0.11842105263157894	0.0
0.4639175257731959	0.24742268041237114	0.0	0.05670103092783505	0.13917525773195877	0.09278350515463918
0.46396396396396394	0.3738738738738739	0.16216216216216217	0.0	0.0	0.0
0.46443514644351463	0.0	0.14225941422594143	0.058577405857740586	0.33472803347280333	0.0
0.4645669291338583	0.3228346456692913	0.2125984251968504	0.0	0.0	0.0
0.4647058823529412	0.4647058823529412	0.0	0.0	0.0	0.07058823529411765
0.46545454545454545	0.29454545454545455	0.0	0.04727272727272727	0.19272727272727272	0.0
0.46567164179104475	0.191044776119403	0.14328358208955225	0.06865671641791045	0.13134328358208955	0.0
0.4666666666666667	0.37142857142857144	0.0	0.0	0.1619047619047619	0.0
0.4666666666666667	0.0	0.3128205128205128	0.041025641025641026	0.1794871794871795	0.0
0.46706586826347307	0.3712574850299401	0.16167664670658682	0.0	0.0	0.0
0.46715328467153283	0.1897810218978102	0.0	0.0	0.34306569343065696	0.0
0.46733668341708545	0.18592964824120603	0.23115577889447236	0.0	0.11557788944723618	0.0
0.4675324675324675	0.3181818181818182	0.0	0.0	0.21428571428571427	0.0
0.46875	0.11979166666666667	0.17708333333333334	0.046875	0.1875	0.0
0.4689655172413793	0.18620689655172415	0.0	0.0	0.3448275862068966	0.0
0.46994535519125685	0.48633879781420764	0.0	0.04371584699453552	0.0	0.0
0.4701195219123506	0.1952191235059761	0.0	0.05976095617529881	0.2749003984063745	0.0
0.47029702970297027	0.23267326732673269	0.0	0.0	0.297029702970297	0.0
0.47058823529411764	0.3235294117647059	0.0	0.0	0.20588235294117646	0.0
0.47096774193548385	0.25161290322580643	0.27741935483870966	0.0	0.0	0.0
0.4712041884816754	0.3193717277486911	0.0	0.05235602094240838	0.15706806282722513	0.0
0.4712328767123288	0.13424657534246576	0.14246575342465753	0.0	0.2	0.052054794520547946
0.47126436781609193	0.26436781609195403	0.0	0.06321839080459771	0.20114942528735633	0.0
0.4713656387665198	0.3436123348017621	0.0	0.0	0.18502202643171806	0.0
0.47161572052401746	0.2794759825327511	0.21397379912663755	0.034934497816593885	0.0	0.0
0.47181008902077154	0.4065281899109792	0.0	0.0	0.12166172106824925	0.0
0.4718498659517426	0.1447721179624665	0.17962466487935658	0.04825737265415549	0.1554959785522788	0.0
0.47191011235955055	0.2752808988764045	0.0	0.07865168539325842	0.17415730337078653	0.0
0.4722222222222222	0.26851851851851855	0.0	0.0	0.25925925925925924	0.0
0.4727272727272727	0.35454545454545455	0.0	0.0	0.17272727272727273	0.0
0.47368421052631576	0.0	0.0	0.07655502392344497	0.36363636363636365	0.0861244019138756
0.47435897435897434	0.3782051282051282	0.0	0.0	0.14743589743589744	0.0
0.4748603351955307	0.18994413407821228	0.24581005586592178	0.0	0.0	0.0893854748603352
0.4752475247524752	0.2871287128712871	0.2376237623762376	0.0	0.0	0.0
0.47540983606557374	0.30327868852459017	0.14754098360655737	0.0	0.0	0.07377049180327869
0.47580645161290325	0.31451612903225806	0.0	0.08064516129032258	0.12903225806451613	0.0
0.4758771929824561	0.3706140350877193	0.1118421052631579	0.0	0.0	0.041666666666666664
0.47619047619047616	0.1619047619047619	0.17142857142857143	0.0	0.19047619047619047	0.0
0.47668393782383417	0.29533678756476683	0.0	0.0	0.22797927461139897	0.0
0.47738693467336685	0.5226130653266332	0.0	0.0	0.0	0.0
0.4774774774774775	0.2882882882882883	0.0	0.0	0.23423423423423423	0.0
0.4782608695652174	0.3285024154589372	0.0	0.04830917874396135	0.14492753623188406	0.0
0.47878787878787876	0.2545454545454545	0.0	0.048484848484848485	0.14545454545454545	0.07272727272727272
0.4791666666666667	0.19791666666666666	0.0	0.0	0.3229166666666667	0.0
0.4793650793650794	0.24761904761904763	0.0	0.0	0.20317460317460317	0.06984126984126984
0.4796747967479675	0.5203252032520326	0.0	0.0	0.0	0.0
0.48	0.135	0.185	0.09	0.11	0.0
0.48	0.464	0.0	0.056	0.0	0.0
0.4801980198019802	0.0	0.26732673267326734	0.054455445544554455	0.19801980198019803	0.0
0.4810810810810811	0.24324324324324326	0.17297297297297298	0.0	0.10270270270270271	0.0
0.48148148148148145	0.30246913580246915	0.0	0.0	0.21604938271604937	0.0
0.4817073170731707	0.25609756097560976	0.0	0.0	0.2621951219512195	0.0
0.4827586206896552	0.14482758620689656	0.22758620689655173	0.0	0.14482758620689656	0.0
0.4830917874396135	0.5169082125603864	0.0	0.0	0.0	0.0
0.48333333333333334	0.25	0.0	0.04583333333333333	0.15416666666666667	0.06666666666666667
0.484	0.328	0.124	0.0	0.0	0.064
0.4840764331210191	0.4585987261146497	0.0	0.05732484076433121	0.0	0.0
0.48470209339774556	0.07568438003220612	0.25442834138486314	0.0	0.10789049919484701	0.07729468599033816
0.48616600790513836	0.0	0.233201581027668	0.05138339920948617	0.22924901185770752	0.0
0.4868804664723032	0.2594752186588921	0.15160349854227406	0.0	0.10204081632653061	0.0
0.488	0.344	0.0	0.0	0.168	0.0
0.488	0.12	0.224	0.0	0.168	0.0
0.4885057471264368	0.27586206896551724	0.0	0.05172413793103448	0.1839080459770115	0.0
0.4887640449438202	0.3202247191011236	0.1348314606741573	0.0	0.0	0.056179775280898875
0.4888888888888889	0.22777777777777777	0.0	0.17777777777777778	0.0	0.10555555555555556
0.489010989010989	0.18956043956043955	0.18406593406593408	0.0	0.13736263736263737	0.0
0.4892086330935252	0.37410071942446044	0.0	0.0	0.1366906474820144	0.0
0.4897959183673469	0.25170068027210885	0.0	0.0	0.19047619047619047	0.06802721088435375
0.48985507246376814	0.23478260869565218	0.0	0.19130434782608696	0.0	0.08405797101449275
0.4900662251655629	0.2781456953642384	0.23178807947019867	0.0	0.0	0.0
0.4902597402597403	0.17857142857142858	0.0	0.08441558441558442	0.17207792207792208	0.07467532467532467
0.4906832298136646	0.19875776397515527	0.0	0.06832298136645963	0.2422360248447205	0.0
0.4911504424778761	0.18584070796460178	0.17256637168141592	0.035398230088495575	0.11504424778761062	0.0
0.4918032786885246	0.14754098360655737	0.22950819672131148	0.0	0.13114754098360656	0.0
0.49193548387096775	0.0	0.0	0.13709677419354838	0.2661290322580645	0.10483870967741936
0.4926829268292683	0.4585365853658537	0.0	0.04878048780487805	0.0	0.0
0.4930232558139535	0.5069767441860465	0.0	0.0	0.0	0.0
0.49372384937238495	0.09205020920502092	0.0	0.03765690376569038	0.37656903765690375	0.0
0.494279176201373	0.2631578947368421	0.0	0.05491990846681922	0.12128146453089245	0.06636155606407322
0.49514563106796117	0.21359223300970873	0.0	0.0	0.2912621359223301	0.0
0.4954128440366973	0.0	0.2018348623853211	0.045871559633027525	0.25688073394495414	0.0
0.4956521739130435	0.2782608695652174	0.0	0.0	0.22608695652173913	0.0
0.4956521739130435	0.22608695652173913	0.22608695652173913	0.05217391304347826	0.0	0.0
0.49595687331536387	0.2587601078167116	0.0	0.06199460916442048	0.18328840970350405	0.0
0.49624060150375937	0.2857142857142857	0.0	0.0	0.21804511278195488	0.0
0.49640287769784175	0.0	0.20863309352517986	0.06474820143884892	0.2302158273381295	0.0
0.4965034965034965	0.0	0.0	0.055944055944055944	0.36363636363636365	0.08391608391608392
0.4971751412429379	0.23728813559322035	0.0	0.0	0.2655367231638418	0.0
0.49743589743589745	0.22564102564102564	0.0	0.0	0.27692307692307694	0.0
0.4980544747081712	0.2607003891050584	0.0	0.042801556420233464	0.19844357976653695	0.0
0.49808429118773945	0.2988505747126437	0.0	0.05363984674329502	0.14942528735632185	0.0
0.4985754985754986	0.23646723646723647	0.0	0.06837606837606838	0.19658119658119658	0.0
0.5	0.43388429752066116	0.0	0.06611570247933884	0.0	0.0
0.5	0.35714285714285715	0.0	0.0	0.14285714285714285	0.0
0.5	0.23076923076923078	0.0	0.0	0.2692307692307692	0.0
0.5	0.5	0.0	0.0	0.0	0.0
0.5	0.22289156626506024	0.27710843373493976	0.0	0.0	0.0
0.5	0.28431372549019607	0.0	0.058823529411764705	0.1568627450980392	0.0
0.5	0.2711864406779661	0.0	0.0	0.2288135593220339	0.0
0.5	0.21568627450980393	0.0	0.0	0.28431372549019607	0.0
0.5	0.17647058823529413	0.0	0.0	0.25980392156862747	0.06372549019607843
0.5	0.3125	0.0	0.0	0.1875	0.0
0.5	0.19411764705882353	0.0	0.0	0.3058823529411765	0.0
0.5019011406844106	0.3231939163498099	0.17490494296577946	0.0	0.0	0.0
0.502092050209205	0.3263598326359833	0.0	0.09205020920502092	0.0	0.0794979079497908
0.5023696682464455	0.3981042654028436	0.0	0.0995260663507109	0.0	0.0
0.5024154589371981	0.2560386473429952	0.178743961352657	0.06280193236714976	0.0	0.0
0.5025641025641026	0.23076923076923078	0.0	0.05128205128205128	0.2153846153846154	0.0
0.5026595744680851	0.2047872340425532	0.0	0.0	0.23138297872340424	0.061170212765957445
0.5026737967914439	0.32085561497326204	0.0	0.0	0.17647058823529413	0.0
0.503030303030303	0.34545454545454546	0.0	0.06060606060606061	0.0	0.09090909090909091
0.5031055900621118	0.2111801242236025	0.0	0.049689440993788817	0.2360248447204969	0.0
0.5031446540880503	0.25157232704402516	0.0	0.0	0.1761006289308176	0.06918238993710692
0.5036496350364964	0.18248175182481752	0.27007299270072993	0.043795620437956206	0.0	0.0
0.5038167938931297	0.2900763358778626	0.0	0.0	0.20610687022900764	0.0
0.5040650406504065	0.12601626016260162	0.0	0.10569105691056911	0.1910569105691057	0.07317073170731707
0.5046296296296297	0.0	0.2361111111111111	0.037037037037037035	0.2222222222222222	0.0
0.5046728971962616	0.11214953271028037	0.3177570093457944	0.06542056074766354	0.0	0.0
0.5047619047619047	0.14761904761904762	0.0	0.06666666666666667	0.18571428571428572	0.09523809523809523
0.5051546391752577	0.0	0.36082474226804123	0.0	0.13402061855670103	0.0
0.5053763440860215	0.1111111111111111	0.24731182795698925	0.043010752688172046	0.0931899641577061	0.0
0.5058139534883721	0.27906976744186046	0.1686046511627907	0.046511627906976744	0.0	0.0
0.5058139534883721	0.3023255813953488	0.19186046511627908	0.0	0.0	0.0
0.5071090047393365	0.11374407582938388	0.1872037914691943	0.052132701421800945	0.13981042654028436	0.0
0.5078740157480315	0.1732283464566929	0.1732283464566929	0.0	0.14566929133858267	0.0
0.5079365079365079	0.25	0.0	0.07936507936507936	0.1626984126984127	0.0
0.5079365079365079	0.11904761904761904	0.1984126984126984	0.0	0.1746031746031746	0.0
0.5084745762711864	0.288135593220339	0.15254237288135594	0.0	0.0	0.05084745762711865
0.5088607594936709	0.30632911392405066	0.1848101265822785	0.0	0.0	0.0
0.509090909090909	0.2	0.0	0.0	0.2909090909090909	0.0
0.5092592592592593	0.37037037037037035	0.0	0.0	0.12037037037037036	0.0
0.5093167701863354	0.19875776397515527	0.0	0.11490683229813664	0.0	0.17701863354037267
0.5100671140939598	0.28859060402684567	0.20134228187919462	0.0	0.0	0.0
0.5102040816326531	0.3010204081632653	0.0	0.0	0.18877551020408162	0.0
0.5104166666666666	0.23958333333333334	0.0	0.052083333333333336	0.19791666666666666	0.0
0.5105633802816901	0.0	0.19718309859154928	0.0	0.23943661971830985	0.0528169014084507
0.5107913669064749	0.10071942446043165	0.17266187050359713	0.0	0.15827338129496402	0.05755395683453238
0.5120772946859904	0.24154589371980675	0.0	0.06763285024154589	0.178743961352657	0.0
0.5120772946859904	0.21256038647342995	0.0	0.0	0.19806763285024154	0.07729468599033816
0.5126050420168067	0.0	0.21428571428571427	0.06302521008403361	0.21008403361344538	0.0
0.5131578947368421	0.11842105263157894	0.0	0.08552631578947369	0.28289473684210525	0.0
0.5131578947368421	0.23026315789473684	0.0	0.039473684210526314	0.21710526315789475	0.0
0.5132743362831859	0.13716814159292035	0.0	0.07964601769911504	0.17699115044247787	0.09292035398230089
0.5138888888888888	0.1736111111111111	0.0	0.0	0.25	0.0625
0.514018691588785	0.3364485981308411	0.0	0.0	0.0	0.14953271028037382
0.5144927536231884	0.2826086956521739	0.0	0.0	0.2028985507246377	0.0
0.5150214592274678	0.15879828326180256	0.1459227467811159	0.0	0.18025751072961374	0.0
0.515625	0.1328125	0.2890625	0.0625	0.0	0.0
0.5159574468085106	0.09574468085106383	0.14893617021276595	0.0	0.2393617021276596	0.0
0.5161290322580645	0.13306451612903225	0.1774193548387097	0.0	0.17338709677419356	0.0
0.5170068027210885	0.272108843537415	0.0	0.04081632653061224	0.17006802721088435	0.0
0.5179856115107914	0.28776978417266186	0.0	0.0	0.19424460431654678	0.0
0.5179856115107914	0.17266187050359713	0.18705035971223022	0.0	0.1223021582733813	0.0
0.51875	0.15625	0.225	0.03125	0.0	0.06875
0.518796992481203	0.0	0.19548872180451127	0.04887218045112782	0.23684210526315788	0.0
0.518918918918919	0.0	0.1783783783783784	0.043243243243243246	0.2594594594594595	0.0
0.5192307692307693	0.10576923076923077	0.0	0.0	0.375	0.0
0.5206611570247934	0.0	0.2066115702479339	0.04132231404958678	0.23140495867768596	0.0
0.5210355987055016	0.1423948220064725	0.20388349514563106	0.03559870550161812	0.0970873786407767	0.0
0.5210526315789473	0.2578947368421053	0.0	0.04736842105263158	0.1736842105263158	0.0
0.5217391304347826	0.4782608695652174	0.0	0.0	0.0	0.0
0.5225225225225225	0.0	0.17567567567567569	0.04954954954954955	0.18468468468468469	0.06756756756756757
0.5228758169934641	0.28104575163398693	0.19607843137254902	0.0	0.0	0.0
0.5234899328859061	0.0	0.2684563758389262	0.053691275167785234	0.15436241610738255	0.0
0.5240641711229946	0.24598930481283424	0.0	0.058823529411764705	0.1711229946524064	0.0
0.5241379310344828	0.1724137931034483	0.2620689655172414	0.041379310344827586	0.0	0.0
0.5245901639344263	0.3005464480874317	0.0	0.0	0.17486338797814208	0.0
0.5247148288973384	0.42585551330798477	0.0	0.049429657794676805	0.0	0.0
0.5251396648044693	0.0	0.25139664804469275	0.0	0.22346368715083798	0.0
0.5254237288135594	0.3474576271186441	0.0	0.0423728813559322	0.0	0.0847457627118644
0.5260663507109005	0.17061611374407584	0.0	0.0	0.23696682464454977	0.06635071090047394
0.5261194029850746	0.13432835820895522	0.23134328358208955	0.03731343283582089	0.0	0.0708955223880597
0.5266903914590747	0.17793594306049823	0.20284697508896798	0.042704626334519574	0.0	0.0498220640569395
0.527027027027027	0.22972972972972974	0.20270270270270271	0.04054054054054054	0.0	0.0
0.527027027027027	0.22972972972972974	0.24324324324324326	0.0	0.0	0.0
0.5271966527196653	0.19665271966527198	0.0	0.0	0.27615062761506276	0.0
0.5273972602739726	0.273972602739726	0.0	0.0	0.136986301369863	0.06164383561643835
0.5280898876404494	0.4044943820224719	0.0	0.06741573033707865	0.0	0.0
0.5284090909090909	0.42329545454545453	0.0	0.048295454545454544	0.0	0.0
0.5290697674418605	0.3430232558139535	0.0	0.0	0.12790697674418605	0.0
0.5294117647058824	0.10084033613445378	0.3697478991596639	0.0	0.0	0.0
0.5301204819277109	0.19879518072289157	0.0	0.0	0.2710843373493976	0.0
0.5305164319248826	0.20657276995305165	0.2112676056338028	0.051643192488262914	0.0	0.0
0.5311355311355311	0.2673992673992674	0.0	0.0	0.14285714285714285	0.05860805860805861
0.531317494600432	0.2570194384449244	0.0	0.04319654427645788	0.16846652267818574	0.0
0.5314685314685315	0.25874125874125875	0.0	0.04195804195804196	0.16783216783216784	0.0
0.5315315315315315	0.27927927927927926	0.1891891891891892	0.0	0.0	0.0
0.5317460317460317	0.4126984126984127	0.0	0.05555555555555555	0.0	0.0
0.5317460317460317	0.1746031746031746	0.0	0.05555555555555555	0.23809523809523808	0.0
0.5333333333333333	0.17083333333333334	0.175	0.0	0.12083333333333333	0.0
0.5333333333333333	0.27555555555555555	0.19111111111111112	0.0	0.0	0.0
0.5338645418326693	0.23904382470119523	0.0	0.06374501992031872	0.16334661354581673	0.0
0.5341614906832298	0.19254658385093168	0.0	0.0	0.18633540372670807	0.08695652173913043
0.5343915343915344	0.4021164021164021	0.0	0.06349206349206349	0.0	0.0
0.5344827586206896	0.20689655172413793	0.0	0.0	0.25862068965517243	0.0
0.5346534653465347	0.3069306930693069	0.0	0.0	0.15841584158415842	0.0
0.5348837209302325	0.2248062015503876	0.0	0.0	0.24031007751937986	0.0
0.5353535353535354	0.26262626262626265	0.0	0.0	0.20202020202020202	0.0
0.5357142857142857	0.21428571428571427	0.0	0.0	0.17857142857142858	0.07142857142857142
0.5358255451713395	0.22741433021806853	0.1588785046728972	0.0778816199376947	0.0	0.0
0.5362318840579711	0.391304347826087	0.0	0.0	0.0	0.07246376811594203
0.5363636363636364	0.2545454545454545	0.20909090909090908	0.0	0.0	0.0
0.536723163841808	0.15254237288135594	0.0	0.05649717514124294	0.2542372881355932	0.0
0.5370370370370371	0.1037037037037037	0.13333333333333333	0.0	0.22592592592592592	0.0
0.5371900826446281	0.0	0.24793388429752067	0.0	0.21487603305785125	0.0
0.5372750642673522	0.2236503856041131	0.15424164524421594	0.0	0.08483290488431877	0.0
0.5375	0.20625	0.0	0.0	0.25625	0.0
0.5375722543352601	0.12138728323699421	0.0	0.05202312138728324	0.28901734104046245	0.0
0.5377358490566038	0.10849056603773585	0.1509433962264151	0.03773584905660377	0.1650943396226415	0.0
0.5377906976744186	0.41569767441860467	0.0	0.046511627906976744	0.0	0.0
0.5384615384615384	0.24615384615384617	0.0	0.0	0.2153846153846154	0.0
0.5384615384615384	0.15384615384615385	0.0	0.0	0.2517482517482518	0.055944055944055944
0.5393258426966292	0.1853932584269663	0.0	0.0	0.19662921348314608	0.07865168539325842
0.5396825396825397	0.2804232804232804	0.17989417989417988	0.0	0.0	0.0
0.54	0.24	0.0	0.0	0.11333333333333333	0.10666666666666667
0.54	0.22	0.19333333333333333	0.04666666666666667	0.0	0.0
0.5409836065573771	0.23770491803278687	0.0	0.0	0.16393442622950818	0.05737704918032787
0.5412844036697247	0.12844036697247707	0.0	0.0	0.3302752293577982	0.0
0.541871921182266	0.21674876847290642	0.15763546798029557	0.034482758620689655	0.0	0.04926108374384237
0.5419847328244275	0.29770992366412213	0.0	0.05343511450381679	0.10687022900763359	0.0
0.5421455938697318	0.2471264367816092	0.0	0.0	0.210727969348659	0.0
0.5428571428571428	0.09523809523809523	0.0	0.0	0.3619047619047619	0.0
0.543026706231454	0.41543026706231456	0.0	0.04154302670623145	0.0	0.0
0.5430711610486891	0.26217228464419473	0.1198501872659176	0.0749063670411985	0.0	0.0
0.543859649122807	0.18421052631578946	0.18859649122807018	0.0	0.0	0.08333333333333333
0.5443786982248521	0.0	0.1952662721893491	0.047337278106508875	0.21301775147928995	0.0
0.5445544554455446	0.45544554455445546	0.0	0.0	0.0	0.0
0.5454545454545454	0.2727272727272727	0.0	0.0	0.18181818181818182	0.0
0.5454545454545454	0.3	0.0	0.0	0.15454545454545454	0.0
0.5454545454545454	0.1875	0.0	0.05113636363636364	0.2159090909090909	0.0
0.5454545454545454	0.21052631578947367	0.0	0.05263157894736842	0.19138755980861244	0.0
0.5476190476190477	0.12698412698412698	0.15476190476190477	0.0	0.17063492063492064	0.0
0.5476190476190477	0.4523809523809524	0.0	0.0	0.0	0.0
0.5477178423236515	0.11203319502074689	0.15352697095435686	0.0	0.18672199170124482	0.0
0.5480984340044742	0.0	0.16331096196868009	0.05145413870246085	0.2371364653243848	0.0
0.5488372093023256	0.14883720930232558	0.26046511627906976	0.04186046511627907	0.0	0.0
0.5488721804511278	0.3383458646616541	0.0	0.03759398496240601	0.0	0.07518796992481203
0.5492227979274611	0.27461139896373055	0.17616580310880828	0.0	0.0	0.0
0.549520766773163	0.30670926517571884	0.0	0.0	0.14376996805111822	0.0
0.55	0.265	0.14	0.045	0.0	0.0
0.5503875968992248	0.15503875968992248	0.24806201550387597	0.046511627906976744	0.0	0.0
0.5509259259259259	0.37962962962962965	0.0	0.06944444444444445	0.0	0.0
0.5511363636363636	0.0	0.17613636363636365	0.045454545454545456	0.22727272727272727	0.0
0.5512820512820513	0.0	0.1452991452991453	0.0	0.25213675213675213	0.05128205128205128
0.5512820512820513	0.13076923076923078	0.0	0.046153846153846156	0.2717948717948718	0.0
0.5517241379310345	0.18620689655172415	0.2620689655172414	0.0	0.0	0.0
0.552	0.224	0.0	0.044	0.18	0.0
0.5526315789473685	0.2324561403508772	0.0	0.0	0.2149122807017544	0.0
0.5546218487394958	0.20168067226890757	0.24369747899159663	0.0	0.0	0.0
0.5551330798479087	0.20532319391634982	0.0	0.049429657794676805	0.19011406844106463	0.0
0.5555555555555556	0.3055555555555556	0.0	0.05	0.0	0.08888888888888889
0.5555555555555556	0.0	0.17037037037037037	0.044444444444444446	0.22962962962962963	0.0
0.5565217391304348	0.2782608695652174	0.16521739130434782	0.0	0.0	0.0
0.5568181818181818	0.09659090909090909	0.1590909090909091	0.056818181818181816	0.13068181818181818	0.0
0.5572916666666666	0.23958333333333334	0.0	0.0	0.203125	0.0
0.5574712643678161	0.2413793103448276	0.0	0.040229885057471264	0.16091954022988506	0.0
0.5584415584415584	0.0	0.18831168831168832	0.03896103896103896	0.21428571428571427	0.0
0.5590062111801242	0.21739130434782608	0.0	0.0	0.2236024844720497	0.0
0.5592417061611374	0.17061611374407584	0.0	0.0	0.27014218009478674	0.0
0.559322033898305	0.4406779661016949	0.0	0.0	0.0	0.0
0.559748427672956	0.3522012578616352	0.0	0.0	0.0	0.0880503144654088
0.5601659751037344	0.1037344398340249	0.0	0.03734439834024896	0.2987551867219917	0.0
0.5601659751037344	0.26556016597510373	0.0	0.0	0.17427385892116182	0.0
0.5607476635514018	0.29906542056074764	0.0	0.0	0.14018691588785046	0.0
0.5607476635514018	0.19158878504672897	0.20093457943925233	0.04672897196261682	0.0	0.0
0.5608465608465608	0.23809523809523808	0.0	0.0	0.20105820105820105	0.0
0.5609756097560976	0.3902439024390244	0.0	0.04878048780487805	0.0	0.0
0.5611111111111111	0.0	0.2	0.06666666666666667	0.17222222222222222	0.0
0.5611814345991561	0.22362869198312235	0.0	0.0	0.21518987341772153	0.0
0.5625	0.21153846153846154	0.0	0.0673076923076923	0.15865384615384615	0.0
0.5625	0.2421875	0.0	0.0	0.1953125	0.0
0.5625	0.0	0.2625	0.0375	0.1375	0.0
0.5631067961165048	0.13592233009708737	0.0	0.14563106796116504	0.1553398058252427	0.0
0.5632911392405063	0.22151898734177214	0.0	0.0	0.1518987341772152	0.06329113924050633
0.56353591160221	0.0	0.2596685082872928	0.0	0.17679558011049723	0.0
0.5636363636363636	0.11818181818181818	0.2818181818181818	0.03636363636363636	0.0	0.0
0.563953488372093	0.08139534883720931	0.3546511627906977	0.0	0.0	0.0
0.5641025641025641	0.2863247863247863	0.14957264957264957	0.0	0.0	0.0
0.5643564356435643	0.2524752475247525	0.15346534653465346	0.0297029702970297	0.0	0.0
0.5645161290322581	0.1693548387096774	0.20967741935483872	0.0	0.0	0.056451612903225805
0.5650887573964497	0.20710059171597633	0.0	0.0	0.15976331360946747	0.06804733727810651
0.5655172413793104	0.11379310344827587	0.25862068965517243	0.0	0.0	0.06206896551724138
0.5660377358490566	0.0	0.2389937106918239	0.0	0.1949685534591195	0.0
0.5674157303370787	0.20786516853932585	0.1853932584269663	0.03932584269662921	0.0	0.0
0.5674740484429066	0.33217993079584773	0.0	0.10034602076124567	0.0	0.0
0.5675675675675675	0.18181818181818182	0.0	0.04176904176904177	0.20884520884520885	0.0
0.5683060109289617	0.19672131147540983	0.0	0.0	0.23497267759562843	0.0
0.5683453237410072	0.3669064748201439	0.0	0.0	0.0	0.06474820143884892
0.5686274509803921	0.11764705882352941	0.19215686274509805	0.0	0.12156862745098039	0.0
0.5687022900763359	0.0	0.20610687022900764	0.04198473282442748	0.183206106870229	0.0
0.5687830687830688	0.1746031746031746	0.0	0.0582010582010582	0.1984126984126984	0.0
0.5688888888888889	0.0	0.16444444444444445	0.0	0.20444444444444446	0.06222222222222222
0.568904593639576	0.31448763250883394	0.0	0.0	0.1166077738515901	0.0
0.5691489361702128	0.4308510638297872	0.0	0.0	0.0	0.0
0.5694444444444444	0.1736111111111111	0.0	0.04861111111111111	0.20833333333333334	0.0
0.5698324022346368	0.0	0.329608938547486	0.03910614525139665	0.0	0.061452513966480445
0.5700483091787439	0.2946859903381642	0.0	0.0	0.13526570048309178	0.0
0.5703703703703704	0.25555555555555554	0.0	0.0	0.17407407407407408	0.0
0.5714285714285714	0.20408163265306123	0.17142857142857143	0.053061224489795916	0.0	0.0
0.5714285714285714	0.10714285714285714	0.0	0.11607142857142858	0.11607142857142858	0.08928571428571429
0.5724137931034483	0.0	0.2413793103448276	0.0	0.18620689655172415	0.0
0.5731225296442688	0.0	0.2450592885375494	0.039525691699604744	0.1422924901185771	0.0
0.5735294117647058	0.18382352941176472	0.0	0.051470588235294115	0.19117647058823528	0.0
0.5737704918032787	0.1721311475409836	0.2540983606557377	0.0	0.0	0.0
0.575	0.09166666666666666	0.19166666666666668	0.0	0.14166666666666666	0.0
0.5752688172043011	0.34946236559139787	0.0	0.0	0.0	0.07526881720430108
0.5753424657534246	0.2876712328767123	0.0	0.0410958904109589	0.0	0.0958904109589041
0.5756097560975609	0.0	0.21951219512195122	0.04390243902439024	0.16097560975609757	0.0
0.5758928571428571	0.25892857142857145	0.0	0.0	0.16517857142857142	0.0
0.5762081784386617	0.0	0.1895910780669145	0.0	0.17100371747211895	0.06319702602230483
0.5762195121951219	0.0	0.19207317073170732	0.036585365853658534	0.1951219512195122	0.0
0.5764705882352941	0.4235294117647059	0.0	0.0	0.0	0.0
0.5766871165644172	0.13496932515337423	0.17177914110429449	0.0	0.1165644171779141	0.0
0.5769230769230769	0.0	0.2512820512820513	0.0	0.12564102564102564	0.046153846153846156
0.5770609318996416	0.23297491039426524	0.0	0.0	0.18996415770609318	0.0
0.5771324863883848	0.10526315789473684	0.0	0.05807622504537205	0.1869328493647913	0.07259528130671507
0.5772357723577236	0.25203252032520324	0.0	0.0	0.17073170731707318	0.0
0.5773195876288659	0.10824742268041238	0.15463917525773196	0.0	0.10824742268041238	0.05154639175257732
0.5784313725490197	0.22549019607843138	0.0	0.049019607843137254	0.14705882352941177	0.0
0.5785123966942148	0.0	0.18181818181818182	0.0743801652892562	0.1652892561983471	0.0
0.5786802030456852	0.20304568527918782	0.0	0.050761421319796954	0.16751269035532995	0.0
0.579520697167756	0.1503267973856209	0.0	0.0	0.2701525054466231	0.0
0.5796460176991151	0.12389380530973451	0.0	0.03982300884955752	0.25663716814159293	0.0
0.5797101449275363	0.42028985507246375	0.0	0.0	0.0	0.0
0.5804195804195804	0.4195804195804196	0.0	0.0	0.0	0.0
0.5806451612903226	0.3741935483870968	0.0	0.04516129032258064	0.0	0.0
0.581039755351682	0.25382262996941896	0.1651376146788991	0.0	0.0	0.0
0.5813953488372093	0.3488372093023256	0.0	0.0	0.0	0.06976744186046512
0.5815217391304348	0.41847826086956524	0.0	0.0	0.0	0.0
0.582010582010582	0.328042328042328	0.0	0.0	0.0	0.08994708994708994
0.5821596244131455	0.16901408450704225	0.19248826291079812	0.056338028169014086	0.0	0.0
0.5823529411764706	0.2676470588235294	0.0	0.03529411764705882	0.11470588235294117	0.0
0.5833333333333334	0.2196969696969697	0.19696969696969696	0.0	0.0	0.0
0.583710407239819	0.10407239819004525	0.19004524886877827	0.0	0.12217194570135746	0.0
0.584	0.0	0.0	0.064	0.352	0.0
0.584	0.168	0.176	0.072	0.0	0.0
0.5843621399176955	0.13580246913580246	0.0	0.0	0.20987654320987653	0.06995884773662552
0.5847750865051903	0.22491349480968859	0.0	0.0	0.1314878892733564	0.058823529411764705
0.5847953216374269	0.0	0.1695906432748538	0.0	0.24561403508771928	0.0
0.5849802371541502	0.22134387351778656	0.0	0.0	0.19367588932806323	0.0
0.5851851851851851	0.2518518518518518	0.0	0.0	0.16296296296296298	0.0
0.5853658536585366	0.2682926829268293	0.14634146341463414	0.0	0.0	0.0
0.5855855855855856	0.2072072072072072	0.2072072072072072	0.0	0.0	0.0
0.5862068965517241	0.2206896551724138	0.19310344827586207	0.0	0.0	0.0
0.5863874345549738	0.13350785340314136	0.2198952879581152	0.0	0.0	0.060209424083769635
0.5866666666666667	0.24	0.0	0.0	0.17333333333333334	0.0
0.5869565217391305	0.12318840579710146	0.0	0.0	0.2898550724637681	0.0
0.5872093023255814	0.2238372093023256	0.0	0.03488372093023256	0.15406976744186046	0.0
0.5875912408759124	0.33211678832116787	0.0	0.0	0.0	0.08029197080291971
0.5889830508474576	0.2542372881355932	0.0	0.0	0.15677966101694915	0.0
0.5901639344262295	0.22404371584699453	0.18579234972677597	0.0	0.0	0.0
0.5909090909090909	0.25757575757575757	0.0	0.0	0.15151515151515152	0.0
0.5912698412698413	0.2698412698412698	0.0	0.0	0.1388888888888889	0.0
0.5913978494623656	0.0	0.21505376344086022	0.0	0.1935483870967742	0.0
0.5916230366492147	0.4083769633507853	0.0	0.0	0.0	0.0
0.5922330097087378	0.2087378640776699	0.0	0.0	0.19902912621359223	0.0
0.5922330097087378	0.21359223300970873	0.1650485436893204	0.02912621359223301	0.0	0.0
0.5927152317880795	0.0	0.19205298013245034	0.0	0.16225165562913907	0.052980132450331126
0.5929203539823009	0.168141592920354	0.0	0.0	0.168141592920354	0.07079646017699115
0.5931558935361216	0.1482889733840304	0.0	0.04182509505703422	0.21673003802281368	0.0
0.5933333333333334	0.14666666666666667	0.0	0.06	0.2	0.0
0.5935828877005348	0.40641711229946526	0.0	0.0	0.0	0.0
0.593607305936073	0.2465753424657534	0.0	0.0410958904109589	0.1187214611872146	0.0
0.5938697318007663	0.16091954022988506	0.0	0.0	0.24521072796934865	0.0
0.5941176470588235	0.35294117647058826	0.0	0.052941176470588235	0.0	0.0
0.5941422594142259	0.0	0.18410041841004185	0.0	0.2217573221757322	0.0
0.5955882352941176	0.34558823529411764	0.0	0.058823529411764705	0.0	0.0
0.5958904109589042	0.3424657534246575	0.0	0.0	0.0	0.06164383561643835
0.596244131455399	0.2347417840375587	0.16901408450704225	0.0	0.0	0.0
0.5962732919254659	0.2608695652173913	0.0	0.0	0.14285714285714285	0.0
0.5962732919254659	0.0	0.16149068322981366	0.0	0.2422360248447205	0.0
0.5966183574879227	0.20048309178743962	0.2028985507246377	0.0	0.0	0.0
0.5968586387434555	0.14659685863874344	0.0	0.0	0.25654450261780104	0.0
0.5970149253731343	0.09701492537313433	0.0	0.0	0.23134328358208955	0.07462686567164178
0.5970873786407767	0.0970873786407767	0.1407766990291262	0.0	0.10679611650485436	0.05825242718446602
0.5977011494252874	0.0	0.1896551724137931	0.0	0.21264367816091953	0.0
0.5977653631284916	0.0	0.0	0.0	0.31843575418994413	0.08379888268156424
0.5986038394415357	0.1431064572425829	0.193717277486911	0.0	0.0	0.06457242582897033
0.5986842105263158	0.1513157894736842	0.0	0.0	0.25	0.0
0.5992366412213741	0.2633587786259542	0.13740458015267176	0.0	0.0	0.0
0.6	0.2057142857142857	0.19428571428571428	0.0	0.0	0.0
0.6	0.0	0.0	0.05333333333333334	0.2733333333333333	0.07333333333333333
0.6	0.20967741935483872	0.0	0.041935483870967745	0.14838709677419354	0.0
0.6	0.18421052631578946	0.0	0.0	0.21578947368421053	0.0
0.6007905138339921	0.30434782608695654	0.0	0.09486166007905138	0.0	0.0
0.6009852216748769	0.0	0.1625615763546798	0.0	0.23645320197044334	0.0
0.6009852216748769	0.2857142857142857	0.0	0.04926108374384237	0.0	0.06403940886699508
0.6010362694300518	0.09326424870466321	0.23834196891191708	0.06735751295336788	0.0	0.0
0.6024844720496895	0.18012422360248448	0.0	0.0	0.14285714285714285	0.07453416149068323
0.6032608695652174	0.27717391304347827	0.0	0.0	0.11956521739130435	0.0
0.6033755274261603	0.0	0.2616033755274262	0.0	0.1350210970464135	0.0
0.603448275862069	0.16551724137931034	0.18275862068965518	0.0	0.0	0.04827586206896552
0.6044776119402985	0.16417910447761194	0.0	0.0	0.1417910447761194	0.08955223880597014
0.605568445475638	0.15777262180974477	0.0	0.048723897911832945	0.18793503480278423	0.0
0.6059113300492611	0.2413793103448276	0.0	0.0	0.15270935960591134	0.0
0.6072607260726073	0.1254125412541254	0.14521452145214522	0.0	0.12211221122112212	0.0
0.6074074074074074	0.14074074074074075	0.0	0.044444444444444446	0.2074074074074074	0.0
0.6074074074074074	0.2074074074074074	0.18518518518518517	0.0	0.0	0.0
0.6077586206896551	0.24568965517241378	0.0	0.0	0.14655172413793102	0.0
0.6078431372549019	0.26143790849673204	0.0	0.0	0.13071895424836602	0.0
0.6078431372549019	0.12418300653594772	0.0	0.0	0.2679738562091503	0.0
0.6081081081081081	0.17567567567567569	0.21621621621621623	0.0	0.0	0.0
0.6083333333333333	0.125	0.0	0.05	0.21666666666666667	0.0
0.6089743589743589	0.1794871794871795	0.0	0.04487179487179487	0.16666666666666666	0.0
0.6095238095238096	0.18571428571428572	0.0	0.05238095238095238	0.1523809523809524	0.0
0.6095238095238096	0.0	0.0	0.047619047619047616	0.34285714285714286	0.0
0.6095238095238096	0.20476190476190476	0.0	0.0	0.18571428571428572	0.0
0.6095890410958904	0.0	0.21232876712328766	0.0410958904109589	0.136986301369863	0.0
0.6103896103896104	0.11038961038961038	0.0	0.0	0.2792207792207792	0.0
0.6118421052631579	0.0	0.17105263157894737	0.0	0.21710526315789475	0.0
0.6119402985074627	0.1865671641791045	0.20149253731343283	0.0	0.0	0.0
0.6119402985074627	0.20149253731343283	0.14925373134328357	0.03731343283582089	0.0	0.0
0.6120689655172413	0.1206896551724138	0.2672413793103448	0.0	0.0	0.0
0.6123778501628665	0.18566775244299674	0.16286644951140064	0.03908794788273615	0.0	0.0
0.6125	0.2	0.0	0.0	0.1875	0.0
0.6129032258064516	0.2434017595307918	0.0	0.0	0.1436950146627566	0.0
0.6130952380952381	0.10714285714285714	0.0	0.0	0.20238095238095238	0.07738095238095238
0.6131386861313869	0.15328467153284672	0.1897810218978102	0.043795620437956206	0.0	0.0
0.6133333333333333	0.16444444444444445	0.0	0.07555555555555556	0.14666666666666667	0.0
0.6135458167330677	0.0	0.1752988047808765	0.043824701195219126	0.16733067729083664	0.0
0.6136363636363636	0.14393939393939395	0.0	0.0	0.16666666666666666	0.07575757575757576
0.6136363636363636	0.32386363636363635	0.0	0.0625	0.0	0.0
0.6137071651090342	0.0	0.21495327102803738	0.0	0.11838006230529595	0.0529595015576324
0.6144578313253012	0.0	0.13253012048192772	0.0	0.25301204819277107	0.0
0.6147540983606558	0.0	0.2786885245901639	0.0	0.10655737704918032	0.0
0.6157407407407407	0.14814814814814814	0.0	0.0	0.2361111111111111	0.0
0.6157635467980296	0.15763546798029557	0.0	0.04433497536945813	0.18226600985221675	0.0
0.6161616161616161	0.2727272727272727	0.0	0.04040404040404041	0.0	0.0707070707070707
0.6163522012578616	0.11949685534591195	0.0	0.0	0.20754716981132076	0.05660377358490566
0.6167664670658682	0.26646706586826346	0.0	0.04491017964071856	0.0	0.0718562874251497
0.6171428571428571	0.18285714285714286	0.2	0.0	0.0	0.0
0.6174242424242424	0.08712121212121213	0.14393939393939395	0.0	0.15151515151515152	0.0
0.6181818181818182	0.1	0.0	0.0	0.21363636363636362	0.06818181818181818
0.6182795698924731	0.1827956989247312	0.0	0.0	0.1989247311827957	0.0
0.6191860465116279	0.25872093023255816	0.0	0.0436046511627907	0.0	0.07848837209302326
0.6197916666666666	0.16666666666666666	0.0	0.057291666666666664	0.15625	0.0
0.6198347107438017	0.0	0.0	0.06611570247933884	0.3140495867768595	0.0
0.6198630136986302	0.136986301369863	0.0	0.0547945205479452	0.18835616438356165	0.0
0.6198830409356725	0.15204678362573099	0.0	0.04678362573099415	0.11695906432748537	0.06432748538011696
0.62	0.38	0.0	0.0	0.0	0.0
0.6200980392156863	0.14705882352941177	0.0	0.0	0.23284313725490197	0.0
0.6201923076923077	0.1971153846153846	0.18269230769230768	0.0	0.0	0.0
0.6205128205128205	0.18205128205128204	0.1641025641025641	0.03333333333333333	0.0	0.0
0.6209677419354839	0.3790322580645161	0.0	0.0	0.0	0.0
0.6213991769547325	0.19753086419753085	0.0	0.04938271604938271	0.13168724279835392	0.0
0.6216216216216216	0.20270270270270271	0.0	0.0	0.17567567567567569	0.0
0.6225165562913907	0.304635761589404	0.0	0.0	0.0	0.0728476821192053
0.6228070175438597	0.15789473684210525	0.0	0.0	0.21929824561403508	0.0
0.6231884057971014	0.1111111111111111	0.0	0.0	0.26570048309178745	0.0
0.6232876712328768	0.0	0.2191780821917808	0.0	0.15753424657534246	0.0
0.6236559139784946	0.11469534050179211	0.15053763440860216	0.0	0.1111111111111111	0.0
0.624	0.152	0.224	0.0	0.0	0.0
0.6242038216560509	0.0	0.0	0.0	0.37579617834394907	0.0
0.6243386243386243	0.14814814814814814	0.0	0.0	0.1693121693121693	0.0582010582010582
0.625	0.1484375	0.0	0.0	0.1484375	0.078125
0.625	0.2375	0.0	0.07916666666666666	0.0	0.058333333333333334
0.625	0.0	0.0	0.075	0.3	0.0
0.625	0.10984848484848485	0.0	0.05303030303030303	0.21212121212121213	0.0
0.6256684491978609	0.2994652406417112	0.0	0.0	0.0	0.0748663101604278
0.6258503401360545	0.23129251700680273	0.0	0.061224489795918366	0.0	0.08163265306122448
0.6266666666666667	0.17666666666666667	0.16333333333333333	0.03333333333333333	0.0	0.0
0.6269230769230769	0.0	0.0	0.046153846153846156	0.3269230769230769	0.0
0.6274509803921569	0.19215686274509805	0.1803921568627451	0.0	0.0	0.0
0.6276923076923077	0.12307692307692308	0.14153846153846153	0.0	0.1076923076923077	0.0
0.6277777777777778	0.0	0.2222222222222222	0.0	0.15	0.0
0.6287878787878788	0.13636363636363635	0.0	0.06818181818181818	0.16666666666666666	0.0
0.6289308176100629	0.1761006289308176	0.0	0.0	0.1949685534591195	0.0
0.6291390728476821	0.18543046357615894	0.0	0.0	0.18543046357615894	0.0
0.6293103448275862	0.19827586206896552	0.0	0.0	0.1724137931034483	0.0
0.6295081967213115	0.0	0.0	0.04262295081967213	0.26885245901639343	0.05901639344262295
0.6299212598425197	0.2047244094488189	0.16535433070866143	0.0	0.0	0.0
0.6299694189602446	0.13761467889908258	0.13761467889908258	0.04281345565749235	0.0	0.05198776758409786
0.6301369863013698	0.19452054794520549	0.136986301369863	0.038356164383561646	0.0	0.0
0.6312849162011173	0.13594040968342644	0.0	0.048417132216014895	0.18435754189944134	0.0
0.6314102564102564	0.07692307692307693	0.16666666666666666	0.0	0.125	0.0
0.6317460317460317	0.31746031746031744	0.0	0.050793650793650794	0.0	0.0
0.6318407960199005	0.0	0.0	0.05970149253731343	0.30845771144278605	0.0
0.6319444444444444	0.11805555555555555	0.0	0.0	0.1875	0.0625
0.632183908045977	0.0	0.0	0.06896551724137931	0.2988505747126437	0.0
0.6326530612244898	0.17687074829931973	0.19047619047619047	0.0	0.0	0.0
0.6331658291457286	0.20603015075376885	0.16080402010050251	0.0	0.0	0.0
0.6337209302325582	0.1686046511627907	0.0	0.0	0.19767441860465115	0.0
0.6339285714285714	0.2767857142857143	0.0	0.0	0.0	0.08928571428571429
0.6341463414634146	0.0	0.17073170731707318	0.04065040650406504	0.15447154471544716	0.0
0.635	0.0	0.0	0.0	0.29	0.075
0.6370967741935484	0.3064516129032258	0.0	0.0	0.0	0.056451612903225805
0.6371308016877637	0.11814345991561181	0.0	0.0	0.24472573839662448	0.0
0.6372549019607843	0.12254901960784313	0.0	0.049019607843137254	0.19117647058823528	0.0
0.6373626373626373	0.2087912087912088	0.0	0.0	0.15384615384615385	0.0
0.6376811594202898	0.08695652173913043	0.16666666666666666	0.0	0.10869565217391304	0.0
0.6377551020408163	0.11734693877551021	0.0	0.0	0.24489795918367346	0.0
0.638095238095238	0.13333333333333333	0.0	0.0	0.22857142857142856	0.0
0.6385542168674698	0.18473895582329317	0.0	0.0	0.17670682730923695	0.0
0.6386554621848739	0.1092436974789916	0.21008403361344538	0.04201680672268908	0.0	0.0
0.6389776357827476	0.0	0.17891373801916932	0.0	0.11501597444089456	0.0670926517571885
0.6392156862745098	0.18823529411764706	0.17254901960784313	0.0	0.0	0.0
0.64	0.0	0.0	0.0	0.36	0.0
0.640625	0.1640625	0.0	0.0	0.1953125	0.0
0.6408839779005525	0.13259668508287292	0.0	0.06077348066298342	0.16574585635359115	0.0
0.6408839779005525	0.16574585635359115	0.19337016574585636	0.0	0.0	0.0
0.6410256410256411	0.1581196581196581	0.0	0.042735042735042736	0.1581196581196581	0.0
0.6411764705882353	0.31176470588235294	0.0	0.047058823529411764	0.0	0.0
0.6414565826330533	0.15966386554621848	0.0	0.0	0.19887955182072828	0.0
0.6415094339622641	0.1949685534591195	0.16352201257861634	0.0	0.0	0.0
0.6417910447761194	0.30597014925373134	0.0	0.05223880597014925	0.0	0.0
0.6419753086419753	0.0	0.0	0.0	0.35802469135802467	0.0
0.6421052631578947	0.16842105263157894	0.0	0.0	0.11578947368421053	0.07368421052631578
0.6421052631578947	0.3105263157894737	0.0	0.04736842105263158	0.0	0.0
0.6424870466321243	0.19689119170984457	0.16062176165803108	0.0	0.0	0.0
0.643312101910828	0.3184713375796178	0.0	0.03821656050955414	0.0	0.0
0.6435643564356436	0.1485148514851485	0.0	0.0	0.2079207920792079	0.0
0.6436781609195402	0.13984674329501914	0.0	0.0421455938697318	0.11877394636015326	0.05555555555555555
0.6437246963562753	0.16194331983805668	0.0	0.0	0.19433198380566802	0.0
0.6440677966101694	0.3559322033898305	0.0	0.0	0.0	0.0
0.644927536231884	0.2028985507246377	0.0	0.0	0.15217391304347827	0.0
0.6453900709219859	0.2765957446808511	0.0	0.07801418439716312	0.0	0.0
0.6470588235294118	0.21323529411764705	0.0	0.0	0.13970588235294118	0.0
0.6476190476190476	0.12698412698412698	0.0	0.044444444444444446	0.18095238095238095	0.0
0.648	0.24	0.0	0.0	0.112	0.0
0.6480446927374302	0.17318435754189945	0.0	0.0	0.1787709497206704	0.0
0.6481481481481481	0.15432098765432098	0.13580246913580246	0.0	0.0	0.06172839506172839
0.6482758620689655	0.0	0.15862068965517243	0.0	0.13793103448275862	0.05517241379310345
0.6484375	0.3125	0.0	0.0390625	0.0	0.0
0.6484848484848484	0.20606060606060606	0.0	0.0	0.14545454545454545	0.0
0.6490066225165563	0.0	0.0	0.046357615894039736	0.23178807947019867	0.0728476821192053
0.6491228070175439	0.19298245614035087	0.15789473684210525	0.0	0.0	0.0
0.6495726495726496	0.2564102564102564	0.0	0.0	0.0	0.09401709401709402
0.6509433962264151	0.0	0.0	0.04716981132075472	0.3018867924528302	0.0
0.6513409961685823	0.24904214559386972	0.0	0.0421455938697318	0.0	0.05747126436781609
0.6519823788546255	0.12334801762114538	0.15859030837004406	0.0	0.0	0.06607929515418502
0.6521739130434783	0.0	0.18012422360248448	0.043478260869565216	0.12422360248447205	0.0
0.6521739130434783	0.0	0.0	0.055900621118012424	0.2919254658385093	0.0
0.6535433070866141	0.1141732283464567	0.0	0.04330708661417323	0.1889763779527559	0.0
0.654054054054054	0.25405405405405407	0.0	0.0	0.0	0.0918918918918919
0.6549295774647887	0.0	0.0	0.04225352112676056	0.24647887323943662	0.056338028169014086
0.6554307116104869	0.18726591760299627	0.15730337078651685	0.0	0.0	0.0
0.6569767441860465	0.3430232558139535	0.0	0.0	0.0	0.0
0.657074340527578	0.11990407673860912	0.0	0.03836930455635491	0.18465227817745802	0.0
0.6572769953051644	0.20657276995305165	0.0	0.0	0.13615023474178403	0.0
0.6573033707865169	0.1853932584269663	0.15730337078651685	0.0	0.0	0.0
0.6573033707865169	0.1853932584269663	0.0	0.0	0.15730337078651685	0.0
0.6573033707865169	0.29213483146067415	0.0	0.05056179775280899	0.0	0.0
0.6578947368421053	0.27631578947368424	0.0	0.0	0.0	0.06578947368421052
0.6581196581196581	0.1282051282051282	0.0	0.045584045584045586	0.16809116809116809	0.0
0.6581632653061225	0.1326530612244898	0.15306122448979592	0.0	0.0	0.05612244897959184
0.6581632653061225	0.0	0.0	0.0	0.28061224489795916	0.061224489795918366
0.6583333333333333	0.175	0.0	0.0	0.16666666666666666	0.0
0.6586538461538461	0.125	0.0	0.0625	0.15384615384615385	0.0
0.658703071672355	0.13310580204778158	0.0	0.0	0.20819112627986347	0.0
0.6591928251121076	0.3004484304932735	0.0	0.04035874439461883	0.0	0.0
0.6601466992665037	0.0	0.0	0.06601466992665037	0.2176039119804401	0.05623471882640587
0.6616915422885572	0.3383084577114428	0.0	0.0	0.0	0.0
0.6621315192743764	0.14285714285714285	0.0	0.04308390022675737	0.15192743764172337	0.0
0.6628571428571428	0.17714285714285713	0.0	0.0	0.16	0.0
0.6629834254143646	0.16574585635359115	0.0	0.0	0.1712707182320442	0.0
0.6633165829145728	0.1708542713567839	0.0	0.0	0.1658291457286432	0.0
0.6633663366336634	0.11386138613861387	0.0	0.0	0.22277227722772278	0.0
0.6637931034482759	0.17672413793103448	0.0	0.06896551724137931	0.0	0.09051724137931035
0.6644736842105263	0.3355263157894737	0.0	0.0	0.0	0.0
0.6644736842105263	0.09868421052631579	0.0	0.0625	0.17434210526315788	0.0
0.664804469273743	0.33519553072625696	0.0	0.0	0.0	0.0
0.6651376146788991	0.13302752293577982	0.0	0.05504587155963303	0.14678899082568808	0.0
0.6651376146788991	0.1651376146788991	0.0	0.0	0.11926605504587157	0.05045871559633028
0.6653225806451613	0.13911290322580644	0.0	0.04233870967741935	0.1532258064516129	0.0
0.6654135338345865	0.0	0.15037593984962405	0.05263157894736842	0.13157894736842105	0.0
0.6655948553054662	0.2765273311897106	0.0	0.05787781350482315	0.0	0.0
0.6666666666666666	0.0	0.0	0.0	0.3333333333333333	0.0
0.6666666666666666	0.18439716312056736	0.0	0.0	0.14893617021276595	0.0
0.6666666666666666	0.20261437908496732	0.0	0.0	0.13071895424836602	0.0
0.6666666666666666	0.3333333333333333	0.0	0.0	0.0	0.0
0.6666666666666666	0.14714714714714713	0.18618618618618618	0.0	0.0	0.0
0.6666666666666666	0.0	0.1289308176100629	0.03773584905660377	0.16666666666666666	0.0
0.6674816625916871	0.22493887530562348	0.0	0.0488997555012225	0.0	0.05867970660146699
0.6678321678321678	0.11538461538461539	0.0	0.0	0.15384615384615385	0.06293706293706294
0.6678832116788321	0.1678832116788321	0.0	0.0	0.16423357664233576	0.0
0.6684210526315789	0.10526315789473684	0.0	0.0	0.22631578947368422	0.0
0.6685714285714286	0.17142857142857143	0.0	0.0	0.16	0.0
0.6686390532544378	0.1242603550295858	0.0	0.0	0.14201183431952663	0.0650887573964497
0.6687116564417178	0.294478527607362	0.0	0.03680981595092025	0.0	0.0
0.6690140845070423	0.1619718309859155	0.0	0.0	0.16901408450704225	0.0
0.6696428571428571	0.0	0.33035714285714285	0.0	0.0	0.0
0.6698113207547169	0.2861635220125786	0.0	0.0440251572327044	0.0	0.0
0.6704980842911877	0.13793103448275862	0.0	0.04597701149425287	0.14559386973180077	0.0
0.6714285714285714	0.12380952380952381	0.0	0.0	0.20476190476190476	0.0
0.6714285714285714	0.32857142857142857	0.0	0.0	0.0	0.0
0.6722689075630253	0.0	0.16806722689075632	0.05042016806722689	0.1092436974789916	0.0
0.672316384180791	0.13559322033898305	0.0	0.0	0.192090395480226	0.0
0.6724137931034483	0.0	0.1724137931034483	0.0	0.15517241379310345	0.0
0.6728723404255319	0.15691489361702127	0.1702127659574468	0.0	0.0	0.0
0.6732673267326733	0.16831683168316833	0.0	0.0	0.15841584158415842	0.0
0.6737400530503979	0.13793103448275862	0.0	0.0	0.1883289124668435	0.0
0.6740947075208914	0.12813370473537605	0.0	0.0	0.1977715877437326	0.0
0.6741214057507987	0.0	0.15654952076677317	0.0	0.16932907348242812	0.0
0.6745098039215687	0.18823529411764706	0.0	0.0	0.13725490196078433	0.0
0.6751592356687898	0.2802547770700637	0.0	0.044585987261146494	0.0	0.0
0.6756756756756757	0.16216216216216217	0.0	0.0	0.16216216216216217	0.0
0.67578125	0.32421875	0.0	0.0	0.0	0.0
0.6771300448430493	0.18385650224215247	0.0	0.05829596412556054	0.0	0.08071748878923767
0.6771929824561403	0.1824561403508772	0.14035087719298245	0.0	0.0	0.0
0.6773049645390071	0.0	0.0	0.0425531914893617	0.2801418439716312	0.0
0.6775510204081633	0.0	0.0	0.0	0.2612244897959184	0.061224489795918366
0.6784869976359338	0.18912529550827423	0.0	0.0	0.13238770685579196	0.0
0.6793893129770993	0.0	0.0	0.0	0.32061068702290074	0.0
0.6804123711340206	0.0	0.1718213058419244	0.0	0.14776632302405499	0.0
0.6805555555555556	0.10416666666666667	0.0	0.041666666666666664	0.1736111111111111	0.0
0.6807817589576547	0.0	0.0	0.048859934853420196	0.18892508143322476	0.08143322475570032
0.6809045226130653	0.26884422110552764	0.0	0.05025125628140704	0.0	0.0
0.6810631229235881	0.0	0.0	0.06976744186046512	0.16279069767441862	0.08637873754152824
0.6814814814814815	0.0	0.0	0.044444444444444446	0.2740740740740741	0.0
0.6821705426356589	0.0	0.26356589147286824	0.05426356589147287	0.0	0.0
0.6825396825396826	0.10317460317460317	0.0	0.0	0.21428571428571427	0.0
0.6825842696629213	0.10112359550561797	0.0	0.07865168539325842	0.13764044943820225	0.0
0.6829268292682927	0.3170731707317073	0.0	0.0	0.0	0.0
0.6830188679245283	0.15849056603773584	0.15849056603773584	0.0	0.0	0.0
0.6842105263157895	0.16541353383458646	0.0	0.0	0.15037593984962405	0.0
0.6844660194174758	0.2621359223300971	0.0	0.05339805825242718	0.0	0.0
0.6847826086956522	0.0	0.0	0.05434782608695652	0.2608695652173913	0.0
0.685	0.0	0.0	0.0	0.315	0.0
0.6850393700787402	0.16535433070866143	0.0	0.0	0.14960629921259844	0.0
0.6850828729281768	0.1712707182320442	0.0	0.0	0.143646408839779	0.0
0.6857142857142857	0.0	0.0	0.05714285714285714	0.2571428571428571	0.0
0.685823754789272	0.14559386973180077	0.0	0.0	0.1685823754789272	0.0
0.6858407079646017	0.0	0.0	0.05309734513274336	0.2610619469026549	0.0
0.6862745098039216	0.3137254901960784	0.0	0.0	0.0	0.0
0.6864864864864865	0.16216216216216217	0.0	0.0	0.15135135135135136	0.0
0.6866359447004609	0.12903225806451613	0.18433179723502305	0.0	0.0	0.0
0.6869158878504673	0.102803738317757	0.2102803738317757	0.0	0.0	0.0
0.6876971608832808	0.14826498422712933	0.1640378548895899	0.0	0.0	0.0
0.6877323420074349	0.09665427509293681	0.0	0.05947955390334572	0.15613382899628253	0.0
0.6881188118811881	0.12871287128712872	0.0	0.054455445544554455	0.12871287128712872	0.0
0.6881720430107527	0.16845878136200718	0.0	0.0	0.14336917562724014	0.0
0.6883116883116883	0.0	0.0	0.03896103896103896	0.2727272727272727	0.0
0.6889763779527559	0.0	0.0	0.045275590551181105	0.265748031496063	0.0
0.6893203883495146	0.0	0.21359223300970873	0.0	0.0970873786407767	0.0
0.689873417721519	0.12341772151898735	0.0	0.0	0.12341772151898735	0.06329113924050633
0.6912751677852349	0.0	0.0	0.053691275167785234	0.2550335570469799	0.0
0.6915887850467289	0.0	0.0	0.0	0.308411214953271	0.0
0.6918604651162791	0.25	0.0	0.05813953488372093	0.0	0.0
0.6925675675675675	0.13513513513513514	0.0	0.0	0.17229729729729729	0.0
0.6926605504587156	0.1834862385321101	0.12385321100917432	0.0	0.0	0.0
0.6930232558139535	0.12558139534883722	0.0	0.04186046511627907	0.13953488372093023	0.0
0.6932907348242812	0.16613418530351437	0.0	0.0	0.14057507987220447	0.0
0.6933333333333334	0.0	0.0	0.06	0.24666666666666667	0.0
0.6940509915014165	0.3059490084985836	0.0	0.0	0.0	0.0
0.6947368421052632	0.15789473684210525	0.0	0.0	0.14736842105263157	0.0
0.6947368421052632	0.0	0.1631578947368421	0.0	0.14210526315789473	0.0
0.6953125	0.0	0.0	0.0546875	0.25	0.0
0.6955017301038062	0.2491349480968858	0.0	0.0	0.0	0.05536332179930796
0.696969696969697	0.13257575757575757	0.0	0.0	0.17045454545454544	0.0
0.6973180076628352	0.0	0.17624521072796934	0.0	0.12643678160919541	0.0
0.6976744186046512	0.0	0.0	0.0	0.3023255813953488	0.0
0.6982758620689655	0.10775862068965517	0.1939655172413793	0.0	0.0	0.0
0.6984126984126984	0.09523809523809523	0.0	0.0	0.20634920634920634	0.0
0.6989247311827957	0.3010752688172043	0.0	0.0	0.0	0.0
0.6989247311827957	0.3010752688172043	0.0	0.0	0.0	0.0
0.6993865030674846	0.17484662576687116	0.0	0.0	0.12576687116564417	0.0
0.6994219653179191	0.30057803468208094	0.0	0.0	0.0	0.0
0.701067615658363	0.0	0.0	0.042704626334519574	0.25622775800711745	0.0
0.7012987012987013	0.22943722943722944	0.0	0.0	0.0	0.06926406926406926
0.7018867924528301	0.13584905660377358	0.0	0.0	0.16226415094339622	0.0
0.7021276595744681	0.0	0.0	0.0	0.2198581560283688	0.07801418439716312
0.7021276595744681	0.0	0.0	0.0	0.2198581560283688	0.07801418439716312
0.7022900763358778	0.16030534351145037	0.0	0.0	0.13740458015267176	0.0
0.703030303030303	0.296969696969697	0.0	0.0	0.0	0.0
0.7033492822966507	0.14354066985645933	0.0	0.0	0.15311004784688995	0.0
0.7040816326530612	0.29591836734693877	0.0	0.0	0.0	0.0
0.7046979865771812	0.24161073825503357	0.0	0.053691275167785234	0.0	0.0
0.7058823529411765	0.25882352941176473	0.0	0.03529411764705882	0.0	0.0
0.7064676616915423	0.12437810945273632	0.0	0.0	0.1691542288557214	0.0
0.7068965517241379	0.08045977011494253	0.16091954022988506	0.0	0.0	0.05172413793103448
0.7070707070707071	0.29292929292929293	0.0	0.0	0.0	0.0
0.7074235807860262	0.0	0.0	0.0	0.2925764192139738	0.0
0.707641196013289	0.10631229235880399	0.0	0.0	0.18604651162790697	0.0
0.7081545064377682	0.0	0.0	0.04291845493562232	0.24892703862660945	0.0
0.7089552238805971	0.291044776119403	0.0	0.0	0.0	0.0
0.7090909090909091	0.0	0.0	0.0	0.23333333333333334	0.05757575757575758
0.7101449275362319	0.16908212560386474	0.0	0.0	0.12077294685990338	0.0
0.7111913357400722	0.1371841155234657	0.0	0.0	0.15162454873646208	0.0
0.7114093959731543	0.28859060402684567	0.0	0.0	0.0	0.0
0.7123287671232876	0.2328767123287671	0.0	0.0	0.0	0.0547945205479452
0.7129629629629629	0.0	0.0	0.046296296296296294	0.24074074074074073	0.0
0.7142857142857143	0.13865546218487396	0.14705882352941177	0.0	0.0	0.0
0.714828897338403	0.0	0.0	0.057034220532319393	0.22813688212927757	0.0
0.7149122807017544	0.10087719298245613	0.0	0.0	0.18421052631578946	0.0
0.7159763313609467	0.28402366863905326	0.0	0.0	0.0	0.0
0.7166666666666667	0.0	0.0	0.0	0.2833333333333333	0.0
0.7185185185185186	0.2074074074074074	0.0	0.07407407407407407	0.0	0.0
0.72	0.28	0.0	0.0	0.0	0.0
0.7205882352941176	0.0	0.0	0.047058823529411764	0.2323529411764706	0.0
0.7206703910614525	0.22346368715083798	0.0	0.055865921787709494	0.0	0.0
0.7213114754098361	0.0	0.13934426229508196	0.0	0.13934426229508196	0.0
0.7214076246334311	0.2785923753665689	0.0	0.0	0.0	0.0
0.7218225419664268	0.11990407673860912	0.15827338129496402	0.0	0.0	0.0
0.7220216606498195	0.0	0.0	0.0	0.2779783393501805	0.0
0.7222222222222222	0.19047619047619047	0.0	0.0	0.0	0.0873015873015873
0.7229299363057324	0.2197452229299363	0.0	0.05732484076433121	0.0	0.0
0.7230046948356808	0.20657276995305165	0.0	0.07042253521126761	0.0	0.0
0.7235294117647059	0.27647058823529413	0.0	0.0	0.0	0.0
0.7238095238095238	0.13333333333333333	0.14285714285714285	0.0	0.0	0.0
0.7238805970149254	0.1417910447761194	0.0	0.0	0.13432835820895522	0.0
0.7241379310344828	0.27586206896551724	0.0	0.0	0.0	0.0
0.7256637168141593	0.2743362831858407	0.0	0.0	0.0	0.0
0.7259786476868327	0.0	0.0	0.046263345195729534	0.2277580071174377	0.0
0.7261146496815286	0.2229299363057325	0.0	0.050955414012738856	0.0	0.0
0.7262569832402235	0.0	0.21787709497206703	0.055865921787709494	0.0	0.0
0.7262569832402235	0.11173184357541899	0.0	0.0	0.16201117318435754	0.0
0.7269076305220884	0.10843373493975904	0.0	0.0	0.1646586345381526	0.0
0.7282608695652174	0.21195652173913043	0.0	0.0	0.0	0.059782608695652176
0.7284345047923323	0.22364217252396165	0.0	0.04792332268370607	0.0	0.0
0.7296511627906976	0.22965116279069767	0.0	0.040697674418604654	0.0	0.0
0.7303370786516854	0.0	0.0	0.0	0.199438202247191	0.0702247191011236
0.732360097323601	0.0	0.0	0.04866180048661801	0.21897810218978103	0.0
0.7325581395348837	0.26744186046511625	0.0	0.0	0.0	0.0
0.7333333333333333	0.0	0.0	0.0	0.26666666666666666	0.0
0.7333333333333333	0.2088888888888889	0.0	0.0	0.0	0.057777777777777775
0.7357512953367875	0.26424870466321243	0.0	0.0	0.0	0.0
0.7362637362637363	0.12454212454212454	0.0	0.0	0.1391941391941392	0.0
0.7380952380952381	0.1111111111111111	0.15079365079365079	0.0	0.0	0.0
0.7388059701492538	0.0	0.0	0.0	0.26119402985074625	0.0
0.7391304347826086	0.2	0.0	0.06086956521739131	0.0	0.0
0.7393483709273183	0.0	0.0	0.0	0.20300751879699247	0.05764411027568922
0.7416974169741697	0.0	0.0	0.04059040590405904	0.2177121771217712	0.0
0.7417218543046358	0.15011037527593818	0.0	0.04856512141280353	0.0	0.059602649006622516
0.7420634920634921	0.17857142857142858	0.0	0.07936507936507936	0.0	0.0
0.7424242424242424	0.2159090909090909	0.0	0.041666666666666664	0.0	0.0
0.742671009771987	0.0	0.0	0.0	0.25732899022801303	0.0
0.7449392712550608	0.1902834008097166	0.0	0.06477732793522267	0.0	0.0
0.7456445993031359	0.10801393728222997	0.0	0.0	0.14634146341463414	0.0
0.7458333333333333	0.19583333333333333	0.0	0.058333333333333334	0.0	0.0
0.7465181058495822	0.13370473537604458	0.0	0.0	0.11977715877437325	0.0
0.75	0.20192307692307693	0.0	0.04807692307692308	0.0	0.0
0.7509025270758123	0.0	0.0	0.039711191335740074	0.20938628158844766	0.0
0.751004016064257	0.20883534136546184	0.0	0.040160642570281124	0.0	0.0
0.7510729613733905	0.1072961373390558	0.14163090128755365	0.0	0.0	0.0
0.7515923566878981	0.2484076433121019	0.0	0.0	0.0	0.0
0.7516339869281046	0.0	0.0	0.0	0.24836601307189543	0.0
0.7516930022573364	0.20993227990970656	0.0	0.03837471783295711	0.0	0.0
0.752895752895753	0.19305019305019305	0.0	0.0	0.0	0.05405405405405406
0.7534246575342466	0.0	0.0	0.0684931506849315	0.1780821917808219	0.0
0.7552083333333334	0.1328125	0.0	0.0	0.11197916666666667	0.0
0.7552447552447552	0.24475524475524477	0.0	0.0	0.0	0.0
0.756578947368421	0.0	0.0	0.0	0.16447368421052633	0.07894736842105263
0.7571428571428571	0.0	0.0	0.05238095238095238	0.19047619047619047	0.0
0.7571428571428571	0.0	0.0	0.05238095238095238	0.19047619047619047	0.0
0.7582417582417582	0.10989010989010989	0.0	0.0	0.13186813186813187	0.0
0.7596899224806202	0.24031007751937986	0.0	0.0	0.0	0.0
0.7615894039735099	0.0	0.0	0.0	0.23841059602649006	0.0
0.7622377622377622	0.1993006993006993	0.0	0.038461538461538464	0.0	0.0
0.7623456790123457	0.0	0.0	0.05246913580246913	0.18518518518518517	0.0
0.7635467980295566	0.23645320197044334	0.0	0.0	0.0	0.0
0.7637540453074434	0.20064724919093851	0.0	0.03559870550161812	0.0	0.0
0.7659574468085106	0.0	0.0	0.04964539007092199	0.18439716312056736	0.0
0.7675675675675676	0.0	0.0	0.0	0.23243243243243245	0.0
0.7692307692307693	0.16568047337278108	0.0	0.0	0.0	0.0650887573964497
0.7692307692307693	0.0	0.0	0.0	0.23076923076923078	0.0
0.7721518987341772	0.22784810126582278	0.0	0.0	0.0	0.0
0.7728706624605678	0.0	0.0	0.04100946372239748	0.1861198738170347	0.0
0.7747252747252747	0.0	0.0	0.07142857142857142	0.15384615384615385	0.0
0.7750759878419453	0.1838905775075988	0.0	0.041033434650455926	0.0	0.0
0.775609756097561	0.22439024390243903	0.0	0.0	0.0	0.0
0.7763975155279503	0.0	0.0	0.0	0.2236024844720497	0.0
0.7764705882352941	0.0	0.0	0.0	0.2235294117647059	0.0
0.7777777777777778	0.0	0.0	0.0	0.2222222222222222	0.0
0.7777777777777778	0.0	0.0	0.05228758169934641	0.16993464052287582	0.0
0.7783783783783784	0.0	0.0	0.0	0.22162162162162163	0.0
0.7790368271954674	0.0	0.0	0.0453257790368272	0.17563739376770537	0.0
0.7792207792207793	0.1471861471861472	0.0	0.0735930735930736	0.0	0.0
0.7798165137614679	0.0	0.0	0.0	0.22018348623853212	0.0
0.78099173553719	0.0	0.0	0.045454545454545456	0.17355371900826447	0.0
0.7868852459016393	0.0	0.0	0.036885245901639344	0.1762295081967213	0.0
0.7873303167420814	0.0	0.0	0.06334841628959276	0.1493212669683258	0.0
0.7888198757763976	0.16149068322981366	0.0	0.049689440993788817	0.0	0.0
0.791231732776618	0.20876826722338204	0.0	0.0	0.0	0.0
0.7926829268292683	0.0	0.0	0.0	0.2073170731707317	0.0
0.7933130699088146	0.0	0.0	0.0	0.2066869300911854	0.0
0.7935483870967742	0.14838709677419354	0.0	0.05806451612903226	0.0	0.0
0.7962962962962963	0.15925925925925927	0.0	0.044444444444444446	0.0	0.0
0.7972972972972973	0.20270270270270271	0.0	0.0	0.0	0.0
0.8	0.0	0.2	0.0	0.0	0.0
0.8014705882352942	0.19852941176470587	0.0	0.0	0.0	0.0
0.8016528925619835	0.0	0.0	0.0	0.19834710743801653	0.0
0.8045977011494253	0.0	0.0	0.0	0.19540229885057472	0.0
0.8072289156626506	0.0	0.0	0.0	0.1927710843373494	0.0
0.808641975308642	0.19135802469135801	0.0	0.0	0.0	0.0
0.8087431693989071	0.1912568306010929	0.0	0.0	0.0	0.0
0.8111111111111111	0.0	0.0	0.0	0.18888888888888888	0.0
0.8133333333333334	0.14666666666666667	0.0	0.04	0.0	0.0
0.8142857142857143	0.14285714285714285	0.0	0.04285714285714286	0.0	0.0
0.8148148148148148	0.0	0.0	0.0	0.18518518518518517	0.0
0.8157894736842105	0.11578947368421053	0.0	0.06842105263157895	0.0	0.0
0.8177570093457944	0.1822429906542056	0.0	0.0	0.0	0.0
0.8191489361702128	0.0	0.0	0.0	0.18085106382978725	0.0
0.8209876543209876	0.17901234567901234	0.0	0.0	0.0	0.0
0.8228882833787466	0.0	0.0	0.0	0.1771117166212534	0.0
0.8235294117647058	0.17647058823529413	0.0	0.0	0.0	0.0
0.8258426966292135	0.1348314606741573	0.0	0.03932584269662921	0.0	0.0
0.8391089108910891	0.0	0.0	0.0	0.1608910891089109	0.0
0.8592592592592593	0.0	0.0	0.0	0.14074074074074075	0.0
0.8608695652173913	0.0	0.0	0.0	0.1391304347826087	0.0
0.8638743455497382	0.13612565445026178	0.0	0.0	0.0	0.0
0.8682170542635659	0.13178294573643412	0.0	0.0	0.0	0.0
0.8838383838383839	0.11616161616161616	0.0	0.0	0.0	0.0
0.8957654723127035	0.10423452768729642	0.0	0.0	0.0	0.0
0.8977272727272727	0.10227272727272728	0.0	0.0	0.0	0.0
1.0	0.0	0.0	0.0	0.0	0.0
1.0	0.0	0.0	0.0	0.0	0.0
