# Supplementary material for: Discovering the drivers of clonal hematopoiesis
Source: Nat Commun. 2022 Jul 23;13:4267. doi: 10.1038/s41467-022-31878-0 (PMC9308779; doi:10.1038/s41467-022-31878-0)
Supplement: Supplementary file 9 — Source Data [file 41467_2022_31878_MOESM9_ESM.zip › source_data_files/1E.tsv]

1_0.98_NA:(0, 30)	0.0,0.0,0.0,0.0,0.0,31.0,0.0,28.0,0.0,32.0
1_0.98_NA:(30, 40)	0.0,21.0,0.0,28.0,0.0,0.0,0.0,29.0,0.0,0.0,0.0,0.0,0.0,0.0,0.0,16.0,31.0,0.0,31.0,0.0
1_0.98_NA:(40, 50)	0.0,19.0,0.0,31.0,0.0,54.0,0.0,0.0,15.0,0.0,55.0,118.0,0.0,68.0,38.0,57.0,28.0,0.0,31.0,0.0,65.0,0.0,59.0,42.0,22.0,56.0,74.0,71.0,76.0,0.0,0.0,0.0,0.0,53.0,36.0,22.0,121.0,0.0,0.0,0.0,33.0,48.0,51.0,39.0,0.0,0.0,90.0,0.0,0.0,23.0,0.0,68.0,63.0,40.0,32.0,0.0,0.0,0.0,0.0,62.0,0.0,56.0,31.0,122.0,130.0,0.0,0.0,78.0,36.0,0.0,53.0,20.0,23.0,0.0,0.0,33.0,23.0,0.0,0.0,89.0,142.0,0.0,60.0,100.0,80.0,0.0…
1_0.98_NA:(50, 60)	0.0,103.0,26.0,0.0,24.0,30.0,86.0,0.0,46.0,92.0,58.0,0.0,0.0,0.0,215.0,128.0,30.0,176.0,71.0,0.0,108.0,57.0,114.0,94.0,0.0,114.0,47.0,36.0,0.0,91.0,93.0,47.0,81.0,214.0,58.0,172.0,21.0,0.0,0.0,0.0,33.0,0.0,0.0,44.0,100.0,176.0,98.0,149.0,0.0,39.0,19.0,0.0,132.0,39.0,0.0,90.0,0.0,0.0,35.0,0.0,0.0,0.0,0.0,25.0,55.0,23.0,0.0,106.0,246.0,148.0,0.0,119.0,101.0,80.0,101.0,0.0,87.0,77.0,0.0,24.0,15.0,26…
1_0.98_NA:(60, 70)	175.0,0.0,0.0,0.0,38.0,58.0,42.0,0.0,76.0,98.0,0.0,191.0,0.0,76.0,0.0,104.0,0.0,0.0,0.0,56.0,30.0,114.0,126.0,0.0,95.0,0.0,49.0,169.0,36.0,0.0,105.0,109.0,132.0,98.0,95.0,114.0,231.0,63.0,36.0,99.0,189.0,30.0,63.0,24.0,85.0,61.0,65.0,29.0,134.0,65.0,33.0,80.0,100.0,87.0,33.0,39.0,179.0,163.0,87.0,0.0,166.0,96.0,229.0,101.0,27.0,301.0,97.0,51.0,228.0,49.0,122.0,169.0,71.0,110.0,82.0,71.0,73.0,183.…
1_0.98_NA:(70, 80)	53.0,145.0,129.0,30.0,116.0,131.0,74.0,28.0,69.0,195.0,27.0,47.0,89.0,379.0,0.0,0.0,169.0,175.0,159.0,142.0,274.0,122.0,98.0,36.0,183.0,53.0,120.0,111.0,109.0,197.0,39.0,66.0,0.0,161.0,112.0,98.0,71.0,73.0,266.0,125.0,141.0,154.0,95.0,106.0,71.0,78.0,200.0,268.0,88.0,51.0,137.0,165.0,44.0,32.0,88.0,246.0,45.0,71.0,80.0,0.0,28.0,106.0,107.0,0.0,216.0,0.0,55.0,0.0,189.0,23.0,81.0,70.0,225.0,158.0,1…
1_0.98_NA:(80, 90)	100.0,336.0,91.0,84.0,68.0,54.0,0.0,33.0,80.0,185.0,147.0,196.0,97.0,192.0,50.0,33.0,261.0,296.0,204.0,92.0,244.0,31.0,148.0,161.0,176.0,188.0,141.0,90.0,251.0,165.0,148.0,0.0,89.0,175.0,90.0,69.0,275.0,132.0,130.0,133.0,106.0,134.0,283.0,48.0,130.0,127.0,143.0,64.0,93.0,41.0,186.0,510.0,91.0,50.0,142.0,55.0,426.0,88.0,156.0,67.0,147.0,45.0,179.0,183.0,126.0,89.0,172.0
