# Supplementary material for: Discovering the drivers of clonal hematopoiesis
Source: Nat Commun. 2022 Jul 23;13:4267. doi: 10.1038/s41467-022-31878-0 (PMC9308779; doi:10.1038/s41467-022-31878-0)
Supplement: Supplementary file 9 — Source Data [file 41467_2022_31878_MOESM9_ESM.zip › source_data_files/3A.tsv]

	low	high	val
Age	0.26356952420143975	0.6120800327411577	0.43782477847129875
TreatmentCITO	0.012600654279989076	0.5544959804007348	0.28354831734036196
TreatmentNOCITO	-0.29945720000969694	0.2339892690943385	-0.032733965457679225
Radiotherapy	-0.0632816572737665	0.4567947252896866	0.19675653400796006
Gender	-0.23886816553315945	0.2502727601730287	0.005702297319934627
