# Supplementary material for: Discovering the drivers of clonal hematopoiesis
Source: Nat Commun. 2022 Jul 23;13:4267. doi: 10.1038/s41467-022-31878-0 (PMC9308779; doi:10.1038/s41467-022-31878-0)
Supplement: Supplementary file 9 — Source Data [file 41467_2022_31878_MOESM9_ESM.zip › source_data_files/3B.tsv]

	low	high	val
ASXL1	-1.4165579653039988	1.362121528178818	-0.02721821856259048
ATM	-1.762917938535519	1.107581419790924	-0.32766825937229754
CHEK2	0.03851603093631195	3.7076360052796424	1.873076018107977
DNMT3A	-0.9949596181517777	0.13279547277373344	-0.43108207268902216
PPM1D	0.12044254305741031	2.6191073779930933	1.3697749605252518
TET2	-0.8427600188328275	0.9390789009955127	0.048159441081342604
TP53	-1.0668105387746907	2.6073458978454775	0.7702676795353935
