# Supplementary material for: Discovering the drivers of clonal hematopoiesis
Source: Nat Commun. 2022 Jul 23;13:4267. doi: 10.1038/s41467-022-31878-0 (PMC9308779; doi:10.1038/s41467-022-31878-0)
Supplement: Supplementary file 9 — Source Data [file 41467_2022_31878_MOESM9_ESM.zip › source_data_files/3C.tsv]

DNMT3A	100,104,105,106,107,112,115,117,121,123,129,139,149,149,150,151,153,166,168,170,173,176,177,181,186,187,192,195,201,203,205,206,209,211,217,233,242,242,249,253,254,256,258,259,261,265,265,267,27,280,281,281,285,297,298,302,304,306,309,312,313,315,32,320,326,327,329,337,342,354,356,358,358,359,361,361,364,365,368,371,374,379,384,388,392,393,405,405,408,409,412,413,418,421,428,431,440,448,453,456,4…
DNMT3A	1.0632869678459744,1.0493641411743209,1.1893747837019415,1.1727169496878922,2,1.1047148714666013,1.1058824708680801,1.238481183247636,1.1022486865831982,1.0450749537592194,1.2699823518610043,1.0303114438397947,1.0700313489704671,1.2417011415758248,1.0304200075878134,2,1.1541252181977635,1.318810573568784,1.1269342835573364,1.1986490429038918,1.2561360533992345,1.1217517223391666,1.291898094895692…
DNMT3A	108,109,110,114,129,143,168,173,181,201,231,234,239,241,243,243,244,254,259,280,281,289,295,296,297,298,299,3,301,303,306,307,310,313,314,317,320,324,326,327,330,332,334,337,338,340,344,346,347,356,36,361,366,373,380,379,387,388,402,409,410,413,414,415,418,419,420,437,440,442,445,459,46,497,497,497,498,498,500,514,516,519,520,523,527,532,533,533,534,537,543,548,549,553,556,557,557,559,568,574,575…
DNMT3A	1.1178830242523956,1.270836776008328,1.141900374133531,1.277144612633767,1.1009369581663062,1.0420198957204723,1.126161361656692,1.1327223765446603,1.201369215126289,1.2087343601721512,1.2372161916128077,1.2816825290326663,1.208123786298265,1.2136051661602698,1.282512087401216,1.2067606673920483,1.0633286736250462,1.1741328341460229,1.1605828469293171,1.10901969813893,1.0500338753185792,1.2320670…
PPM1D	108,113,117,122,132,133,154,157,158,169,18,180,186,187,190,196,218,229,234,253,263,274,289,31,310,315,321,33,33,334,353,364,370,372,373,38,389,398,40,40,400,404,404,405,406,409,419,423,424,426,427,432,435,446,447,448,448,450,451,453,458,461,462,463,476,478,478,478,48,483,484,490,497,508,510,510,516,516,523,525,530,535,539,543,548,551,552,566,569,579,581,581,582,59,596,602,61,64,80,83,93,95
PPM1D	1.0932605994336837,1.2172609978755455,1.1283021491049734,1.198260148856075,1.3316865162808886,2,1.0972483544071023,1.0385685177536144,1.0649835989533294,1.1710720574406455,1.1868517423854625,2,1.1777440037716609,1.3292682419572206,1.0788796673328203,1.332998880049928,1.1259531274973484,1.1398450858644555,1.152321499541059,1.30447060309708,1.0273829417164617,1.120953223720368,1.2606316766566656,1.…
PPM1D	10,142,152,165,182,20,213,229,248,259,260,338,34,364,39,404,42,427,429,429,446,448,453,455,458,462,468,476,478,479,483,486,491,502,503,510,516,525,529,531,532,534,537,538,539,539,546,548,549,552,572,599
PPM1D	1.3181341077341533,1.284693060110568,1.2937222232305041,1.1285321864838376,1.2749958982061227,1.0069170044153943,1.0636958281943516,1.0841509205311668,1.156188737976156,1.0185835531950396,1.2393450466322413,1.2075102812783063,1.0352367229023276,1.2754724013325476,1.0767083165017324,1.0436848914441144,1.0536241836479137,1.1542557469658639,2,1.008187756227252,2,2,1.090680373553038,1.281123074238205…
ATM	10,100,1002,1004,1018,1022,1028,103,1035,1043,1051,1053,1058,1061,1078,1083,1086,1096,1108,111,1112,1115,1115,112,1123,1124,1125,1127,1129,1142,1167,1168,1169,117,118,118,1189,1195,1196,120,1208,1210,1213,1219,1225,1228,1231,1236,124,1245,1247,1248,1254,1267,1267,1268,1272,1277,1287,129,1293,1300,1301,1304,1311,1312,1318,1320,1323,1325,1331,1342,1342,1347,1357,136,136,137,1373,1377,1379,1391,1409…
ATM	1.2071960853686083,1.118111023925277,1.2185497928696092,1.2690480830110435,1.2882504943691047,1.1250658511678944,1.164499820929432,1.1369826431912475,1.0672720431870595,1.2655391286641855,1.2528369236964307,2,1.2333673264345404,1.1558695159810333,3,1.2767570635339884,1.3028306565163472,1.119041278712834,1.1148376944798986,1.328335422878126,1.287325091608275,1.210228607497143,1.2888186732844211,1.…
ATM	1017,1026,1086,1102,1128,1141,1153,1158,1212,1220,1235,1248,1252,128,1295,1312,1320,1354,1357,1361,1370,1454,1480,1489,1502,1505,1521,1522,1575,1591,1646,1660,1676,1679,1698,1703,1718,1726,1734,1746,1771,1773,1782,1805,1812,1838,1842,1854,187,188,1911,1916,1993,2,200,2012,2019,2034,2043,2062,2063,2093,2162,2164,217,2266,2282,2289,231,2328,2349,2354,2378,2384,2431,2439,2443,2489,2492,256,2563,2567…
ATM	1.2478288742311863,1.305894216531529,1.0812595569642343,1.1122850426374036,1.0383435187636805,1.1250773355319412,1.2219723079909837,1.2559062570211412,1.0417369594515753,1.1396252083763991,1.2545502698882707,1.064734421490514,4,1.1650925178759102,1.081829666451156,1.0831238532811027,1.0312380432053658,1.0396865931208965,1.245583944365389,1.3228006363830562,1.148398141641782,1.183526803322157,1.04…
IDH2	111,118,121,137,139,140,143,145,150,151,156,157,172,172,182,188,189,195,195,208,210,213,214,214,215,219,225,227,232,249,25,251,261,268,27,27,270,276,277,289,297,298,317,352,368,37,375,382,387,395,395,402,407,41,411,416,416,417,417,420,421,430,432,438,438,442,450,46,47,47,48,60,61,62,68,69,84
IDH2	1.2000019295300797,1.297463303582128,1.2764434183467985,1.3212596588396135,1.1239351688095975,9,1.3155988747274618,3,1.1579144801246606,1.2424093477109386,1.0068863563428974,1.3073855833420585,23,1.1392099997694998,1.2562601338978858,1.2790544367680925,1.114855624357993,1.237020412899151,1.1032865866450656,1.034042701539088,1.0073202466198974,1.085077491631372,1.073511550224569,1.235721698669972,…
IDH2	103,120,140,149,213,225,245,289,307,377,382,391,397,40,416,420,422,429,437,47,60
IDH2	1.1920742418987944,1.1583410975525534,11,1.1615370788997663,1.2429378540443268,1.0552607393811104,1.121566950599442,1.1433940842993422,1.0906201271061529,1.0491263000806335,1.0802967638322643,1.197608605242057,1.2120316996719573,2,1.283422018372835,1.0034410795759492,1.055269683518249,1.1572068506335953,1.0899271917889257,1.27723177625954,1.2314031318944931
TP53	100,100,101,102,103,103,104,104,105,105,105,106,107,107,107,108,108,108,109,110,110,111,113,114,115,116,117,119,119,119,120,120,121,121,122,122,123,124,124,124,125,125,125,126,126,127,127,128,13,130,130,131,131,132,132,132,133,133,134,135,135,135,136,136,136,137,137,138,138,139,139,139,14,140,141,141,141,142,142,143,144,144,144,145,145,146,146,147,147,148,149,149,150,151,151,152,152,152,153,153,1…
TP53	1.0762666524028737,8,2,4,1.2981695550672345,4,12,1.0854300111525985,2,22,1.0141270570123055,6,1.0407917273297609,5,3,4,1.2375026211740132,1.3104887676020152,12,3,24,13,15,3,1.129146223134757,1.0157549228705367,5,1.1444964395077912,1.285799228528783,2,1.2294030463938037,8,1.2549339010569716,1.0333398024391698,1.1843714833266408,1.2340847423211403,1.1437267552501797,3,4,5,1.1294056099878504,16,40,2…
TP53	10,110,125,128,132,138,141,154,157,163,179,192,195,196,2,202,203,220,237,238,245,247,248,254,257,266,27,272,273,275,277,282,290,306,306,31,361
TP53	1.2108219245700549,1.261137326724859,1.257556636322456,1.1165717009503058,1.035928118494871,2,1.1824656592875484,1.1997927148624736,1.2826331057504843,1.2732362897178429,1.0832819347683775,1.0770066207518791,1.2472793039176684,1.0718413581341846,2,3,1.057242853265318,2,1.0515297349887203,1.205893889699789,5,1.0260887373425447,4,1.2601742210451947,1.0238232354648655,1.0662226145333773,1.0158476738…
MYD88	104,109,119,121,139,147,148,158,160,166,166,174,178,183,189,20,203,208,212,217,219,22,229,23,231,236,24,240,241,246,248,251,266,273,276,283,285,289,289,3,30,300,304,307,311,312,33,34,43,44,5,67,74,74,76,79,86,91,93,97
MYD88	1.0640321683035412,1.1032561340279297,1.178213322761823,1.0163710071303096,1.2259315110063547,1.0940355460232796,1.3271756079392003,1.2644374011940074,1.331818027227267,1.2961515232160972,1.1074664635424896,1.1005855261120387,1.2114921432260435,1.1638474704137773,1.019831904010293,1.2908198622999871,1.2792690319808144,1.1243230793439456,1.1554857289498905,3,3,2,2,1.0520428383371339,1.208717421955…
MYD88	102,11,116,126,146,149,173,19,21,238,239,273,294,298,313,316,317,36,57,62,62
MYD88	1.0681082523017964,1.1116007578894256,1.247101153811673,1.2137336807205596,1.2969653595533701,1.0107975491196364,1.3314732036033523,1.1437009553565785,1.1715776338724144,1.2542287887466153,2,6,1.2321045084393953,1.2942753806705056,1.2569038380254827,1.3318434670824206,1.2960170531792563,1.0997180839138998,1.1715621305457258,1.1487579504011016,1.0144003316088321
NOTCH1	1003,1007,1012,1025,104,1068,1069,1075,1076,1080,1084,1085,1089,1096,1105,1107,1108,1119,112,1122,1124,1125,1128,1131,1133,1133,1148,115,1150,1150,1157,1159,1159,1164,1168,1172,1177,1182,1188,1189,119,1190,1194,1198,1211,1212,1213,1214,1215,1221,1222,1225,1229,1233,1234,1240,1252,1253,1267,127,1271,1275,1288,129,1294,1296,1305,1309,131,1311,1315,1317,1323,1331,1332,1338,1345,1349,1351,1363,1366,1…
NOTCH1	1.1898089588831156,1.2062725714237257,1.230591871130419,1.3157127225994014,2,2,1.002135893168116,2,1.1937897511831808,1.2313429941692589,1.2579358804510434,3,1.0570453325157523,1.2951406442499083,1.1671682486518389,1.0760820889070337,1.3311177304557635,1.2882142608581846,1.2034433931480764,1.3255067861293304,1.2921712266656402,1.1829518212524635,1.1197032330148076,1.1634617063937225,3,1.053193364…
NOTCH1	1006,1007,1028,1064,1068,1071,1071,1072,1105,112,1133,1158,1165,121,1260,1269,130,1303,1402,1403,1417,1434,1436,1462,1472,152,1543,1556,1558,157,1570,1572,1578,1628,1642,167,1684,1687,169,1721,175,1750,1760,1763,1767,1854,1861,1863,1870,1889,1897,1926,1944,1950,1962,1984,2012,2023,2037,2043,2044,2085,2104,2115,2179,22,2248,2299,2311,2327,2366,2368,2372,2404,2416,2446,2474,2491,2512,2541,2544,268,…
NOTCH1	1.0643651688216076,1.0391988649797541,1.1602849304627436,1.0940589943172485,1.0509752890712665,1.2082559900915624,1.0234596755370748,1.1314481270151906,1.1579023801348483,1.3088798222251072,1.214985686602809,4,1.2795625545460605,1.02693281471463,2,1.264078313966112,1.0462474916434001,1.0949402014213465,1.163908691180005,1.1008614081018098,1.1405606313983943,1.0096845638644703,1.0132518903261902,1…
