# Supplementary material for: Discovering the drivers of clonal hematopoiesis
Source: Nat Commun. 2022 Jul 23;13:4267. doi: 10.1038/s41467-022-31878-0 (PMC9308779; doi:10.1038/s41467-022-31878-0)
Supplement: Supplementary file 9 — Source Data [file 41467_2022_31878_MOESM9_ESM.zip › source_data_files/3D.tsv]

FOXP1,APC,CUX1,TP63,PTPRD,GNAS,SMC1A,ARID2,MYO5A,AFF3,SF3B1,TET2,ATM,DNM2,KMT2C,STAT3,ASXL1,DNMT3A,NOTCH1,TP53,KDM5C
0.06896551724137931,0.13793103448275862,0.18421052631578946,0.07317073170731707,0.11827956989247312,0.06060606060606061,0.15625,0.16129032258064516,0.17708333333333334,0.27586206896551724,0.07352941176470588,0.6067415730337079,0.2,0.35714285714285715,0.21686746987951808,0.17777777777777778,0.5555555555555556,0.33112582781456956,0.045112781954887216,0.09615384615384616,0.0945945945945946
0.2727272727272727,0.07407407407407407,0.07692307692307693,0.10526315789473684,0.1794871794871795,0.10714285714285714,0.1111111111111111,0.5,0.09090909090909091,0.125,0.07339449541284404,0.41304347826086957,0.19811320754716982,0.045454545454545456,0.17857142857142858,0.045454545454545456,0.5217391304347826,0.203125,0.47058823529411764,0.1608695652173913,0.38461538461538464
