# Supplementary material for: Discovering the drivers of clonal hematopoiesis
Source: Nat Commun. 2022 Jul 23;13:4267. doi: 10.1038/s41467-022-31878-0 (PMC9308779; doi:10.1038/s41467-022-31878-0)
Supplement: Supplementary file 9 — Source Data [file 41467_2022_31878_MOESM9_ESM.zip › source_data_files/4C.tsv]

JAK2:617.V/F	24
DNMT3A:882.R/H	16
DNMT3A:882.R/C	15
GNAS:844.R/H	8
SF3B1:700.K/E	7
GNB1:57.K/E	7
DNMT3A:771.R/*	5
PPM1D:552.R/*	5
DNMT3A:736.R/C	5
DNMT3A:332.G/R	4
MYD88:273.L/P	4
DNMT3A:320.R/*	4
SF3B1:666.K/N	4
ASXL1:591.Y/*	4
PPM1D:572.R/*	3
SF3B1:622.E/D	3
