# Supplementary material for: Discovering the drivers of clonal hematopoiesis
Source: Nat Commun. 2022 Jul 23;13:4267. doi: 10.1038/s41467-022-31878-0 (PMC9308779; doi:10.1038/s41467-022-31878-0)
Supplement: Supplementary file 9 — Source Data [file 41467_2022_31878_MOESM9_ESM.zip › source_data_files/4D.tsv]

1	0.8337531486146096
2	0.1380352644836272
3	0.02367758186397985
4	0.003022670025188917
5	0.0010075566750629723
7	0.0005037783375314861
