# Supplementary material for: Discovering the drivers of clonal hematopoiesis
Source: Nat Commun. 2022 Jul 23;13:4267. doi: 10.1038/s41467-022-31878-0 (PMC9308779; doi:10.1038/s41467-022-31878-0)
Supplement: Supplementary file 9 — Source Data [file 41467_2022_31878_MOESM9_ESM.zip › source_data_files/4F.tsv]

1.2972972972972974,0.4925373134328358,1.4761904761904763,0.0,1.4074074074074074,0.0,2.472972972972973,0.0,0.0,0.0,0.7352941176470589,2.1636363636363636,0.0,0.0,1.6851851851851851,1.9583333333333333,0.0,3.417910447761194,3.08,0.0,1.0853658536585367,0.0,3.960526315789474,1.5384615384615385,2.9066666666666667,2.8979591836734695,2.2027027027027026,0.0,3.1846153846153844,3.888888888888889,1.4827586206…
0.0,1.3243243243243243,0.0,0.0,1.5285714285714285,0.8769230769230769,1.3548387096774193,0.0,0.0,2.452054794520548,0.0,2.5142857142857142,0.0,0.5125,1.0138888888888888,0.6666666666666666,1.1967213114754098,1.2459016393442623,0.0,0.0,1.6582278481012658,0.0,0.46153846153846156,0.0,0.0,3.4603174603174605,0.0,1.85,0.36231884057971014,0.0,0.0,0.0,0.35714285714285715,1.6176470588235294,0.0,0.0,0.0,0.0,0…
