# Supplementary material for: Discovering the drivers of clonal hematopoiesis
Source: Nat Commun. 2022 Jul 23;13:4267. doi: 10.1038/s41467-022-31878-0 (PMC9308779; doi:10.1038/s41467-022-31878-0)
Supplement: Supplementary file 9 — Source Data [file 41467_2022_31878_MOESM9_ESM.zip › source_data_files/supp3.tsv]

TET2	100,1005,101,1010,1013,1015,103,103,1034,1037,1042,1052,1055,1057,106,1065,1069,1078,108,1082,1083,1090,1094,1106,1115,1116,1137,114,1143,1146,1151,1152,1152,1158,1161,1167,117,1185,1192,1201,1216,123,1230,1240,1243,1246,1246,1249,1250,1251,126,1261,1262,1265,1271,1274,1289,130,1300,1307,131,1313,1318,132,1322,1325,1334,1338,134,1343,1350,1358,1359,1360,1361,1362,1366,1369,137,1370,1370,1378,1380…
TET2	1.2647039151903927,1.004059025867415,1.0577052963559872,1.0834822946844114,1.1196369418143524,1.1042407473336533,1.162759718281888,1.3253727670274966,1.2124658091798157,1.1504951269500288,1.0552459779127459,1.2147406701680545,1.1099034322778603,1.0756287702654492,1.2390812455562987,2,1.3222063286999652,1.086072490817582,1.0314108661115806,1.1466569464227707,1.1800977924386018,1.2854222483219928,1…
TET2	100,1004,1102,1103,1111,1119,1131,1133,1135,1154,1156,1167,1193,1194,120,1214,1216,1219,1221,1224,1227,1244,1245,1249,1250,1262,1266,1271,1274,1285,1286,1292,1291,1298,1302,1313,1313,1322,1327,1351,1368,1370,1373,1377,1378,1380,1387,1395,1396,1420,1449,1451,1453,1486,1500,1516,1530,1536,1561,1583,1608,162,1635,1644,167,1680,1683,175,1843,1861,1873,1876,1890,1910,197,227,232,234,245,259,26,274,274…
TET2	1.2415004464452144,1.275959303488337,1.0894988768242764,1.1955338026911189,1.0179663118499147,1.2880351355385804,1.1409270850502922,1.0545688581247832,1.0210225844207999,1.1776137347342317,1.26108639004496,1.253785339893708,1.0640008811774626,1.0088616999959061,1.2114721907692425,2,3,1.040393516983358,2,1.078891769085008,1.185497698033822,1.2906844814084109,1.250399371826657,1.1192733696036448,1.…
ASXL1	100,1004,1006,1006,1010,1026,103,1030,1036,1036,1039,1041,1054,1062,1063,1065,1068,1071,1071,1073,1079,1083,1092,1100,1115,1128,1131,1132,1145,1148,1156,1164,1167,1168,1170,1173,1174,1175,1177,1179,1192,1198,1200,1207,122,1224,1225,1228,1232,1235,1269,1273,1275,1275,1279,1280,1281,1281,1287,1289,1293,1299,1300,1304,1305,1310,1312,1313,132,1320,1321,1328,1331,1334,1336,1339,1343,1344,1344,1352,135…
ASXL1	1.3003393428069132,2,1.1891840728117382,1.068142492193329,1.274646701900861,1.1143730542558778,1.0603899823832401,1.1489903669632455,2,1.2352771430616711,1.164674681805309,1.125296343078745,1.2608792112428846,1.051190103373691,3,1.0087776601951284,1.1879076576112853,1.2040371368760485,1.216998623781885,3,2,1.3210374355646326,1.0281288851201276,1.075576532084197,3,1.1280514023395185,1.151930956415…
ASXL1	100,1000,1101,1110,1158,1183,1247,1267,1287,1292,1307,1311,1316,133,1336,1339,134,1348,1354,1368,1374,139,1397,14,1415,1415,1422,1452,1462,1527,1541,158,194,198,247,271,316,323,334,339,340,342,39,404,417,417,432,443,446,479,49,499,512,513,517,518,523,537,540,548,56,575,587,583,584,584,588,591,591,593,594,596,623,637,643,643,645,683,691,700,705,724,719,733,742,757,768,771,775,778,842,85,855,858,88…
ASXL1	1.000303403756796,1.1136854684283077,1.0259427947928712,1.2177778213651795,1.0491352951384554,1.0482355034319815,2,1.297405771614714,1.0740855860766136,1.0992605496552734,1.0476522791258398,1.2713104845794794,1.1450709866982711,1.060967942181095,1.0720969115263275,1.3226524029463198,1.3003569095886658,1.2423429625457867,1.1706077799921089,1.304061673165263,2,1.3074206212466781,1.2132199134494879,…
SRSF2	105,106,106,110,126,128,129,13,131,133,133,136,139,147,149,150,156,162,167,179,193,194,197,2,20,205,206,209,215,216,217,218,22,26,29,3,35,37,46,47,51,52,54,59,63,69,7,77,79,80,82,87,9,90,92,93,94,94,95,96
SRSF2	1.0035318832247464,1.098493354932037,1.1840617739988761,1.0399013822229262,1.0422607881341384,1.1774838869913908,1.3035173455392965,2,1.0977466787898162,1.0096591834568245,1.097074238635815,1.2074770062974292,1.0101551768513464,1.0776493998634762,2,1.0744237944550605,1.1835827720113192,1.2404140016057454,4,1.3184177665719843,1.0016799137151142,1.1935328296086873,1.0038684790540655,1.1038933138156…
SRSF2	103,152,156,205,21,46,67,77,86,95
SRSF2	1.1241176187071753,1.086059257674163,1.0878876767979162,1.203922488315463,1.2112369677601957,1.1520572996909524,1.0923452863498266,1.023377159343419,1.0614140779623489,16
JAK2	1003,101,1019,1024,1025,1031,1034,1037,1041,1044,1052,1058,1068,1097,1099,1105,1106,1107,1108,1110,1112,1114,1115,1120,1122,1122,1132,114,115,117,122,125,126,128,131,132,133,133,135,136,138,141,144,146,158,180,187,190,194,209,21,215,217,220,225,228,228,234,235,238,238,243,250,253,264,265,266,271,276,281,283,293,300,324,328,336,337,338,342,344,346,348,352,355,364,365,365,37,371,374,385,390,397,40,…
JAK2	1.3136274721453478,1.3228817191516473,1.092257562447064,1.2121138007706265,1.03119469592084,1.2540280294785209,1.1363464956884486,1.32283796186267,1.158952403582029,1.2928717979602886,1.0277631943501322,2,1.1210228421085642,1.136346530007355,1.1924637095629087,1.130488709814602,1.069649519176925,1.1499440641477392,1.2872306512796883,1.1462866637591507,1.2335550727284492,1.30858840607449,1.0671971…
JAK2	1026,1027,1059,1118,125,125,138,203,230,310,32,352,409,416,451,482,51,558,571,572,6,617,632,7,70,758,773,802,813,826,832,853,869,905,91,92,922
JAK2	1.2943237200140012,1.065172546597983,1.2231043847927996,1.1545816097006696,1.280482772435736,1.0746154779577244,1.308874093681334,1.1821770112802823,1.1026923712222212,1.294985371799873,1.1284079651226846,1.1278831156195517,2,1.0075638144934538,1.006134413557521,1.0630818046784065,1.3331797690071316,1.1970327876832074,1.272275892322353,1.1981143406015078,1.149516136876982,29,1.1162610261432333,1.…
CUX1	1003,1003,1004,1004,1011,1012,1022,1026,1026,1027,1027,1029,1032,1035,1039,1054,1055,106,106,106,1065,1075,1076,1082,1083,1088,1088,109,1090,1093,1094,1102,1109,1113,1113,1120,1128,113,1132,1139,1141,1145,1153,1158,1161,1163,1174,1179,118,1181,1182,1182,1191,1193,1194,1195,12,1202,1206,1206,1214,1223,1233,1234,1234,1235,1238,1239,1242,1246,1259,1264,1268,1272,1273,1278,1281,129,1291,1295,1303,130…
CUX1	1.0581837256706086,1.2354434351996628,2,1.1836727335848134,2,1.0497541358316234,1.228043906246276,1.1098493385998751,1.048148571613707,2,1.2904602598544375,1.0427762242906775,1.1381880420460753,1.2592108896261212,1.08287469603684,1.1843314055495702,1.1061604443141861,1.1458463086051278,1.2926134142655585,1.167817805330421,1.0595131017573447,1.1833768212256999,1.0390610698162746,1.2481723717858424…
CUX1	1080,1116,1150,1158,1214,1231,1240,1272,1280,1318,133,1364,1460,1477,1481,1497,1508,1510,1513,158,182,2,21,215,219,261,268,27,271,272,283,294,336,345,359,362,389,392,403,44,547,557,607,613,636,654,662,687,7,718,721,760,769,795,812,828,849,849,872,886,890,910,914,93,967,990,995
CUX1	1.205862081380479,1.1887169151375532,1.253016667871863,1.231583730699981,1.044205582627028,1.0464639333250179,1.107025765275819,1.1168154414344595,1.2791635401091783,1.055900885669188,1.1435451019408496,1.0472274232810597,1.3025390996806703,1.0024979657517452,1.035132613113036,1.2592902648963415,1.0417101291437996,1.2674551137989318,1.2791941809039593,1.207949398678796,1.030687383932011,1.2947298…
FOXP1	101,116,12,120,13,130,131,135,140,15,15,162,168,173,180,182,183,189,192,199,203,210,211,213,218,221,222,232,24,242,247,252,257,271,273,276,279,29,293,294,297,298,30,307,309,318,326,327,330,332,335,336,338,339,344,345,353,356,36,363,365,369,371,378,379,38,39,392,396,397,4,407,408,41,412,414,42,423,427,427,428,431,433,433,436,437,44,441,443,448,451,453,454,465,47,470,476,478,490,492,500,503,503,504…
FOXP1	1.1806465955303593,1.1392295073540795,1.0560831202076628,1.0218765117201551,2,1.3130954962768286,1.0363382490335873,1.1115733089977877,1.1553769660416036,1.210228946196862,1.3263000247867183,1.2975899630347056,1.0188325719108033,1.273704297287583,1.263677471141807,1.0671972886270509,1.220615526896667,1.1724204695032212,1.1748470794774846,1.0606455450559857,2,1.1905995406207321,1.2368867569794333,…
FOXP1	12,126,13,168,230,265,272,275,311,33,337,338,376,378,380,382,411,444,470,503,505,550,576,61,666,677,73,96
FOXP1	1.2380999201541674,1.297546932027892,1.289936046658907,1.3052869556697382,1.0050688125745648,1.1768595721088504,1.0826677191621927,1.2186092864732792,1.3274983150636122,1.0813461261046398,1.2763960697904477,1.0103663083313141,1.2994980655753827,1.076636905314133,1.268128543029364,1.1329849015086517,1.2000811808626752,1.2691695202183297,1.1910708160548191,1.1380792727177886,1.241027593051868,1.112…
GNAS	1005,1008,1017,1019,1020,1023,1025,1027,1028,1032,1034,1038,105,107,113,114,116,119,120,121,124,126,126,127,128,133,134,135,14,140,141,145,147,148,149,152,155,155,16,16,165,17,171,171,177,19,190,191,193,199,2,214,218,219,221,225,227,23,230,231,232,238,239,24,246,247,251,259,26,261,262,263,263,265,268,270,276,277,280,281,282,282,284,287,291,293,294,305,307,307,308,308,310,315,315,318,319,319,322,3…
GNAS	2,1.1036281191416786,1.1727356202984607,2,1.0770563596976237,1.0296217634651843,1.126766484576779,1.1280090015167712,2,1.0522505559803133,1.08101544372594,1.1628003137403824,2,1.232119998665303,2,2,1.0610742818013341,1.2152776500471065,1.119159518746926,2,1.1287797950774103,1.1491851888344462,3,1.2254893057761078,1.1792081763040922,1.1107929031288006,1.009953282747978,2,1.2583652861010428,1.18174…
GNAS	1004,1018,1032,11,112,115,188,219,265,306,316,334,336,351,36,388,419,420,439,493,510,520,536,581,635,64,642,65,656,665,670,693,715,720,758,800,842,844,847,849,871,875,883,900,906,931,932,938,940,941,971,985,99
GNAS	1.3097482549894495,1.2471552486828947,1.0580466395675128,1.1393436930534027,1.1591616679355408,1.118771859557372,1.3065351482044765,1.1614870571660694,1.1519365509463817,1.284469012018355,1.2480488334559077,1.19099524729279,1.0128898941371685,1.3214817054641066,1.2518163607674304,1.3275096276972693,1.3278272586552204,1.2524927113845776,1.1755839571938749,1.1823845034168352,1.0071085987702342,1.00…
SF3B1	1009,101,1015,1016,102,103,1032,1038,1041,1047,1065,1072,1075,1078,1083,1099,1105,111,1113,1129,1131,1138,1140,1147,1150,1160,1164,1165,1169,1171,1175,1180,1187,1187,1190,1195,120,120,1202,1207,121,121,1211,1212,1219,1231,1232,1238,124,124,1241,1245,1256,1258,1259,1260,1267,1274,128,1286,1287,1289,1290,1297,132,141,143,150,151,16,161,176,177,183,184,185,186,192,198,199,201,203,206,213,216,220,220…
SF3B1	1.3329672768327474,1.1234900644963652,1.2980887622776809,1.211258592651115,1.275855982044943,1.0264691178088363,1.1321328336723808,1.2264118107158644,3,1.0656684033073838,1.269305921838743,1.1543854103984923,1.028336676390833,1.2113209398181097,1.088451735111583,1.0333092700958333,1.1689209152350437,1.281277367104643,1.306464391367974,1.0574458045463335,1.0755265147389763,1.1126261165981388,1.187…
SF3B1	100,1053,1069,115,1168,1169,1207,1220,1229,154,154,196,239,305,327,331,337,387,40,409,450,453,612,622,625,626,640,662,663,666,680,699,700,734,736,762,833,834,927,977,987
SF3B1	1.1188334629672174,1.2577579839548527,1.245839627535331,1.0784003681482597,1.2371469538490154,1.2718645233519674,1.0817590108027946,1.237538999657039,2,1.0257067336521863,1.081746486118433,1.165044264505193,1.069788217644907,1.2245974308273266,1.2218646778081657,1.2357742518346173,1.1441807945215627,1.272745781172114,1.197443090826463,1.1938596206795762,1.2758770025533406,1.2932704036635434,1.243…
CHEK2	10,102,109,126,140,147,152,16,165,179,18,180,181,186,188,193,197,2,200,202,207,209,213,218,223,223,225,227,229,23,238,24,240,243,246,250,253,269,275,280,280,281,290,294,295,296,3,300,311,311,319,325,326,339,348,351,353,358,368,368,370,372,380,381,382,385,388,389,398,399,406,410,415,416,420,422,423,423,428,429,430,431,433,433,434,435,439,441,446,447,45,452,460,463,464,471,473,476,49,495,496,502,51…
CHEK2	1.1410848737199,1.173743613403898,1.2084420824340696,1.2624629668889837,1.3036870819208408,2,1.2754376211350278,1.3325562346813886,1.0606280625050613,1.315398322879719,1.2972859273554036,1.1823463464475106,1.1006724993497699,2,3,1.109978095718512,1.3198532879947666,1.3329546025562584,1.0227269340529255,1.224072410736663,1.2150475996614023,1.1925963098373307,2,1.0930904702703703,1.138079375991204,…
CHEK2	100,101,163,180,180,183,188,192,194,231,247,282,290,3,316,317,349,374,380,385,389,394,408,422,431,44,461,463,553,87,88,93
CHEK2	1.2257866343803074,1.1367264158147077,1.2812604230819336,1.2245777390684285,1.3268246167920337,1.213410544726868,1.0178217115829573,1.2229694022186735,1.0043773329241206,1.2791276229040809,1.2273851735290222,1.0017352233023231,1.1094367086461685,1.035802111939962,1.1068020672747891,1.2627445685288459,1.104873683417731,1.0857892205653465,1.1646135375775128,1.2289376821482947,2,1.2234762775278576,1…
