# Supplementary material for: Discovering the drivers of clonal hematopoiesis
Source: Nat Commun. 2022 Jul 23;13:4267. doi: 10.1038/s41467-022-31878-0 (PMC9308779; doi:10.1038/s41467-022-31878-0)
Supplement: Supplementary file 9 — Source Data [file 41467_2022_31878_MOESM9_ESM.zip › source_data_files/supp1C.tsv]

0-200 (1083)	0.3634525090009726	0.31801289441649866	0.06999182022529805	0.03541778038271041	0.18577105647909006	0.027353939495430277
200-300 (413)	0.47780279877754533	0.22592287276821615	0.056940646614122556	0.05153208943220202	0.14871521634228727	0.0390863760656265
300-400 (162)	0.4770002535405122	0.20518671447716322	0.06030642181897208	0.06036075192871889	0.1534101198884422	0.04373573834619146
400-500 (52)	0.44282771617653505	0.21488363939168162	0.050795459525792175	0.1079458298636981	0.14305123372923698	0.040496121313056056
500-600 (26)	0.23179749715585896	0.24004550625711035	0.06790386803185439	0.13602104664391354	0.1948947667804323	0.1293373151308305
600-700 (11)	0.23854660347551343	0.23208387189429844	0.0350423667959213	0.12839293408013785	0.18569582076691082	0.18023840298721816
700-800 (4)	0.22952975994738573	0.1742847747451496	0.1713252219664584	0.15455442288720816	0.17658664912857613	0.09371917132522196
800-900 (3)	0.07045088566827698	0.0	0.0	0.3997584541062802	0.0	0.5297906602254429
