# Supplementary material for: Discovering the drivers of clonal hematopoiesis
Source: Nat Commun. 2022 Jul 23;13:4267. doi: 10.1038/s41467-022-31878-0 (PMC9308779; doi:10.1038/s41467-022-31878-0)
Supplement: Supplementary file 9 — Source Data [file 41467_2022_31878_MOESM9_ESM.zip › source_data_files/supp1D.tsv]

(0, 30)\28,20,19,13,13,11,11,10,9,9,9,8,8,8,7,7,6,6,5,5,5,5,4,4,4,4,3,3,3,3,3,3,2,2,2,2,2,2,1,1,1
(30, 40)\53,37,32,25,22,20,20,20,18,18,17,17,15,15,14,14,13,12,12,11,11,11,10,10,10,10,10,10,10,10,10,10,9,9,9,8,8,8,8,8,7,7,7,7,7,7,7,7,7,7,6,6,6,6,6,6,6,6,6,6,6,6,6,5,5,5,5,5,5,5,5,5,5,4,4,4,4,4,4,4,4,4,3,3,3,3,3,3,3,3,2,2,2,2,2,2,2,2,2,2,2,2,2,2,2,2,2,2,1,1,1,1,1,1,1
(40, 50)\52,51,45,44,41,39,39,38,38,37,37,36,32,32,31,30,30,29,29,28,28,27,27,26,26,26,26,26,26,25,25,25,25,25,24,24,23,23,22,22,22,22,22,21,21,21,21,21,20,20,20,19,19,19,19,19,19,18,18,17,17,17,17,17,17,17,16,16,16,16,16,16,15,15,15,15,15,14,14,14,14,14,14,14,14,14,14,13,13,13,13,13,13,13,13,12,12,12,12,12,12,12,12,11,11,11,11,11,11,11,11,11,11,11,11,11,10,10,10,10,10,10,10,10,10,10,9,9,9,9,9,9,…
(50, 60)\171,120,96,91,84,75,74,72,72,72,67,66,65,65,63,63,62,61,56,56,56,56,53,52,52,51,51,51,51,50,49,49,48,48,47,46,45,44,44,43,43,43,42,41,40,40,40,40,40,40,39,39,38,38,38,38,38,37,37,37,37,37,36,36,35,35,35,35,35,34,34,34,34,33,33,33,33,33,33,32,32,32,32,31,31,31,31,30,30,30,30,30,30,30,29,29,29,29,29,29,29,28,28,28,28,28,28,28,28,27,27,27,27,27,27,27,27,27,26,26,26,26,25,25,25,25,25,25,25,2…
(60, 70)\160,134,128,116,109,106,106,105,104,101,99,98,95,93,92,91,91,89,89,85,84,84,83,83,82,82,82,82,82,82,81,79,79,77,77,77,76,75,74,74,74,73,72,72,72,71,71,71,70,69,69,69,69,68,68,68,68,67,67,67,67,66,65,65,65,65,64,64,64,64,63,62,62,62,62,62,61,61,61,61,61,60,60,60,60,60,59,59,59,59,59,58,58,58,58,58,58,58,57,57,57,57,57,56,56,55,55,55,55,55,55,55,55,55,55,55,55,54,54,54,54,54,54,54,54,54,53…
(70, 80)\131,125,123,119,118,115,115,108,107,107,103,102,98,96,96,94,92,91,91,89,87,87,86,85,84,84,83,83,83,83,82,81,81,81,80,80,79,79,78,78,76,76,75,75,75,75,75,74,74,74,73,73,73,73,73,73,72,72,72,71,71,71,70,69,69,68,68,68,68,67,67,67,67,66,66,65,65,65,65,64,64,64,64,64,63,63,63,63,63,62,62,62,61,61,61,61,61,61,60,60,60,59,59,59,59,58,58,58,58,58,58,58,57,57,57,57,57,57,56,56,56,56,56,55,55,55,…
(80, 90)\144,141,103,96,89,85,82,75,75,74,74,73,71,70,70,65,64,63,63,62,61,60,58,55,55,54,53,48,45,45,45,43,42,42,40,39,39,39,37,35,29,29,29,29,27,26,25,25,24,24,24,23,23,22,21,20,19,18,18,18,17,16,16,15,15,13,12,11,11,10,8,7,6,6,5,4,3,3,3,3,2
