# Supplementary material for: Discovering the drivers of clonal hematopoiesis
Source: Nat Commun. 2022 Jul 23;13:4267. doi: 10.1038/s41467-022-31878-0 (PMC9308779; doi:10.1038/s41467-022-31878-0)
Supplement: Supplementary file 9 — Source Data [file 41467_2022_31878_MOESM9_ESM.zip › source_data_files/supp1E.tsv]

2_0.96_SBS46-0.89:(0, 30)	62.0,66.0,54.0,62.0,140.0,115.0,64.0,54.0,83.0,73.0
2_0.96_SBS46-0.89:(30, 40)	83.0,18.0,25.0,65.0,62.0,121.0,76.0,74.0,48.0,55.0,53.0,121.0,50.0,77.0,69.0,49.0,56.0,65.0,94.0,60.0
2_0.96_SBS46-0.89:(40, 50)	129.0,37.0,41.0,85.0,103.0,31.0,43.0,66.0,51.0,283.0,45.0,128.0,90.0,131.0,125.0,142.0,106.0,114.0,36.0,79.0,50.0,89.0,66.0,44.0,23.0,27.0,54.0,0.0,216.0,52.0,55.0,34.0,82.0,23.0,105.0,70.0,89.0,44.0,50.0,72.0,93.0,46.0,95.0,72.0,56.0,57.0,61.0,56.0,102.0,59.0,191.0,176.0,160.0,77.0,52.0,35.0,108.0,64.0,33.0,99.0,51.0,22.0,50.0,59.0,54.0,98.0,56.0,0.0,31.0,65.0,67.0,92.0,83.0,155.0,61.0,53.0,36.0…
2_0.96_SBS46-0.89:(50, 60)	0.0,59.0,57.0,92.0,50.0,0.0,85.0,240.0,69.0,57.0,129.0,84.0,70.0,36.0,66.0,63.0,58.0,82.0,0.0,65.0,35.0,10.0,63.0,60.0,55.0,35.0,38.0,18.0,104.0,24.0,40.0,27.0,17.0,31.0,69.0,96.0,50.0,55.0,64.0,65.0,38.0,0.0,46.0,30.0,59.0,0.0,0.0,32.0,46.0,27.0,26.0,40.0,27.0,54.0,118.0,98.0,53.0,147.0,44.0,52.0,86.0,40.0,51.0,88.0,34.0,36.0,67.0,84.0,95.0,0.0,131.0,24.0,0.0,27.0,51.0,51.0,50.0,57.0,42.0,41.0,3…
2_0.96_SBS46-0.89:(60, 70)	0.0,221.0,32.0,74.0,61.0,74.0,24.0,138.0,108.0,86.0,201.0,70.0,66.0,95.0,150.0,117.0,60.0,79.0,80.0,140.0,35.0,334.0,53.0,56.0,339.0,248.0,28.0,199.0,46.0,0.0,36.0,48.0,39.0,31.0,23.0,68.0,45.0,45.0,55.0,78.0,0.0,140.0,33.0,39.0,32.0,47.0,15.0,66.0,39.0,49.0,41.0,13.0,60.0,52.0,54.0,32.0,47.0,0.0,57.0,131.0,29.0,42.0,57.0,94.0,79.0,47.0,42.0,29.0,0.0,19.0,32.0,65.0,38.0,0.0,25.0,18.0,15.0,46.0,0.…
2_0.96_SBS46-0.89:(70, 80)	60.0,70.0,107.0,16.0,60.0,28.0,51.0,106.0,44.0,50.0,67.0,35.0,56.0,100.0,64.0,82.0,81.0,39.0,46.0,0.0,50.0,43.0,55.0,51.0,33.0,46.0,41.0,76.0,0.0,24.0,57.0,38.0,75.0,65.0,101.0,72.0,70.0,0.0,57.0,76.0,36.0,94.0,27.0,0.0,31.0,0.0,0.0,0.0,0.0,22.0,0.0,26.0,32.0,55.0,180.0,28.0,88.0,33.0,72.0,75.0,54.0,31.0,78.0,96.0,115.0,56.0,60.0,50.0,72.0,75.0,22.0,42.0,0.0,18.0,52.0,0.0,42.0,62.0,50.0,91.0,29.0…
2_0.96_SBS46-0.89:(80, 90)	96.0,68.0,0.0,77.0,17.0,0.0,175.0,68.0,59.0,26.0,35.0,91.0,18.0,0.0,0.0,66.0,68.0,56.0,40.0,0.0,80.0,41.0,0.0,44.0,54.0,53.0,26.0,95.0,79.0,0.0,50.0,55.0,0.0,50.0,35.0,0.0,0.0,54.0,20.0,68.0,44.0,28.0,129.0,35.0,56.0,20.0,0.0,0.0,27.0,33.0,36.0,121.0,67.0,48.0,33.0,86.0,64.0,42.0,39.0,173.0,30.0,54.0,38.0,76.0,0.0,0.0,49.0
3_0.75_NA:(0, 30)	0.0,0.0,0.0,0.0,0.0,0.0,0.0,0.0,0.0,0.0
3_0.75_NA:(30, 40)	0.0,0.0,0.0,0.0,0.0,0.0,0.0,0.0,29.0,0.0,60.0,0.0,0.0,0.0,0.0,0.0,0.0,24.0,0.0,0.0
3_0.75_NA:(40, 50)	0.0,0.0,20.0,0.0,0.0,0.0,0.0,0.0,22.0,0.0,28.0,0.0,0.0,0.0,0.0,0.0,0.0,0.0,0.0,0.0,0.0,0.0,0.0,32.0,0.0,28.0,0.0,22.0,0.0,24.0,0.0,22.0,0.0,32.0,0.0,0.0,0.0,33.0,0.0,0.0,0.0,0.0,32.0,39.0,0.0,0.0,0.0,0.0,0.0,0.0,0.0,0.0,0.0,0.0,0.0,22.0,0.0,0.0,0.0,0.0,0.0,0.0,0.0,0.0,0.0,55.0,29.0,21.0,27.0,0.0,0.0,0.0,0.0,0.0,0.0,0.0,28.0,0.0,37.0,0.0,0.0,0.0,0.0,49.0,30.0,0.0,35.0,0.0,35.0,0.0,0.0,0.0,0.0,0.0,…
3_0.75_NA:(50, 60)	0.0,0.0,0.0,0.0,0.0,0.0,0.0,0.0,0.0,0.0,0.0,0.0,0.0,0.0,0.0,0.0,52.0,0.0,0.0,0.0,0.0,0.0,0.0,0.0,31.0,0.0,0.0,27.0,27.0,0.0,0.0,25.0,0.0,0.0,39.0,0.0,0.0,30.0,0.0,0.0,40.0,0.0,28.0,0.0,0.0,34.0,70.0,0.0,0.0,0.0,0.0,20.0,37.0,0.0,0.0,35.0,0.0,0.0,0.0,0.0,0.0,28.0,0.0,0.0,0.0,19.0,0.0,0.0,0.0,37.0,0.0,0.0,36.0,38.0,0.0,25.0,0.0,0.0,38.0,22.0,21.0,0.0,0.0,0.0,0.0,0.0,34.0,61.0,0.0,0.0,0.0,56.0,0.0,0…
3_0.75_NA:(60, 70)	0.0,86.0,0.0,0.0,0.0,0.0,0.0,0.0,0.0,0.0,79.0,0.0,0.0,0.0,113.0,0.0,0.0,0.0,0.0,0.0,0.0,0.0,0.0,0.0,0.0,0.0,21.0,0.0,0.0,0.0,34.0,0.0,241.0,0.0,0.0,76.0,0.0,0.0,0.0,0.0,63.0,0.0,19.0,36.0,28.0,28.0,0.0,19.0,0.0,22.0,20.0,0.0,0.0,33.0,0.0,0.0,0.0,0.0,24.0,0.0,0.0,0.0,0.0,0.0,0.0,158.0,0.0,0.0,0.0,0.0,0.0,0.0,0.0,0.0,27.0,29.0,0.0,0.0,73.0,21.0,0.0,0.0,59.0,0.0,0.0,0.0,0.0,0.0,48.0,34.0,0.0,160.0,0…
3_0.75_NA:(70, 80)	0.0,32.0,0.0,0.0,0.0,0.0,31.0,0.0,0.0,0.0,0.0,21.0,0.0,0.0,0.0,0.0,0.0,0.0,0.0,0.0,0.0,0.0,51.0,22.0,0.0,64.0,43.0,0.0,51.0,52.0,0.0,0.0,0.0,0.0,0.0,0.0,29.0,0.0,0.0,118.0,62.0,0.0,0.0,0.0,0.0,40.0,0.0,0.0,44.0,0.0,0.0,0.0,0.0,0.0,0.0,56.0,0.0,0.0,0.0,47.0,0.0,0.0,0.0,0.0,0.0,0.0,0.0,0.0,0.0,0.0,0.0,36.0,98.0,0.0,0.0,0.0,0.0,27.0,23.0,0.0,0.0,0.0,31.0,0.0,59.0,0.0,22.0,0.0,28.0,41.0,44.0,35.0,69.…
3_0.75_NA:(80, 90)	0.0,0.0,0.0,0.0,0.0,22.0,0.0,0.0,0.0,0.0,0.0,0.0,28.0,0.0,34.0,0.0,0.0,72.0,46.0,127.0,256.0,0.0,0.0,63.0,67.0,49.0,0.0,74.0,0.0,60.0,57.0,0.0,0.0,42.0,0.0,47.0,0.0,0.0,0.0,0.0,0.0,0.0,0.0,0.0,0.0,0.0,62.0,39.0,49.0,20.0,0.0,0.0,44.0,0.0,0.0,0.0,0.0,0.0,0.0,0.0,0.0,26.0,0.0,126.0,0.0,31.0,52.0
4_0.99_SBS45-0.95:(0, 30)	11.0,0.0,9.0,0.0,66.0,0.0,17.0,0.0,11.0,0.0
4_0.99_SBS45-0.95:(30, 40)	94.0,17.0,10.0,0.0,0.0,13.0,229.0,18.0,12.0,117.0,18.0,0.0,12.0,14.0,0.0,0.0,0.0,0.0,12.0,0.0
4_0.99_SBS45-0.95:(40, 50)	312.0,6.0,9.0,9.0,0.0,0.0,8.0,15.0,10.0,0.0,0.0,0.0,0.0,0.0,0.0,0.0,0.0,0.0,7.0,10.0,27.0,21.0,19.0,23.0,35.0,0.0,0.0,0.0,0.0,6.0,19.0,0.0,0.0,0.0,0.0,0.0,0.0,8.0,8.0,12.0,0.0,5.0,7.0,10.0,18.0,7.0,19.0,6.0,0.0,8.0,21.0,0.0,0.0,0.0,8.0,5.0,83.0,10.0,19.0,18.0,57.0,0.0,5.0,9.0,9.0,0.0,0.0,5.0,0.0,0.0,7.0,0.0,0.0,0.0,11.0,0.0,8.0,17.0,0.0,0.0,0.0,19.0,0.0,0.0,0.0,104.0,0.0,0.0,0.0,0.0,0.0,368.0,13.…
4_0.99_SBS45-0.95:(50, 60)	464.0,19.0,0.0,17.0,0.0,11.0,12.0,0.0,16.0,0.0,11.0,0.0,0.0,50.0,22.0,20.0,0.0,64.0,8.0,75.0,0.0,0.0,0.0,0.0,0.0,8.0,0.0,0.0,0.0,0.0,0.0,0.0,0.0,0.0,0.0,0.0,0.0,0.0,0.0,0.0,0.0,239.0,12.0,10.0,0.0,0.0,0.0,0.0,14.0,11.0,0.0,0.0,0.0,19.0,18.0,14.0,7.0,64.0,11.0,11.0,17.0,21.0,8.0,13.0,7.0,7.0,0.0,21.0,0.0,0.0,0.0,0.0,12.0,0.0,0.0,5.0,0.0,0.0,0.0,0.0,0.0,0.0,0.0,0.0,6.0,220.0,0.0,8.0,0.0,12.0,7.0,10…
4_0.99_SBS45-0.95:(60, 70)	233.0,0.0,34.0,0.0,7.0,25.0,14.0,14.0,17.0,30.0,0.0,0.0,7.0,26.0,0.0,35.0,48.0,30.0,11.0,0.0,0.0,0.0,0.0,23.0,0.0,33.0,0.0,143.0,10.0,62.0,0.0,6.0,0.0,0.0,0.0,11.0,16.0,0.0,0.0,0.0,12.0,0.0,0.0,5.0,0.0,0.0,0.0,0.0,0.0,0.0,0.0,0.0,0.0,0.0,8.0,6.0,14.0,12.0,0.0,0.0,11.0,0.0,0.0,10.0,0.0,0.0,7.0,0.0,0.0,7.0,0.0,0.0,0.0,10.0,0.0,7.0,6.0,0.0,23.0,0.0,0.0,0.0,7.0,0.0,16.0,196.0,12.0,8.0,13.0,26.0,37.0,…
4_0.99_SBS45-0.95:(70, 80)	5.0,20.0,0.0,5.0,11.0,9.0,0.0,12.0,15.0,0.0,11.0,0.0,0.0,0.0,75.0,0.0,66.0,0.0,0.0,0.0,16.0,0.0,9.0,0.0,9.0,12.0,10.0,0.0,8.0,0.0,0.0,0.0,0.0,0.0,11.0,0.0,0.0,8.0,0.0,0.0,10.0,0.0,10.0,6.0,0.0,8.0,0.0,0.0,8.0,0.0,0.0,0.0,18.0,0.0,32.0,0.0,0.0,41.0,20.0,0.0,0.0,14.0,0.0,13.0,24.0,0.0,10.0,59.0,0.0,7.0,0.0,9.0,0.0,0.0,9.0,0.0,0.0,0.0,0.0,0.0,14.0,0.0,0.0,9.0,0.0,0.0,7.0,12.0,6.0,12.0,0.0,12.0,14.0,…
4_0.99_SBS45-0.95:(80, 90)	9.0,22.0,0.0,0.0,0.0,5.0,29.0,11.0,0.0,16.0,0.0,0.0,0.0,9.0,8.0,0.0,21.0,0.0,0.0,11.0,32.0,17.0,38.0,11.0,18.0,10.0,0.0,0.0,14.0,0.0,12.0,18.0,7.0,0.0,0.0,0.0,16.0,0.0,0.0,0.0,0.0,0.0,0.0,11.0,0.0,0.0,0.0,8.0,14.0,0.0,0.0,27.0,9.0,11.0,0.0,0.0,0.0,0.0,11.0,0.0,0.0,0.0,0.0,27.0,10.0,6.0,0.0
5_0.71_NA:(0, 30)	54.0,39.0,53.0,75.0,0.0,26.0,88.0,25.0,45.0,18.0
5_0.71_NA:(30, 40)	84.0,58.0,71.0,26.0,53.0,46.0,0.0,0.0,12.0,0.0,67.0,38.0,55.0,51.0,61.0,28.0,21.0,37.0,66.0,53.0
5_0.71_NA:(40, 50)	0.0,35.0,33.0,0.0,71.0,16.0,41.0,47.0,17.0,261.0,0.0,0.0,55.0,0.0,0.0,0.0,35.0,55.0,57.0,34.0,75.0,58.0,33.0,0.0,34.0,26.0,0.0,10.0,148.0,41.0,55.0,44.0,73.0,15.0,28.0,19.0,55.0,16.0,87.0,26.0,60.0,25.0,0.0,73.0,39.0,39.0,67.0,31.0,0.0,37.0,89.0,96.0,0.0,0.0,19.0,46.0,67.0,66.0,63.0,0.0,53.0,32.0,32.0,0.0,26.0,73.0,35.0,19.0,36.0,29.0,21.0,20.0,0.0,107.0,42.0,17.0,21.0,46.0,32.0,0.0,34.0,50.0,15.…
5_0.71_NA:(50, 60)	0.0,88.0,28.0,74.0,48.0,51.0,32.0,283.0,54.0,44.0,30.0,34.0,67.0,0.0,75.0,41.0,21.0,0.0,52.0,0.0,0.0,38.0,0.0,33.0,17.0,0.0,50.0,39.0,0.0,0.0,20.0,18.0,40.0,42.0,26.0,45.0,41.0,20.0,29.0,49.0,25.0,0.0,34.0,47.0,37.0,34.0,26.0,110.0,63.0,38.0,47.0,67.0,45.0,92.0,178.0,0.0,52.0,94.0,36.0,50.0,89.0,27.0,45.0,44.0,47.0,16.0,43.0,0.0,0.0,0.0,0.0,34.0,31.0,0.0,0.0,30.0,0.0,30.0,54.0,37.0,44.0,50.0,44.0…
5_0.71_NA:(60, 70)	0.0,305.0,100.0,59.0,38.0,116.0,36.0,91.0,95.0,72.0,146.0,54.0,58.0,0.0,272.0,63.0,107.0,114.0,47.0,40.0,45.0,0.0,49.0,40.0,70.0,309.0,0.0,0.0,31.0,49.0,0.0,0.0,0.0,0.0,24.0,0.0,59.0,18.0,23.0,0.0,64.0,0.0,34.0,0.0,0.0,43.0,21.0,0.0,0.0,0.0,23.0,31.0,0.0,0.0,18.0,29.0,0.0,85.0,0.0,43.0,48.0,23.0,71.0,0.0,31.0,67.0,28.0,28.0,79.0,33.0,22.0,38.0,55.0,26.0,0.0,45.0,26.0,45.0,106.0,0.0,34.0,35.0,0.0,…
5_0.71_NA:(70, 80)	19.0,0.0,71.0,55.0,37.0,58.0,37.0,37.0,46.0,0.0,45.0,22.0,0.0,0.0,0.0,31.0,0.0,0.0,44.0,43.0,77.0,41.0,0.0,16.0,0.0,32.0,0.0,0.0,48.0,39.0,31.0,29.0,24.0,53.0,46.0,0.0,0.0,44.0,0.0,0.0,0.0,0.0,45.0,42.0,0.0,23.0,60.0,64.0,63.0,30.0,63.0,0.0,65.0,53.0,56.0,0.0,44.0,34.0,81.0,63.0,42.0,39.0,42.0,52.0,53.0,45.0,64.0,0.0,0.0,0.0,19.0,0.0,49.0,0.0,0.0,85.0,43.0,0.0,28.0,0.0,56.0,35.0,24.0,33.0,66.0,41…
5_0.71_NA:(80, 90)	37.0,0.0,26.0,0.0,16.0,28.0,135.0,61.0,40.0,42.0,25.0,0.0,45.0,43.0,46.0,49.0,81.0,0.0,35.0,33.0,120.0,29.0,98.0,30.0,58.0,0.0,43.0,0.0,0.0,54.0,0.0,38.0,32.0,0.0,0.0,27.0,62.0,39.0,29.0,0.0,41.0,48.0,110.0,27.0,0.0,43.0,32.0,36.0,42.0,18.0,43.0,0.0,0.0,38.0,51.0,64.0,112.0,47.0,57.0,61.0,32.0,20.0,44.0,0.0,48.0,20.0,73.0
6_0.93_SBS36-0.93:(0, 30)	15.0,0.0,0.0,12.0,26.0,0.0,25.0,0.0,10.0,0.0
6_0.93_SBS36-0.93:(30, 40)	98.0,19.0,32.0,0.0,0.0,0.0,54.0,0.0,0.0,0.0,0.0,0.0,0.0,13.0,28.0,8.0,0.0,0.0,0.0,0.0
6_0.93_SBS36-0.93:(40, 50)	219.0,9.0,0.0,11.0,0.0,0.0,16.0,59.0,0.0,0.0,0.0,0.0,17.0,0.0,0.0,0.0,0.0,0.0,16.0,0.0,47.0,0.0,0.0,10.0,0.0,0.0,10.0,0.0,57.0,0.0,0.0,9.0,16.0,0.0,0.0,0.0,0.0,0.0,0.0,0.0,0.0,9.0,0.0,0.0,39.0,20.0,19.0,9.0,0.0,16.0,0.0,24.0,0.0,0.0,8.0,0.0,0.0,0.0,0.0,26.0,47.0,0.0,0.0,0.0,0.0,0.0,0.0,0.0,0.0,15.0,0.0,0.0,0.0,0.0,14.0,12.0,0.0,15.0,17.0,0.0,0.0,0.0,0.0,0.0,0.0,177.0,5.0,0.0,0.0,0.0,0.0,81.0,20.0…
6_0.93_SBS36-0.93:(50, 60)	344.0,44.0,0.0,37.0,20.0,13.0,0.0,0.0,0.0,0.0,0.0,11.0,12.0,56.0,0.0,0.0,10.0,38.0,12.0,151.0,0.0,0.0,0.0,0.0,0.0,0.0,0.0,0.0,0.0,11.0,0.0,0.0,0.0,0.0,10.0,0.0,7.0,0.0,8.0,0.0,0.0,0.0,10.0,11.0,0.0,0.0,0.0,40.0,40.0,29.0,18.0,9.0,0.0,15.0,27.0,0.0,0.0,85.0,13.0,0.0,0.0,16.0,9.0,0.0,0.0,0.0,14.0,0.0,0.0,0.0,0.0,0.0,0.0,0.0,0.0,7.0,9.0,12.0,0.0,0.0,0.0,0.0,0.0,9.0,0.0,0.0,0.0,0.0,13.0,40.0,0.0,41.0…
6_0.93_SBS36-0.93:(60, 70)	446.0,0.0,31.0,0.0,0.0,34.0,12.0,44.0,33.0,23.0,0.0,23.0,0.0,32.0,0.0,0.0,24.0,21.0,0.0,0.0,13.0,0.0,0.0,12.0,0.0,0.0,8.0,66.0,0.0,19.0,0.0,0.0,0.0,0.0,0.0,0.0,0.0,0.0,0.0,0.0,0.0,0.0,0.0,6.0,0.0,0.0,0.0,0.0,11.0,9.0,0.0,10.0,12.0,0.0,0.0,0.0,0.0,0.0,10.0,0.0,0.0,0.0,0.0,0.0,0.0,48.0,0.0,0.0,0.0,0.0,14.0,17.0,0.0,0.0,0.0,0.0,0.0,0.0,0.0,0.0,0.0,0.0,11.0,0.0,23.0,332.0,29.0,29.0,52.0,34.0,57.0,108…
6_0.93_SBS36-0.93:(70, 80)	0.0,0.0,18.0,8.0,16.0,0.0,0.0,0.0,19.0,14.0,0.0,9.0,14.0,0.0,107.0,0.0,29.0,0.0,0.0,0.0,0.0,0.0,16.0,0.0,0.0,18.0,0.0,0.0,0.0,0.0,0.0,0.0,9.0,0.0,0.0,0.0,0.0,0.0,0.0,32.0,19.0,0.0,0.0,0.0,10.0,0.0,0.0,0.0,0.0,0.0,0.0,0.0,45.0,0.0,43.0,18.0,0.0,15.0,40.0,13.0,0.0,20.0,0.0,0.0,29.0,13.0,14.0,52.0,0.0,11.0,12.0,0.0,18.0,0.0,0.0,0.0,0.0,0.0,0.0,0.0,0.0,0.0,0.0,0.0,21.0,0.0,0.0,0.0,7.0,0.0,0.0,0.0,0.0…
6_0.93_SBS36-0.93:(80, 90)	0.0,27.0,0.0,0.0,0.0,0.0,49.0,14.0,0.0,0.0,0.0,0.0,0.0,0.0,0.0,0.0,0.0,30.0,0.0,0.0,51.0,0.0,81.0,0.0,0.0,0.0,0.0,17.0,0.0,0.0,14.0,0.0,0.0,0.0,0.0,9.0,0.0,0.0,0.0,0.0,16.0,0.0,0.0,0.0,0.0,0.0,0.0,0.0,14.0,0.0,0.0,0.0,12.0,0.0,17.0,0.0,0.0,0.0,0.0,19.0,0.0,0.0,0.0,32.0,0.0,0.0,19.0
