# Supplementary material for: Discovering the drivers of clonal hematopoiesis
Source: Nat Commun. 2022 Jul 23;13:4267. doi: 10.1038/s41467-022-31878-0 (PMC9308779; doi:10.1038/s41467-022-31878-0)
Supplement: Supplementary file 9 — Source Data [file 41467_2022_31878_MOESM9_ESM.zip › source_data_files/supp2A.tsv]

	low	high	val
Age	0.16636091597244337	0.2480065095002373	0.20718371273634034
Gender	-0.24773554243667423	-0.02444837730995085	-0.13609195987331255
