# Supplementary material for: Discovering the drivers of clonal hematopoiesis
Source: Nat Commun. 2022 Jul 23;13:4267. doi: 10.1038/s41467-022-31878-0 (PMC9308779; doi:10.1038/s41467-022-31878-0)
Supplement: Supplementary file 9 — Source Data [file 41467_2022_31878_MOESM9_ESM.zip › source_data_files/supp4A.tsv]

DNMT3A	7.0,11.0,50.0,60.0,90.0,123.0,181.0,192.0,210.0,224.0,225.0,228.0,231.0,232.0,233.0,234.0,234.0,237.0,237.0,238.0,240.0,241.0,242.0,244.0,245.0,246.0,249.0,250.0,251.0,252.0,255.0,259.0,262.0,263.0,264.0,267.0,269.0,271.0,274.0,275.0,283.0,284.0,284.0,285.0,285.0,286.0,288.0,290.0,290.0,292.0,292.0,293.0,294.0,295.0,296.0,297.0,297.0,297.0,298.0,301.0,302.0,303.0,305.0,306.0,307.0,307.0,308.0,309…
DNMT3A	0.0004929525137925146,0.00052112716686818,0.0004560835032888851,0.0004646246277827911,0.0005108572205108004,0.0004113624612245608,0.0004698743479270076,0.00043177841390990284,0.0004952574061353213,0.0005085740905862989,0.0005092088661558996,0.00044185094224381203,0.002380007933359778,0.0004446305655234638,0.0019833399444664813,0.0005197883533183929,0.0004406981176456734,0.0005070918303080727,0.00…
DNMT3A	108,109,110,114,143,168,173,181,201,231,234,239,241,243,243,244,254,259,280,281,289,295,296,297,298,299,3,301,303,306,307,310,313,314,317,320,324,326,327,330,332,334,337,338,340,344,346,347,356,36,361,366,373,380,379,387,388,402,409,410,413,414,415,418,419,420,437,442,445,459,497,497,497,498,498,500,514,516,519,520,523,527,532,533,533,534,543,548,549,553,556,557,557,559,568,574,575,577,581,596,59…
DNMT3A	1.246761109937598,1.0261770368591283,1.1147286031819887,1.0522405764835607,1.2462253291290764,1.0477349220266585,1.1031116499359275,1.3027795121248962,1.1784743464736736,1.2077184228280953,1.294607371297888,1.211285230541567,1.013058245238297,1.2193819712191911,1.1115471437352937,1.3114846748613869,1.144375819440667,1.1717909327616065,1.2408842799982525,1.1617746640775657,1.0597374834321143,2,3,1…
PPM1D	399.0,400.0,404.0,405.0,405.0,406.0,407.0,408.0,410.0,411.0,414.0,415.0,416.0,419.0,421.0,421.0,423.0,424.0,424.0,426.0,427.0,427.0,428.0,429.0,433.0,435.0,436.0,438.0,442.0,444.0,445.0,446.0,446.0,447.0,447.0,448.0,450.0,450.0,451.0,453.0,455.0,456.0,457.0,458.0,459.0,459.0,460.0,461.0,462.0,462.0,463.0,464.0,465.0,466.0,467.0,468.0,468.0,469.0,470.0,471.0,472.0,472.0,473.0,474.0,475.0,475.0,476…
PPM1D	0.002049778275218879,0.0018785737539967397,0.003110419906687403,0.006220839813374806,0.0016809613684125567,0.0016979806347485107,0.0017138056023766747,0.0016554960541602009,0.001951784420003457,0.0016265886920250438,0.0018255326321917204,0.0016062053478368972,0.002001071843091767,0.0018112785510342967,0.0017205346626925548,0.003110419906687403,0.0020379823610024864,0.004665629860031105,0.00311041…
PPM1D	152,20,213,229,248,259,260,338,39,427,429,429,446,448,453,455,458,462,468,476,478,479,483,486,491,502,503,510,516,525,529,531,532,537,538,539,539,546,548,549,552,572,599
PPM1D	1.308727064010873,1.0948770964163255,1.3186522300041106,1.1333801179448346,1.0226796857115994,1.2493631270288428,1.3305610243923918,1.2775476123623561,1.0248627244582045,1.2832913207657852,2,1.2551541232531245,2,2,1.2795442524607987,1.1166183391196662,3,2,2,1.0226047337985755,4,1.1575145367142872,5,1.3183556710582338,1.2209398138092658,1.0949674049102502,1.3289846081501473,1.2654291457943514,1.02…
ATM	6.0,23.0,23.0,82.0,93.0,187.0,189.0,215.0,221.0,221.0,246.0,248.0,250.0,258.0,292.0,332.0,337.0,353.0,399.0,421.0,429.0,448.0,491.0,496.0,517.0,536.0,537.0,559.0,704.0,716.0,720.0,857.0,880.0,1014.0,1022.0,1026.0,1027.0,1056.0,1193.0,1205.0,1226.0,1234.0,1283.0,1293.0,1352.0,1501.0,1693.0,1726.0,1953.0,1980.0,2019.0,2021.0,2024.0,2033.0,2039.0,2091.0,2168.0,2185.0,2299.0,2301.0,2359.0,2389.0,2394…
ATM	0.007295643726594669,0.006946921474930948,0.007026858520914572,0.0066052455212678345,0.008186226312609247,0.007815055332262708,0.0065088968396056854,0.00736121324379682,0.0068621413928554404,0.006412413758125688,0.007923358395211416,0.007134183037466163,0.0125,0.007975862998526963,0.0069687930221184495,0.007435760802999089,0.0375,0.007798472479448859,0.007263942511069277,0.008167735428641226,0.00…
ATM	1017,1026,1086,1102,1141,1153,1158,1212,1220,1235,1252,128,1295,1312,1320,1357,1370,1480,1489,1502,1505,1521,1522,1591,1646,1676,1679,1698,1718,1746,1771,1773,1782,1805,1812,1842,1854,187,188,1911,1916,1993,2,200,2012,2019,2034,2043,2062,2063,2093,2162,2164,217,2266,2282,2289,2328,2349,2354,2384,2431,2439,2443,2489,256,2563,2567,2617,2622,2626,2627,2657,2673,2715,2729,2743,2776,2784,2785,2798,283…
ATM	1.0496067421041162,1.305229444312115,1.317130643404085,1.2613515143977752,1.1275397005419525,1.1572613391617168,1.315884091492134,1.3303918463361817,1.1602611867386363,1.1761570866257494,4,1.0009493625532344,1.0279108110643862,1.3317345337339122,1.3176135757109604,1.098025581245883,1.1187290374450176,1.2532768221688395,1.0156171657925466,1.012461722356519,1.3054300072918896,1.2587126592972109,1.1…
IDH2	114.0,140.0
IDH2	0.05372870495637877,0.9583333333333334
IDH2	103,140,149,213,225,245,289,307,377,382,391,40,416,420,422,429,437,47,60
IDH2	1.1998187467199966,9,1.2244468604225047,1.1500667188586713,1.254883236118513,1.1792461257022846,1.2085183410842544,1.21592054372965,1.0558441249899884,1.2558668633438046,1.2106737405596846,2,1.082481033050973,1.2572658578746363,1.3240978283136504,1.177694553088806,1.1632695238811859,1.062112280838324,1.0200873660596204
TP53	38.0,42.0,87.0,99.0,107.0,108.0,109.0,110.0,110.0,120.0,124.0,126.0,126.0,127.0,130.0,131.0,132.0,135.0,136.0,138.0,139.0,141.0,143.0,144.0,145.0,146.0,151.0,156.0,157.0,158.0,161.0,163.0,164.0,172.0,173.0,175.0,176.0,177.0,179.0,187.0,190.0,193.0,194.0,195.0,196.0,197.0,198.0,205.0,209.0,211.0,212.0,213.0,213.0,214.0,215.0,216.0,220.0,229.0,232.0,234.0,236.0,237.0,237.0,238.0,239.0,241.0,242.0,2…
TP53	0.0047402578387503135,0.004689316286959541,0.005379469807196061,0.004797690076447637,0.004298805647892787,0.004664466720099978,0.004951160563194555,0.004607411606060174,0.00427999030414226,0.004798083893634835,0.004374660832179792,0.004858499754646136,0.0125,0.004911686898514849,0.00435840114481399,0.004917729022398889,0.016666666666666666,0.004343086907556763,0.004790786155711701,0.0049094043109…
TP53	110,125,128,132,138,141,154,157,163,179,192,195,202,203,220,237,238,245,247,248,257,266,27,272,273,275,277,282,290,306,306,361
TP53	1.1054170898938596,1.1771135374602968,1.2198813990096116,1.1602394922410886,2,1.2143674025637197,1.2773674534429622,1.2959156901649522,1.2240217987371507,1.1780704089796257,1.2461289907025273,1.2081273394612018,3,1.267101043287978,1.2296882234459539,1.298625233366411,1.2644067683397753,5,1.3319229066772094,4,1.2413139666447992,1.0644670967577743,1.2735776722457672,1.0207765134663644,1.29926322474…
MYD88	108.0,180.0,217.0,232.0,265.0,292.0
MYD88	0.10104911625391291,0.12038111692021433,0.2,0.2,0.3,0.12405522509689622
MYD88	102,116,126,146,149,173,19,21,238,239,273,294,298,313,316,317,36,57,62,62
MYD88	1.2635727768745473,1.1033153098136042,1.1626347094455975,1.306675311173572,1.1543847611386526,1.0341804622699358,1.139293874610532,1.1655072550325647,1.2959967993510513,1.098772838062534,6,1.2506803512208693,1.1435553621534944,1.0093524944022272,1.266297128294877,1.190097325101505,1.1192509890157532,1.1197775390986862,1.101400881051472,1.252992941478415
NOTCH1	39.0,43.0,105.0,128.0,592.0,725.0,812.0,825.0,841.0,870.0,919.0,1022.0,1091.0,1208.0,1440.0,1473.0,1560.0,1622.0,1640.0,1643.0,1672.0,1837.0,2024.0,2176.0,2353.0,2393.0,2514.0
NOTCH1	0.037061562836080295,0.03637598931910523,0.03657655509888474,0.039322312570844994,0.06896551724137931,0.03655791595372925,0.037890045364894306,0.044955241808519814,0.034998373348622616,0.04448559960731776,0.04055300698541968,0.03677737256846951,0.03586256489310812,0.03476318316884929,0.03968383177330079,0.036675893205045364,0.04284193822600238,0.03890874178633211,0.03475603032544226,0.03965609598…
NOTCH1	1006,1028,1064,1068,1071,1071,1072,1105,112,1133,1158,1165,121,1260,1269,1303,1402,1403,1417,1434,1436,1462,1472,152,1543,1556,1558,157,1570,1572,1578,1642,167,1684,1687,169,1721,175,1750,1760,1763,1767,1854,1861,1863,1870,1889,1897,1926,1944,1950,1962,1984,2012,2023,2037,2043,2085,2104,2179,22,2248,2299,2311,2327,2366,2368,2372,2416,2446,2474,2491,2512,2541,2544,268,274,342,350,375,376,408,412,4…
NOTCH1	1.2598166548524614,1.2490578034557838,1.289522430897973,1.1724032336415435,1.0631574145877107,1.1550767835903857,1.1796793253249982,1.2342031521415793,1.1518973976300282,1.3198266258383375,4,1.082308498003803,1.258679560696161,2,1.2725104839900263,1.139149637491471,1.0181286100959666,1.0142636581034346,1.309220731300536,1.0520924974769745,1.118509944592052,1.206650072061132,1.1844103226862763,1.2…
TET2	3.0,14.0,19.0,30.0,32.0,70.0,83.0,88.0,93.0,96.0,101.0,102.0,113.0,116.0,118.0,123.0,134.0,136.0,138.0,146.0,147.0,157.0,161.0,161.0,167.0,169.0,171.0,177.0,185.0,198.0,203.0,209.0,211.0,212.0,215.0,216.0,217.0,218.0,222.0,223.0,227.0,229.0,230.0,232.0,234.0,245.0,251.0,252.0,255.0,265.0,273.0,274.0,281.0,298.0,305.0,314.0,315.0,317.0,321.0,324.0,325.0,327.0,335.0,342.0,351.0,353.0,354.0,359.0,36…
TET2	0.0026041666666666665,0.0016544651455835148,0.0016702310203259617,0.001375606736290347,0.0013289259681290376,0.0016892630028166589,0.001668092666156135,0.0016416210514826142,0.0013403389515257436,0.0026041666666666665,0.0016874118258883655,0.0014947374428172617,0.001691900839445098,0.0015204734287855013,0.0016314487640721228,0.0015471633735533654,0.0016144608800255703,0.0015472356542091633,0.0013…
TET2	100,1004,1102,1103,1111,1119,1131,1133,1154,1156,1167,1193,1194,120,1214,1216,1219,1221,1224,1227,1244,1245,1249,1250,1262,1266,1271,1274,1285,1286,1292,1291,1298,1302,1313,1313,1322,1327,1351,1368,1377,1378,1380,1387,1395,1396,1420,1449,1451,1453,1486,1500,1516,1561,1583,1608,162,1635,1644,167,1680,1683,175,1843,1861,1873,1876,1890,1910,197,227,232,234,245,259,26,274,274,323,351,354,383,394,4,40…
TET2	1.2532297051039607,1.1060688369625964,1.079209137970802,1.0567961989049797,1.147425908897157,1.0651904076136383,1.0047291223961383,1.055978136581709,1.319340527539528,1.0525031945057983,1.2026518376701063,1.268382513551725,1.3181495535377912,1.0414418280603532,2,2,1.0375188364700312,2,1.241072266315479,1.1003342576766013,1.1985846465514554,1.029048324142328,1.2709011058819988,1.0173272625840355,2…
SRSF2	18.0,44.0,49.0,52.0,54.0,57.0,67.0,83.0,95.0,96.0,147.0,208.0
SRSF2	0.03125,0.046875,0.020826553566097125,0.016572586678073976,0.046875,0.046875,0.016228762731755685,0.018738244606549513,0.71875,0.016757049882046453,0.016368073610143512,0.019449418269033174
SRSF2	21,46,67,77,86,95
SRSF2	1.1684711597406516,1.2952757718266596,1.0705944032673311,1.2902453778078482,1.3203605400391722,12
JAK2	30.0,31.0,62.0,166.0,299.0,617.0,768.0,936.0,1053.0,1110.0
JAK2	0.015108309605425235,0.012315047789712775,0.015681561922387042,0.012818932564757241,0.013967671420902762,0.891566265060241,0.015954719272083293,0.014537273099360442,0.013505917059808576,0.012497936334438447
JAK2	1026,1027,1059,1118,125,125,138,203,230,310,352,409,416,451,482,51,558,571,572,6,617,632,7,70,758,773,802,813,826,832,853,869,905,91,92,922
JAK2	1.3163122048461837,1.02493474080003,1.1963089105447966,1.0239768764384873,1.1574172538740815,1.1411196695133718,1.2832693437220775,1.0080121272530116,1.0537003489843888,1.0804031804187242,1.118048166811334,2,1.2802683446553003,1.149651225998346,1.0994290501244672,1.171487998769359,1.2320551594101339,1.289694868802664,1.004985951824394,1.1764374016604542,27,1.3064989255012147,1.0759790214486176,1.…
FOXP1	42.0,60.0,95.0,151.0,192.0,290.0,299.0,302.0,477.0,480.0,496.0,513.0,625.0,644.0
FOXP1	0.08798470040312441,0.08164008534801966,0.06712610340053972,0.08710715481861013,0.07608766267280194,0.08752148878882622,0.07702733368002833,0.07668864391853528,0.08288406576894261,0.06728230913705145,0.0815678851409607,0.06944047262449425,0.06691908566774876,0.08481412354027669
FOXP1	12,126,13,168,265,272,275,311,33,337,338,376,378,380,382,470,503,505,550,576,61,615,666,677,96
FOXP1	1.0164012496251686,1.1228105702462035,1.1354510512537281,1.3251900387588647,1.2616248642913885,1.1046794388109498,1.2030813643390998,1.0044245910544687,1.0649844220370244,1.1326684168562589,1.1967957794699755,1.1126594708170543,1.075189425417181,1.254534715287032,1.1166630139607696,1.010621800857301,1.232318302744369,1.2630325273266534,1.160987809722069,1.1555643797935649,1.175637572577084,1.0587…
GNAS	54.0,180.0,201.0,203.0,227.0
GNAS	0.024952249179026772,0.02999489480165236,0.8863636363636364,0.045454545454545456,0.022845019806870006
GNAS	1004,1018,1032,11,112,115,188,219,306,316,336,351,36,388,419,493,510,581,635,64,642,65,656,665,670,693,715,720,758,800,842,844,847,849,871,875,883,900,906,931,932,938,940,941,971,985,99
GNAS	1.0756510929272063,1.2029176643290322,1.3157591238935882,1.3151541938351712,1.1407521878962739,1.1576388506651898,1.0098260929035767,1.007341792822775,1.276795708371472,1.0247646304422993,1.3215966872136122,1.0202892271261632,1.2993352743943254,1.2313219172523535,1.0315158623343923,1.2784892782421102,1.2998342911992387,1.0922517042958506,1.0067167397026053,1.199935487375454,1.2830410130258825,1.0…
SF3B1	355.0,549.0,609.0,620.0,622.0,623.0,625.0,626.0,662.0,666.0,673.0,700.0,703.0,704.0,740.0,741.0,742.0,748.0,765.0,783.0,953.0,1022.0,1041.0
SF3B1	0.009962876130487151,0.018691588785046728,0.00980209625499455,0.011727270681921375,0.011263174581824758,0.011096711133997874,0.028037383177570093,0.037383177570093455,0.037383177570093455,0.29906542056074764,0.011283707778412935,0.38317757009345793,0.010969330090755647,0.010504143624142186,0.028037383177570093,0.010030732812345377,0.018691588785046728,0.01019538480493279,0.018691588785046728,0.01…
SF3B1	100,1053,1069,115,1168,1169,1207,1220,1229,154,196,239,305,327,331,337,387,40,409,450,453,612,622,625,626,640,662,663,666,680,699,700,734,736,762,833,834,927,977,987
SF3B1	1.1954252213194807,1.2345175966825765,1.1389241374406467,1.153189058265587,1.1971351799122445,1.322771172931729,1.270686375637426,1.0722053706011412,2,1.2005879457879058,1.2349890073457235,1.1614110569903606,1.0533298785401464,1.0208854233994802,1.1246445910422693,1.1551334985558566,1.2865085658154745,1.0671288398405794,1.0179330023100435,1.1369178518064025,1.007880698016533,1.301957639687033,3,1…
CHEK2	1.0,5.0,29.0,31.0,44.0,53.0,92.0,93.0,94.0,95.0,95.0,98.0,100.0,102.0,103.0,105.0,106.0,108.0,109.0,110.0,111.0,113.0,113.0,114.0,114.0,116.0,117.0,126.0,137.0,137.0,138.0,140.0,142.0,143.0,144.0,145.0,152.0,159.0,160.0,161.0,162.0,163.0,164.0,165.0,166.0,168.0,168.0,169.0,170.0,175.0,178.0,180.0,181.0,183.0,185.0,185.0,186.0,189.0,194.0,196.0,197.0,212.0,222.0,223.0,226.0,228.0,229.0,229.0,233.0…
CHEK2	0.0065273382886371755,0.005808860773123074,0.005923595768023429,0.0052381571486463645,0.00546651207470418,0.005832125644752048,0.005436016977733418,0.006666474970562512,0.006125722325817495,0.00517286913209385,0.020202020202020204,0.010101010101010102,0.006275963227084439,0.006199802205250151,0.006260176074633646,0.006075668381720149,0.005475485195365321,0.005280146278617431,0.006392560695899836,…
CHEK2	100,101,163,180,183,188,192,194,231,247,282,290,3,316,317,349,374,380,385,389,394,408,44,87,88,93
CHEK2	1.0078530754438322,1.331847093565441,1.0250983766950061,1.090854677409459,1.026519698413334,1.045116123271309,1.2481006028523536,1.0634226798864825,1.3210945682055257,1.211237106892539,1.3237786092386945,1.3223208219719813,1.1758779555861407,1.0041220811453462,1.135330090807163,1.2388274275344262,1.055991896589417,1.1957841101971471,1.3246130970673995,2,1.1006187407333452,1.205418315994923,1.2498…
