# Supplementary material for: Discovering the drivers of clonal hematopoiesis
Source: Nat Commun. 2022 Jul 23;13:4267. doi: 10.1038/s41467-022-31878-0 (PMC9308779; doi:10.1038/s41467-022-31878-0)
Supplement: Supplementary file 9 — Source Data [file 41467_2022_31878_MOESM9_ESM.zip › source_data_files/supp4B.tsv]

FOXP1,APC,RET,TP63,PTPRD,CHEK2,ARID2,PPM1D,SF3B1,TET2,ATM,KMT2C,JAK2,STAT3,ASXL1,DNMT3A,NOTCH1,TP53,KDM5C
0.14814814814814814,0.15584415584415584,0.14516129032258066,0.08333333333333333,0.1282051282051282,0.21875,0.12280701754385964,0.7777777777777778,0.07692307692307693,0.6181818181818182,0.20261437908496732,0.2076923076923077,0.11594202898550725,0.16666666666666666,0.5862068965517241,0.33766233766233766,0.041666666666666664,0.11363636363636363,0.09859154929577464
0.5333333333333333,0.14285714285714285,0.1,0.08333333333333333,0.15789473684210525,0.35353535353535354,0.48717948717948717,0.9922239502332815,0.028037383177570093,0.71484375,0.3125,0.2545454545454545,0.012048192771084338,0.1,0.9513888888888888,0.43355811186037285,0.13793103448275862,0.14166666666666666,0.1875
