# Supplementary material for: Discovering the drivers of clonal hematopoiesis
Source: Nat Commun. 2022 Jul 23;13:4267. doi: 10.1038/s41467-022-31878-0 (PMC9308779; doi:10.1038/s41467-022-31878-0)
Supplement: Supplementary file 9 — Source Data [file 41467_2022_31878_MOESM9_ESM.zip › source_data_files/supp5B.tsv]

96.0,33.0,62.0,0,76.0,0.0,183.0,0,0,0,50.0,119.0,0,0,91.0,141.0,0,229.0,231.0,0,89.0,0,301.0,100.0,218.0,142.0,163.0,0,207.0,245.0,86.0,46.0,230.0,49.0,38.0,91.0,336.0,0,0.0,170.0,336.0,114.0,139.0,126.0,81.0,0,106.0,83.0,112.0,0,135.0,149.0,99.0,112.0,83.0,62.0,123.0,112.0,83.0,95.0,154.0,75.0,0.0,301.0,111.0,115.0,0,204.0,44.0,61.0,215.0,100.0,122.0,83.0,155.0,245.0,147.0,0,89.0,73.0,0,97.0,95.…
0.0,98.0,0,0,107.0,57.0,84.0,0,0,179.0,0,176.0,0.0,41.0,73.0,32.0,73.0,76.0,0.0,0,131.0,0,30.0,0,0,218.0,0.0,148.0,25.0,0,0,0,15.0,110.0,0,0,0,0,44.0,0,0,78.0,0,0,0,0,0,0.0,0,0,0,36.0,0.0,0,66.0,120.0,0,70.0,0,0,0,85.0,0,90.0,0,0,184.0,42.0,34.0,128.0,0,110.0,0,28.0,169.0,0,0,54.0,0,0,18.0,119.0,98.0,231.0,0,0,198.0,0,0,64.0,0,0.0,92.0,107.0,15.0,0.0,0,0,0,110.0,0,0,0,0.0,33.0,0,0,0.0,0,0,0,0,0,0…
