# Supplementary material for: Discovering the drivers of clonal hematopoiesis
Source: Nat Commun. 2022 Jul 23;13:4267. doi: 10.1038/s41467-022-31878-0 (PMC9308779; doi:10.1038/s41467-022-31878-0)
Supplement: Supplementary file 9 — Source Data [file 41467_2022_31878_MOESM9_ESM.zip › source_data_files/supp5C.tsv]

PPM1D	proportion	0.3333333333333333
DNMT3A	proportion	0.36036036036036034
TET2	proportion	0.36363636363636365
ASXL1	proportion	0.38095238095238093
PTPRD	proportion	0.4
JAK2	proportion	0.4444444444444444
KMT2C	proportion	0.5
TP53	proportion	0.6
ATM	proportion	0.6153846153846154
MYO5A	proportion	0.8571428571428571
CHEK2	proportion	0.875
NOTCH1	proportion	1.0
KDM5C	proportion	1.0
DNM2	proportion	1.0
ATE1	proportion	1.0
PPM1D	0.15,0.0952380952380952,0.1379310344827586,0.0681818181818181,0.125,0.0769230769230769
PPM1D	0.4285714285714285,0.2653061224489796,0.1379310344827586,0.2459016393442623,0.2903225806451613,0.3243243243243243,0.1944444444444444,0.2,0.2631578947368421,0.1923076923076923,0.1428571428571428,0.1818181818181818
DNMT3A	0.0576923076923077,0.09375,0.1,0.1481481481481481,0.1666666666666666,0.1034482758620689,0.088235294117647,0.1212121212121212,0.1304347826086956,0.0909090909090909,0.0833333333333333,0.108695652173913,0.0909090909090909,0.2727272727272727,0.1851851851851852,0.1153846153846154,0.1063829787234042,0.1153846153846154,0.1111111111111111,0.0857142857142857,0.0789473684210526,0.0892857142857142,0.0967741…
DNMT3A	0.1612903225806451,0.2222222222222222,0.1538461538461538,0.206896551724138,0.2571428571428571,0.4666666666666667,0.1904761904761904,0.2058823529411765,0.25,0.375,0.2962962962962963,0.2352941176470588,0.1666666666666666,0.217391304347826,0.4,0.1666666666666666,0.3684210526315789,0.3809523809523809,0.2380952380952381,0.2727272727272727,0.25,0.1724137931034483,0.4571428571428571,0.1538461538461538,0…
TET2	0.1071428571428571,0.1515151515151515,0.3513513513513513,0.4,0.0980392156862745,0.109090909090909,0.0512820512820512,0.0588235294117647,0.0909090909090909,0.0930232558139534,0.0869565217391304,0.109090909090909,0.0476190476190476,0.1071428571428571,0.0545454545454545,0.1176470588235294,0.1290322580645161,0.0526315789473684,0.088235294117647,0.0833333333333333
TET2	0.3333333333333333,0.275,0.2181818181818181,0.4,0.4545454545454545,0.4925373134328358,0.2,0.3235294117647059,0.2692307692307692,0.1590909090909091,0.3076923076923077,0.1551724137931034,0.1836734693877551,0.4444444444444444,0.36,0.3653846153846153,0.225,0.3559322033898305,0.3469387755102041,0.1891891891891892,0.3333333333333333,0.15,0.0909090909090909,0.2549019607843137,0.2758620689655172,0.379310…
ASXL1	0.0909090909090909,0.1081081081081081,0.0606060606060606,0.1379310344827586,0.1,0.054054054054054,0.1176470588235294,0.1142857142857142
ASXL1	0.2291666666666666,0.3055555555555556,0.3333333333333333,0.3478260869565217,0.3846153846153846,0.1111111111111111,0.3043478260869565,0.1923076923076923,0.36,0.1785714285714285,0.1428571428571428,0.1538461538461538,0.3939393939393939
PTPRD	0.0606060606060606,0.0681818181818181,0.046875,0.0555555555555555
PTPRD	0.4489795918367347,0.1914893617021277,0.3777777777777777,0.4642857142857143,0.1794871794871795,0.4181818181818181
JAK2	0.0869565217391304,0.0652173913043478,0.1,0.0862068965517241
JAK2	0.3043478260869565,0.175,0.375,0.1311475409836065,0.1594202898550724
KMT2C	0.0454545454545454,0.0638297872340425,0.3333333333333333
KMT2C	0.1351351351351351,0.196078431372549,0.3170731707317073
TP53	0.1034482758620689,0.125,0.1212121212121212,0.1111111111111111,0.0714285714285714,0.0975609756097561
TP53	0.35,0.4782608695652174,0.3529411764705882,0.1904761904761904
ATM	0.0625,0.1136363636363636,0.0816326530612244,0.0545454545454545,0.1041666666666666,0.0909090909090909,0.088235294117647,0.0952380952380952
ATM	0.2727272727272727,0.3902439024390244,0.4090909090909091,0.4042553191489361,0.3962264150943397
MYO5A	0.0434782608695652,0.0512820512820512,0.0638297872340425,0.0689655172413793,0.0612244897959183,0.05
MYO5A	0.4545454545454545
CHEK2	0.1282051282051282,0.1428571428571428,0.088235294117647,0.1,0.1333333333333333,0.0857142857142857,0.125
CHEK2	0.1333333333333333
NOTCH1	0.2857142857142857,0.1333333333333333,0.2380952380952381,0.25,0.1764705882352941,0.0769230769230769,0.1304347826086956,0.1025641025641025,0.1875,0.1153846153846154,0.3
NOTCH1
KDM5C	0.073170731707317,0.1818181818181818,0.1052631578947368,0.074074074074074,0.0476190476190476,0.0833333333333333
KDM5C
DNM2	0.15625,0.1538461538461538,0.25,0.1666666666666666,0.2,0.1379310344827586,0.1538461538461538,0.2352941176470588
DNM2
ATE1	0.0681818181818181,0.0588235294117647,0.1428571428571428,0.1212121212121212,0.0638297872340425
ATE1
