# Supplementary material for: Discovering the drivers of clonal hematopoiesis
Source: Nat Commun. 2022 Jul 23;13:4267. doi: 10.1038/s41467-022-31878-0 (PMC9308779; doi:10.1038/s41467-022-31878-0)
Supplement: Supplementary file 9 — Source Data [file 41467_2022_31878_MOESM9_ESM.zip › source_data_files/supp5E.tsv]

CH mutations_identified by_germline calling_(known CH genes)	0.03477780844603919
CH mutations_identified by_reverse calling_(known CH genes)	0.027049406569141596
CH mutations_identified by_reverse calling_(all CH genes)	0.028705492685619654
CH mutations_identified by_reverse calling_(IMPACT CH genes)	0.014076731990063483
Samples without_CH mutations_with trace of CH	0.15981231024013248
