# Supplementary material for: Discovering the drivers of clonal hematopoiesis
Source: Nat Commun. 2022 Jul 23;13:4267. doi: 10.1038/s41467-022-31878-0 (PMC9308779; doi:10.1038/s41467-022-31878-0)
Supplement: Supplementary file 9 — Source Data [file 41467_2022_31878_MOESM9_ESM.zip › source_data_files/supp6A.tsv]

GENE_ID	Q_VALUE
enhancers::chr1:119930400-119935000::NA::NA	0.1735705263157894
enhancers::chr1:156101600-156110200::NA::NA	0.332955
enhancers::chr16:88764000-88766800::NA::NA	0.332955
enhancers::chr1:172290200-172293200::NA::NA	0.332955
enhancers::chr6:8513400-8514200::NA::NA	0.34220375
enhancers::chr13:73211600-73214200::NA::NA	0.4838711111111111
enhancers::chr10:33312800-33319400::NA::NA	0.5152875
enhancers::chr8:35499600-35504000::NA::NA	0.5537053846153845
enhancers::chr11:46822400-46824200::NA::NA	0.62007327014218
enhancers::chr10:96971400-96972000::NA::NA	0.62007327014218
enhancers::chr4:85845600-85846400::NA::NA	0.633386923076923
enhancers::chr6:75600800-75601600::NA::NA	0.633386923076923
enhancers::chr12:71929800-71931000::NA::NA	0.699347392996109
enhancers::chr5:107300400-107302400::NA::NA	0.70215
enhancers::chr21:44284800-44287200::NA::NA	0.7043178217821782
enhancers::chr8:48853800-48856200::NA::NA	0.7065068789808917
enhancers::chr6:79880200-79881200::NA::NA	0.7084387058823529
enhancers::chr12:110774200-110779400::NA::NA	0.7084387058823529
enhancers::chr11:9660600-9662600::NA::NA	0.7178289637305699
enhancers::chr15:49786600-49787800::NA::NA	0.7178289637305699
enhancers::chr7:123712600-123714600::NA::NA	0.7178289637305699
enhancers::chr22:45565000-45573400::NA::NA	0.7186521428571429
enhancers::chr11:57640800-57641400::NA::NA	0.7205690464547677
enhancers::chr8:129217400-129219000::NA::NA	0.7205690464547677
enhancers::chr3:59595400-59596400::NA::NA	0.753378523489933
enhancers::chr12:106880400-106881000::NA::NA	0.7609136653386455
enhancers::chr3:30542400-30545400::NA::NA	0.7609136653386455
enhancers::chr20:17677800-17681200::NA::NA	0.7609136653386455
enhancers::chr4:153659000-153660600::NA::NA	0.7609136653386455
enhancers::chr1:215174600-215178200::NA::NA	0.7684057086614173
enhancers::chr5:1335600-1337600::NA::NA	0.7684057086614173
enhancers::chr17:40025800-40027400::NA::NA	0.7730679310344828
enhancers::chr3:138659200-138660600::NA::NA	0.7743114236706689
enhancers::chr3:157091400-157095000::NA::NA	0.7743114236706689
enhancers::chr3:165353400-165354600::NA::NA	0.7778122314049587
enhancers::chr9:13860200-13861600::NA::NA	0.8005056965944273
enhancers::chr2:99489600-99490200::NA::NA	0.8080486842105263
enhancers::chr14:63698600-63700600::NA::NA	0.8164354285714286
enhancers::chr1:162327200-162328800::NA::NA	0.8217455252918288
enhancers::chr9:32873800-32876000::NA::NA	0.8228009750297266
enhancers::chr22:26088400-26089600::NA::NA	0.8228009750297266
enhancers::chr16:27218200-27221000::NA::NA	0.8228009750297266
enhancers::chr5:102331000-102332400::NA::NA	0.8288812799999999
enhancers::chr1:186718800-186720000::NA::NA	0.8402289250814332
enhancers::chr18:37667600-37668400::NA::NA	0.8486947685683531
enhancers::chr1:243507400-243510400::NA::NA	0.8609765684210526
enhancers::chr11:104763200-104764000::NA::NA	0.8624856846473029
enhancers::chr7:26228400-26233200::NA::NA	0.8866315748031497
enhancers::chr19:1146000-1148000::NA::NA	0.8894196078431372
enhancers::chr18:36552000-36553000::NA::NA	0.8904709749303621
enhancers::chr8:76330800-76334200::NA::NA	0.8977453333333333
enhancers::chr12:90195800-90196600::NA::NA	0.8977453333333333
enhancers::chr22:31337600-31345800::NA::NA	0.8997012190812722
enhancers::chr1:156916000-156916600::NA::NA	0.9146831281198003
enhancers::chrX:122941600-122942800::NA::NA	0.9146831281198003
enhancers::chr12:32974800-32976000::NA::NA	0.9154493553719008
enhancers::chr6:109316600-109317200::NA::NA	0.9172391762767712
enhancers::chr12:106662200-106672200::NA::NA	0.917347351973684
enhancers::chr6:30702400-30704600::NA::NA	0.917347351973684
enhancers::chr1:172054200-172055000::NA::NA	0.9252802529644268
enhancers::chr7:94658000-94658600::NA::NA	0.926986558891455
enhancers::chr2:198094400-198095600::NA::NA	0.9285151420838972
enhancers::chr12:54634400-54635400::NA::NA	0.9285151420838972
enhancers::chr14:21696400-21699000::NA::NA	0.9285151420838972
enhancers::chr3:32078400-32079800::NA::NA	0.9285151420838972
enhancers::chr3:156148600-156152200::NA::NA	0.9285151420838972
enhancers::chr11:22806400-22807200::NA::NA	0.9285151420838972
enhancers::chr6:139976200-139978200::NA::NA	0.9285151420838972
enhancers::chr4:139517000-139518000::NA::NA	0.929947751004016
enhancers::chr19:5077200-5081400::NA::NA	0.9326495409181637
enhancers::chr7:80419800-80421200::NA::NA	0.9332577425742574
enhancers::chr12:129278600-129283800::NA::NA	0.9347211632270168
enhancers::chr4:176909400-176910200::NA::NA	0.9347211632270168
enhancers::chr3:29506200-29507000::NA::NA	0.9376227221876944
enhancers::chr15:25713200-25714200::NA::NA	0.93784035971223
enhancers::chr6:5121600-5122800::NA::NA	0.93784035971223
enhancers::chr5:118353600-118356000::NA::NA	0.93784035971223
enhancers::chr5:40547800-40548600::NA::NA	0.93784035971223
enhancers::chrX:132790600-132792000::NA::NA	0.9395313402061856
enhancers::chr3:68808400-68810200::NA::NA	0.9395313402061856
enhancers::chr12:42675200-42676600::NA::NA	0.9395313402061856
enhancers::chr2:189833600-189836600::NA::NA	0.9403855231560893
enhancers::chr1:28640400-28642200::NA::NA	0.9455468516542156
enhancers::chr12:89461000-89462200::NA::NA	0.9455468516542156
enhancers::chr6:86073800-86074400::NA::NA	0.9455468516542156
enhancers::chr20:35241000-35244200::NA::NA	0.95818181184669
enhancers::chr11:1122600-1124000::NA::NA	0.95818181184669
enhancers::chr12:98478800-98480000::NA::NA	0.95818181184669
enhancers::chr2:47027400-47034400::NA::NA	0.95818181184669
enhancers::chr6:36139200-36140000::NA::NA	0.95818181184669
enhancers::chr14:33080200-33081600::NA::NA	0.9596439469947942
enhancers::chr2:184478400-184480400::NA::NA	0.9596439469947942
enhancers::chr4:159067800-159068600::NA::NA	0.96142082278481
enhancers::chr4:22970200-22972600::NA::NA	0.9626191270527226
enhancers::chr9:13810200-13811000::NA::NA	0.9626191270527226
enhancers::chr7:94755400-94756000::NA::NA	0.9626191270527226
enhancers::chr9:117995400-117997000::NA::NA	0.9626191270527226
enhancers::chr9:85942000-85943000::NA::NA	0.9634541343669252
enhancers::chr6:122205800-122207600::NA::NA	0.9641694067067929
enhancers::chr10:135178200-135179600::NA::NA	0.9670694396014944
enhancers::chr5:131433000-131440800::NA::NA	0.9676453608247424
enhancers::chr3:122828400-122830400::NA::NA	0.9691691530944624
enhancers::chr4:94958000-94958600::NA::NA	0.9693267458432304
enhancers::chr13:54362200-54363000::NA::NA	0.9808259226519336
enhancers::chr7:7936600-7937800::NA::NA	0.9808259226519336
enhancers::chr4:106795800-106797200::NA::NA	0.9808259226519336
enhancers::chrX:147503600-147504200::NA::NA	0.982965369458128
enhancers::chr21:18348600-18351800::NA::NA	0.982965369458128
enhancers::chr7:66104800-66107000::NA::NA	0.982965369458128
enhancers::chr2:153781200-153782800::NA::NA	0.982965369458128
enhancers::chr8:107635800-107638000::NA::NA	0.982965369458128
enhancers::chr12:93494200-93497400::NA::NA	0.984375183759188
enhancers::chr10:60482600-60485400::NA::NA	0.9845052322738388
enhancers::chr12:15132000-15138800::NA::NA	0.9858060721442886
enhancers::chr19:52724200-52725600::NA::NA	0.9858060721442886
enhancers::chr2:242352800-242355800::NA::NA	0.9858060721442886
enhancers::chr6:136132400-136133800::NA::NA	0.9858060721442886
enhancers::chr3:22364200-22365000::NA::NA	0.9858060721442886
enhancers::chr4:96012400-96013800::NA::NA	0.9858060721442886
enhancers::chr16:9282400-9283200::NA::NA	0.9864210358565736
enhancers::chr17:4858400-4863800::NA::NA	0.9895968007850834
enhancers::chr17:43179000-43187000::NA::NA	0.9902388487804878
enhancers::chr5:44089400-44090400::NA::NA	0.9908385014409222
enhancers::chr9:131897800-131900400::NA::NA	0.9908385014409222
enhancers::chr6:130739000-130739800::NA::NA	0.9916544966442952
enhancers::chr2:36877000-36878400::NA::NA	0.9934193922127256
enhancers::chr18:19649200-19650200::NA::NA	0.9939873089071384
enhancers::chr1:245115400-245117800::NA::NA	0.995809584702719
enhancers::chr22:24163600-24168200::NA::NA	0.995809584702719
enhancers::chr4:85287200-85288600::NA::NA	0.995809584702719
enhancers::chr7:155554800-155560800::NA::NA	0.995809584702719
enhancers::chr2:62881000-62883800::NA::NA	0.995809584702719
enhancers::chr3:148271400-148272400::NA::NA	0.995809584702719
enhancers::chr2:56037000-56037600::NA::NA	0.995809584702719
enhancers::chr3:35721600-35723000::NA::NA	0.995809584702719
enhancers::chr3:43300200-43302000::NA::NA	0.9966538804638716
enhancers::chr7:94037400-94055000::NA::NA	1.0
enhancers::chr13:23218800-23219600::NA::NA	1.0
enhancers::chr5:80818400-80820000::NA::NA	1.0
enhancers::chr13:38219200-38221600::NA::NA	1.0
enhancers::chrX:123511400-123513800::NA::NA	1.0
enhancers::chr17:65779200-65781000::NA::NA	1.0
enhancers::chrX:122395200-122398000::NA::NA	1.0
enhancers::chr3:26301200-26302200::NA::NA	1.0
enhancers::chr14:59348800-59349800::NA::NA	1.0
enhancers::chr8:27096400-27097600::NA::NA	1.0
enhancers::chr2:215970000-215972600::NA::NA	1.0
enhancers::chr17:53395400-53398600::NA::NA	1.0
enhancers::chr12:92211400-92214000::NA::NA	1.0
enhancers::chr5:52654800-52659200::NA::NA	1.0
enhancers::chr1:182971400-182973600::NA::NA	1.0
enhancers::chr12:20754800-20756800::NA::NA	1.0
enhancers::chr6:3592000-3595000::NA::NA	1.0
enhancers::chr2:182709200-182711400::NA::NA	1.0
enhancers::chr12:68018600-68024200::NA::NA	1.0
enhancers::chr2:150637600-150638800::NA::NA	1.0
enhancers::chr4:154965200-154966600::NA::NA	1.0
enhancers::chr2:20377800-20390600::NA::NA	1.0
enhancers::chr7:55476000-55478200::NA::NA	1.0
enhancers::chr14:55665400-55666600::NA::NA	1.0
enhancers::chr4:1843400-1846000::NA::NA	1.0
enhancers::chr6:69405400-69406000::NA::NA	1.0
enhancers::chr14:30729600-30730600::NA::NA	1.0
enhancers::chr3:194379200-194382800::NA::NA	1.0
enhancers::chr17:50310200-50311400::NA::NA	1.0
enhancers::chr9:73406800-73407400::NA::NA	1.0
enhancers::chr4:23905600-23907000::NA::NA	1.0
enhancers::chr12:24530800-24533400::NA::NA	1.0
enhancers::chr12:26037800-26042200::NA::NA	1.0
enhancers::chr5:68371000-68372400::NA::NA	1.0
enhancers::chr7:40684000-40685000::NA::NA	1.0
enhancers::chr3:121784400-121789200::NA::NA	1.0
enhancers::chr9:113879600-113881200::NA::NA	1.0
enhancers::chr6:53775600-53778400::NA::NA	1.0
enhancers::chr10:97404400-97409200::NA::NA	1.0
enhancers::chr9:113940600-113942200::NA::NA	1.0
enhancers::chr6:114751600-114754000::NA::NA	1.0
enhancers::chr12:48172400-48178200::NA::NA	1.0
enhancers::chr4:16660400-16662800::NA::NA	1.0
enhancers::chr5:121668200-121669600::NA::NA	1.0
enhancers::chr6:80094400-80096200::NA::NA	1.0
enhancers::chr11:10994400-10995600::NA::NA	1.0
enhancers::chr8:118237600-118238400::NA::NA	1.0
enhancers::chr8:35575200-35577000::NA::NA	1.0
enhancers::chr6:159202200-159211200::NA::NA	1.0
enhancers::chr16:54517000-54520400::NA::NA	1.0
enhancers::chr9:135293800-135295000::NA::NA	1.0
enhancers::chr19:1420600-1426400::NA::NA	1.0
enhancers::chr6:128980400-128981600::NA::NA	1.0
enhancers::chr1:222163000-222163800::NA::NA	1.0
enhancers::chr15:89619400-89621200::NA::NA	1.0
enhancers::chr20:51552000-51553800::NA::NA	1.0
enhancers::chr8:31690400-31691600::NA::NA	1.0
enhancers::chr10:93305400-93306200::NA::NA	1.0
enhancers::chr20:43083000-43084600::NA::NA	1.0
enhancers::chr9:33185000-33188600::NA::NA	1.0
enhancers::chr8:30560000-30562600::NA::NA	1.0
enhancers::chr7:46589200-46590600::NA::NA	1.0
enhancers::chr17:17026000-17038800::NA::NA	1.0
enhancers::chr13:98769800-98770400::NA::NA	1.0
enhancers::chr12:19297200-19298400::NA::NA	1.0
enhancers::chr4:86379000-86379600::NA::NA	1.0
enhancers::chr12:64497600-64498600::NA::NA	1.0
enhancers::chr2:152699200-152702800::NA::NA	1.0
enhancers::chr1:101088800-101089600::NA::NA	1.0
enhancers::chr22:33695000-33696400::NA::NA	1.0
enhancers::chr5:1485000-1488800::NA::NA	1.0
enhancers::chr10:46990600-46993800::NA::NA	1.0
enhancers::chr12:80493200-80495800::NA::NA	1.0
enhancers::chr5:41193200-41195600::NA::NA	1.0
enhancers::chr2:221484200-221484800::NA::NA	1.0
enhancers::chr4:78500000-78501200::NA::NA	1.0
enhancers::chr9:37434400-37439400::NA::NA	1.0
enhancers::chr1:210650600-210652600::NA::NA	1.0
enhancers::chr12:92404000-92405800::NA::NA	1.0
enhancers::chr6:82732200-82733000::NA::NA	1.0
enhancers::chr8:72605400-72607600::NA::NA	1.0
enhancers::chr1:172940000-172941200::NA::NA	1.0
enhancers::chr7:128391400-128393200::NA::NA	1.0
enhancers::chr3:24491400-24492400::NA::NA	1.0
enhancers::chr1:222448600-222450200::NA::NA	1.0
enhancers::chr9:76994200-76995200::NA::NA	1.0
enhancers::chr7:104003000-104004800::NA::NA	1.0
enhancers::chr12:52025000-52026400::NA::NA	1.0
enhancers::chr1:159526600-159527200::NA::NA	1.0
enhancers::chr18:33132200-33133400::NA::NA	1.0
enhancers::chr11:94406000-94414000::NA::NA	1.0
enhancers::chr2:228293000-228294200::NA::NA	1.0
enhancers::chr10:45676000-45677200::NA::NA	1.0
enhancers::chr8:18963200-18964400::NA::NA	1.0
enhancers::chr5:57700600-57704400::NA::NA	1.0
enhancers::chr8:97824000-97825600::NA::NA	1.0
enhancers::chr3:179598800-179600800::NA::NA	1.0
enhancers::chr13:76240600-76244600::NA::NA	1.0
enhancers::chr10:24270600-24271400::NA::NA	1.0
enhancers::chr18:34886800-34888000::NA::NA	1.0
enhancers::chrX:14369600-14370800::NA::NA	1.0
enhancers::chr10:93882600-93887200::NA::NA	1.0
enhancers::chr11:125472600-125473600::NA::NA	1.0
enhancers::chr7:31323400-31324000::NA::NA	1.0
enhancers::chr12:21978800-21981600::NA::NA	1.0
enhancers::chr2:150134200-150135400::NA::NA	1.0
enhancers::chr11:32548000-32549800::NA::NA	1.0
enhancers::chr1:44791400-44793400::NA::NA	1.0
enhancers::chr17:66922200-66923000::NA::NA	1.0
enhancers::chr15:39575400-39580400::NA::NA	1.0
enhancers::chr6:38556000-38557200::NA::NA	1.0
enhancers::chr2:36399400-36401400::NA::NA	1.0
enhancers::chr9:78883800-78885600::NA::NA	1.0
enhancers::chr17:1569600-1572200::NA::NA	1.0
enhancers::chr18:34335200-34339600::NA::NA	1.0
enhancers::chr2:135984600-135985600::NA::NA	1.0
enhancers::chrX:135707400-135721400::NA::NA	1.0
enhancers::chr6:75287200-75288200::NA::NA	1.0
enhancers::chr17:17782200-17790400::NA::NA	1.0
enhancers::chr6:6981400-6983200::NA::NA	1.0
enhancers::chr18:57410200-57413000::NA::NA	1.0
enhancers::chr19:1976400-1981200::NA::NA	1.0
enhancers::chr13:54767400-54769600::NA::NA	1.0
enhancers::chr6:139829600-139830400::NA::NA	1.0
enhancers::chr12:22749200-22750600::NA::NA	1.0
enhancers::chr12:51456000-51457200::NA::NA	1.0
enhancers::chr6:2140600-2142400::NA::NA	1.0
enhancers::chr9:127331000-127334000::NA::NA	1.0
enhancers::chr17:34240000-34243000::NA::NA	1.0
enhancers::chr2:38861400-38862600::NA::NA	1.0
enhancers::chr22:29672600-29676200::NA::NA	1.0
enhancers::chr5:124148200-124149000::NA::NA	1.0
enhancers::chr5:132621000-132621800::NA::NA	1.0
enhancers::chr14:76350200-76353600::NA::NA	1.0
enhancers::chr4:145485400-145486000::NA::NA	1.0
gc19_pc.3utr::gencode::CNTF::ENSG00000242689.1	0.005436
gc19_pc.3utr::gencode::NSD1::ENSG00000165671.14	0.332955
gc19_pc.3utr::gencode::ABHD10::ENSG00000144827.4	0.3341151219512195
gc19_pc.3utr::gencode::PCDHB4::ENSG00000081818.1	0.34220375
gc19_pc.3utr::gencode::PPP4R4::ENSG00000119698.7	0.3869914285714285
gc19_pc.3utr::gencode::TTC39C::ENSG00000168234.8	0.3892247058823529
gc19_pc.3utr::gencode::CISH::ENSG00000114737.11	0.4152215094339623
gc19_pc.3utr::gencode::MORC4::ENSG00000133131.10	0.4152215094339623
gc19_pc.3utr::gencode::GNG7::ENSG00000176533.8	0.4614034782608696
gc19_pc.3utr::gencode::FBXO15::ENSG00000141665.7	0.4614034782608696
gc19_pc.3utr::gencode::TMEM64::ENSG00000180694.9	0.4614034782608696
gc19_pc.3utr::gencode::PHACTR1::ENSG00000112137.12	0.4838711111111111
gc19_pc.3utr::gencode::ELOVL7::ENSG00000164181.9	0.4838711111111111
gc19_pc.3utr::gencode::ELF3::ENSG00000163435.11	0.4838711111111111
gc19_pc.3utr::gencode::PRKAB2::ENSG00000131791.6	0.4838711111111111
gc19_pc.3utr::gencode::PCCB::ENSG00000114054.9	0.4838711111111111
gc19_pc.3utr::gencode::ARHGEF17::ENSG00000110237.3	0.4969143529411765
gc19_pc.3utr::gencode::FER::ENSG00000151422.8	0.4969143529411765
gc19_pc.3utr::gencode::ATP1B2::ENSG00000129244.4	0.5358633707865168
gc19_pc.3utr::gencode::ZBTB10::ENSG00000205189.7	0.5397593478260869
gc19_pc.3utr::gencode::TMEM192::ENSG00000170088.9	0.5455483870967742
gc19_pc.3utr::gencode::AFF2::ENSG00000155966.9	0.5537053846153845
gc19_pc.3utr::gencode::STAU2::ENSG00000040341.13	0.5537053846153845
gc19_pc.3utr::gencode::MGAT4A::ENSG00000071073.8	0.5537053846153845
gc19_pc.3utr::gencode::B3GAT1::ENSG00000109956.8	0.6068140909090909
gc19_pc.3utr::gencode::HOXB3::ENSG00000120093.7	0.6068140909090909
gc19_pc.3utr::gencode::MESDC2::ENSG00000117899.6	0.6068140909090909
gc19_pc.3utr::gencode::SCN1B::ENSG00000105711.6	0.6068140909090909
gc19_pc.3utr::gencode::RICTOR::ENSG00000164327.8	0.6068140909090909
gc19_pc.3utr::gencode::RAMP1::ENSG00000132329.6	0.6068140909090909
gc19_pc.3utr::gencode::HOXA4::ENSG00000197576.9	0.6068140909090909
gc19_pc.3utr::gencode::TMOD2::ENSG00000128872.5	0.6068140909090909
gc19_pc.3utr::gencode::ZNF169::ENSG00000175787.12	0.6068140909090909
gc19_pc.3utr::gencode::AGMO::ENSG00000187546.9	0.6068140909090909
gc19_pc.3utr::gencode::COL9A2::ENSG00000049089.9	0.6068140909090909
gc19_pc.3utr::gencode::RBM24::ENSG00000112183.10	0.6068140909090909
gc19_pc.3utr::gencode::INADL::ENSG00000132849.14	0.6068140909090909
gc19_pc.3utr::gencode::LIMK2::ENSG00000182541.13	0.6068140909090909
gc19_pc.3utr::gencode::IFNAR1::ENSG00000142166.8	0.6068140909090909
gc19_pc.3utr::gencode::GATAD2B::ENSG00000143614.7	0.6068140909090909
gc19_pc.3utr::gencode::SUGT1::ENSG00000165416.10	0.6068140909090909
gc19_pc.3utr::gencode::GDAP2::ENSG00000196505.6	0.6068140909090909
gc19_pc.3utr::gencode::SNCA::ENSG00000145335.11	0.6068140909090909
gc19_pc.3utr::gencode::LMX1B::ENSG00000136944.13	0.6068140909090909
gc19_pc.3utr::gencode::NPFFR1::ENSG00000148734.7	0.6068140909090909
gc19_pc.3utr::gencode::TMPRSS2::ENSG00000184012.7	0.6068140909090909
gc19_pc.3utr::gencode::PARVA::ENSG00000197702.7	0.6068140909090909
gc19_pc.3utr::gencode::COMT::ENSG00000093010.7	0.6068140909090909
gc19_pc.3utr::gencode::GPC6::ENSG00000183098.6	0.6068140909090909
gc19_pc.3utr::gencode::SLC22A16::ENSG00000004809.9	0.6158324590163935
gc19_pc.3utr::gencode::GFRA1::ENSG00000151892.10	0.62007327014218
gc19_pc.3utr::gencode::PPM1A::ENSG00000100614.13	0.62007327014218
gc19_pc.3utr::gencode::CBX5::ENSG00000094916.9	0.62007327014218
gc19_pc.3utr::gencode::PRTG::ENSG00000166450.8	0.62007327014218
gc19_pc.3utr::gencode::ZNF24::ENSG00000172466.11	0.62007327014218
gc19_pc.3utr::gencode::CNNM4::ENSG00000158158.7	0.62007327014218
gc19_pc.3utr::gencode::SLC25A24::ENSG00000085491.11	0.6295327272727272
gc19_pc.3utr::gencode::LAPTM4B::ENSG00000104341.12	0.6295327272727272
gc19_pc.3utr::gencode::KCNC1::ENSG00000129159.6	0.6295327272727272
gc19_pc.3utr::gencode::TBC1D1::ENSG00000065882.11	0.6295327272727272
gc19_pc.3utr::gencode::PRICKLE1::ENSG00000139174.6	0.6295327272727272
gc19_pc.3utr::gencode::PPARGC1B::ENSG00000155846.12	0.6435658227848101
gc19_pc.3utr::gencode::CDS2::ENSG00000101290.9	0.6481471369294606
gc19_pc.3utr::gencode::MTHFSD::ENSG00000103248.13	0.6600377777777777
gc19_pc.3utr::gencode::GPR26::ENSG00000154478.3	0.68899488
gc19_pc.3utr::gencode::PLEKHO2::ENSG00000241839.5	0.68899488
gc19_pc.3utr::gencode::PLXDC1::ENSG00000161381.9	0.68899488
gc19_pc.3utr::gencode::MNT::ENSG00000070444.10	0.68899488
gc19_pc.3utr::gencode::GCLC::ENSG00000001084.6	0.7012371102661598
gc19_pc.3utr::gencode::GALNT5::ENSG00000136542.4	0.7012371102661598
gc19_pc.3utr::gencode::SIK1::ENSG00000142178.7	0.7043178217821782
gc19_pc.3utr::gencode::BAHD1::ENSG00000140320.7	0.7043178217821782
gc19_pc.3utr::gencode::ARPC4::ENSG00000241553.8	0.7043178217821782
gc19_pc.3utr::gencode::PCDH10::ENSG00000138650.7	0.7043178217821782
gc19_pc.3utr::gencode::FAXC::ENSG00000146267.11	0.7043178217821782
gc19_pc.3utr::gencode::C1orf173::ENSG00000178965.9	0.7043178217821782
gc19_pc.3utr::gencode::HDAC11::ENSG00000163517.10	0.7043178217821782
gc19_pc.3utr::gencode::C1orf21::ENSG00000116667.8	0.7043178217821782
gc19_pc.3utr::gencode::DPP10::ENSG00000175497.12	0.7043178217821782
gc19_pc.3utr::gencode::DNAJC18::ENSG00000170464.5	0.7043178217821782
gc19_pc.3utr::gencode::CCNH::ENSG00000134480.9	0.7065068789808917
gc19_pc.3utr::gencode::C8orf34::ENSG00000165084.11	0.7065068789808917
gc19_pc.3utr::gencode::ATXN2::ENSG00000204842.10	0.7065068789808917
gc19_pc.3utr::gencode::FGF23::ENSG00000118972.1	0.7065068789808917
gc19_pc.3utr::gencode::PTPRD::ENSG00000153707.11	0.7084387058823529
gc19_pc.3utr::gencode::HOOK1::ENSG00000134709.6	0.7084387058823529
gc19_pc.3utr::gencode::STK4::ENSG00000101109.7	0.7084387058823529
gc19_pc.3utr::gencode::KCNJ11::ENSG00000187486.5	0.7084387058823529
gc19_pc.3utr::gencode::RGS5::ENSG00000143248.8	0.7084387058823529
gc19_pc.3utr::gencode::CNTN1::ENSG00000018236.10	0.7084387058823529
gc19_pc.3utr::gencode::FAM168A::ENSG00000054965.6	0.7106387683284457
gc19_pc.3utr::gencode::RNF216::ENSG00000011275.14	0.7178289637305699
gc19_pc.3utr::gencode::NFAT5::ENSG00000102908.16	0.7178289637305699
gc19_pc.3utr::gencode::SLC6A3::ENSG00000142319.14	0.7178289637305699
gc19_pc.3utr::gencode::GPR157::ENSG00000180758.10	0.7178289637305699
gc19_pc.3utr::gencode::C9orf85::ENSG00000155621.10	0.7178289637305699
gc19_pc.3utr::gencode::PANK2::ENSG00000125779.17	0.7178289637305699
gc19_pc.3utr::gencode::MPLKIP::ENSG00000168303.6	0.7178289637305699
gc19_pc.3utr::gencode::CEP97::ENSG00000182504.6	0.7178289637305699
gc19_pc.3utr::gencode::CLASP2::ENSG00000163539.11	0.7178289637305699
gc19_pc.3utr::gencode::ZNF736::ENSG00000234444.5	0.7178289637305699
gc19_pc.3utr::gencode::SMPD1::ENSG00000166311.5	0.7178289637305699
gc19_pc.3utr::gencode::SEPT6::ENSG00000125354.18	0.7178289637305699
gc19_pc.3utr::gencode::MED22::ENSG00000148297.11	0.7178289637305699
gc19_pc.3utr::gencode::KDR::ENSG00000128052.8	0.7178289637305699
gc19_pc.3utr::gencode::MOB3B::ENSG00000120162.9	0.7178361439588689
gc19_pc.3utr::gencode::DFFA::ENSG00000160049.7	0.7205690464547677
gc19_pc.3utr::gencode::KIAA1671::ENSG00000197077.8	0.7205690464547677
gc19_pc.3utr::gencode::STAG1::ENSG00000118007.8	0.7205690464547677
gc19_pc.3utr::gencode::AXL::ENSG00000167601.7	0.7205690464547677
gc19_pc.3utr::gencode::ATP8B3::ENSG00000130270.12	0.7205690464547677
gc19_pc.3utr::gencode::GNL1::ENSG00000204590.8	0.7205690464547677
gc19_pc.3utr::gencode::MAP4K4::ENSG00000071054.11	0.7241215942028985
gc19_pc.3utr::gencode::CDC42BPA::ENSG00000143776.14	0.7241215942028985
gc19_pc.3utr::gencode::ZC3H13::ENSG00000123200.12	0.7268907692307692
gc19_pc.3utr::gencode::KIF5B::ENSG00000170759.10	0.7286456115107913
gc19_pc.3utr::gencode::KDELC2::ENSG00000178202.8	0.7309192840095465
gc19_pc.3utr::gencode::DPP8::ENSG00000074603.14	0.7378558018867925
gc19_pc.3utr::gencode::XKR4::ENSG00000206579.7	0.750763611111111
gc19_pc.3utr::gencode::MTMR9::ENSG00000104643.5	0.7512830769230769
gc19_pc.3utr::gencode::TLL2::ENSG00000095587.8	0.7512830769230769
gc19_pc.3utr::gencode::DNAL1::ENSG00000119661.10	0.7512830769230769
gc19_pc.3utr::gencode::ENDOD1::ENSG00000149218.4	0.7516549775784752
gc19_pc.3utr::gencode::NEK9::ENSG00000119638.8	0.7516549775784752
gc19_pc.3utr::gencode::RAB37::ENSG00000172794.15	0.7609136653386455
gc19_pc.3utr::gencode::HIST1H2BD::ENSG00000158373.7	0.7609136653386455
gc19_pc.3utr::gencode::TMEM56::ENSG00000152078.5	0.7609136653386455
gc19_pc.3utr::gencode::TIMP3::ENSG00000100234.11	0.7609136653386455
gc19_pc.3utr::gencode::PLCB2::ENSG00000137841.7	0.7609136653386455
gc19_pc.3utr::gencode::STON1::ENSG00000243244.1	0.7609136653386455
gc19_pc.3utr::gencode::VPREB3::ENSG00000128218.7	0.7609136653386455
gc19_pc.3utr::gencode::LIN7C::ENSG00000148943.7	0.7609136653386455
gc19_pc.3utr::gencode::KIAA1958::ENSG00000165185.10	0.7609136653386455
gc19_pc.3utr::gencode::CCDC28B::ENSG00000160050.10	0.7609136653386455
gc19_pc.3utr::gencode::RAB11A::ENSG00000103769.5	0.7609136653386455
gc19_pc.3utr::gencode::PLEKHA8::ENSG00000106086.14	0.7730679310344828
gc19_pc.3utr::gencode::FAM122C::ENSG00000156500.10	0.7730679310344828
gc19_pc.3utr::gencode::TBC1D16::ENSG00000167291.11	0.7730679310344828
gc19_pc.3utr::gencode::ADAMTS19::ENSG00000145808.4	0.7730679310344828
gc19_pc.3utr::gencode::BCL2::ENSG00000171791.10	0.7737477528089888
gc19_pc.3utr::gencode::POU2F2::ENSG00000028277.16	0.7737477528089888
gc19_pc.3utr::gencode::STK38::ENSG00000112079.8	0.7737477528089888
gc19_pc.3utr::gencode::IRF2BP2::ENSG00000168264.6	0.7743114236706689
gc19_pc.3utr::gencode::BMPR1B::ENSG00000138696.6	0.7743114236706689
gc19_pc.3utr::gencode::FLJ27365::ENSG00000197182.8	0.7743114236706689
gc19_pc.3utr::gencode::GSTO2::ENSG00000065621.10	0.7743114236706689
gc19_pc.3utr::gencode::SHROOM3::ENSG00000138771.10	0.7743114236706689
gc19_pc.3utr::gencode::DCUN1D4::ENSG00000109184.10	0.7743114236706689
gc19_pc.3utr::gencode::AKT3::ENSG00000117020.12	0.7743114236706689
gc19_pc.3utr::gencode::CHD7::ENSG00000171316.7	0.7743114236706689
gc19_pc.3utr::gencode::MAP4::ENSG00000047849.17	0.774397294520548
gc19_pc.3utr::gencode::CYB561A3::ENSG00000162144.5	0.7778122314049587
gc19_pc.3utr::gencode::KIAA1024::ENSG00000169330.4	0.7786682565789473
gc19_pc.3utr::gencode::SH3BP2::ENSG00000087266.11	0.7800763458401305
gc19_pc.3utr::gencode::FBXO41::ENSG00000163013.7	0.7926470454545456
gc19_pc.3utr::gencode::C4orf46::ENSG00000205208.4	0.7926995866454689
gc19_pc.3utr::gencode::SIX4::ENSG00000100625.8	0.7926995866454689
gc19_pc.3utr::gencode::PGAP1::ENSG00000197121.10	0.7926995866454689
gc19_pc.3utr::gencode::FAM83F::ENSG00000133477.12	0.7946446226415095
gc19_pc.3utr::gencode::TMEM18::ENSG00000151353.10	0.7946446226415095
gc19_pc.3utr::gencode::CLDN14::ENSG00000159261.6	0.79829925
gc19_pc.3utr::gencode::FLOT2::ENSG00000132589.11	0.79829925
gc19_pc.3utr::gencode::PEG3::ENSG00000198300.8	0.8026685362095531
gc19_pc.3utr::gencode::SOWAHC::ENSG00000198142.3	0.8055976024279212
gc19_pc.3utr::gencode::AMOT::ENSG00000126016.9	0.8055976024279212
gc19_pc.3utr::gencode::RAP1GAP2::ENSG00000132359.9	0.8055976024279212
gc19_pc.3utr::gencode::WAPAL::ENSG00000062650.13	0.8060261746987952
gc19_pc.3utr::gencode::SCAI::ENSG00000173611.13	0.8080486842105263
gc19_pc.3utr::gencode::PPP1R10::ENSG00000204569.5	0.8080486842105263
gc19_pc.3utr::gencode::C1orf116::ENSG00000182795.12	0.8080486842105263
gc19_pc.3utr::gencode::DOCK3::ENSG00000088538.12	0.8082171798561151
gc19_pc.3utr::gencode::FKBP15::ENSG00000119321.4	0.8082171798561151
gc19_pc.3utr::gencode::FHL2::ENSG00000115641.14	0.8089176338028169
gc19_pc.3utr::gencode::TFDP2::ENSG00000114126.13	0.8089176338028169
gc19_pc.3utr::gencode::VASH1::ENSG00000071246.6	0.8089176338028169
gc19_pc.3utr::gencode::LHX1::ENSG00000132130.7	0.8089176338028169
gc19_pc.3utr::gencode::LUZP2::ENSG00000187398.7	0.8163047606019151
gc19_pc.3utr::gencode::ABCA13::ENSG00000179869.10	0.8163047606019151
gc19_pc.3utr::gencode::ZNF660::ENSG00000144792.5	0.8163047606019151
gc19_pc.3utr::gencode::RNF166::ENSG00000158717.6	0.8163047606019151
gc19_pc.3utr::gencode::RPL28::ENSG00000108107.8	0.8217455252918288
gc19_pc.3utr::gencode::WDR26::ENSG00000162923.10	0.8217455252918288
gc19_pc.3utr::gencode::UBE2V2::ENSG00000169139.7	0.8217455252918288
gc19_pc.3utr::gencode::XPNPEP3::ENSG00000196236.8	0.8217455252918288
gc19_pc.3utr::gencode::MKLN1::ENSG00000128585.13	0.8217455252918288
gc19_pc.3utr::gencode::PPCDC::ENSG00000138621.7	0.8217455252918288
gc19_pc.3utr::gencode::PPHLN1::ENSG00000134283.13	0.8217455252918288
gc19_pc.3utr::gencode::TMEM144::ENSG00000164124.6	0.8217455252918288
gc19_pc.3utr::gencode::SP4::ENSG00000105866.9	0.8217455252918288
gc19_pc.3utr::gencode::FREM2::ENSG00000150893.9	0.8217455252918288
gc19_pc.3utr::gencode::ATP5E::ENSG00000124172.5	0.8217455252918288
gc19_pc.3utr::gencode::GPR158::ENSG00000151025.9	0.8220516455696203
gc19_pc.3utr::gencode::NOL12::ENSG00000100101.13	0.8220516455696203
gc19_pc.3utr::gencode::ROBO2::ENSG00000185008.13	0.8220516455696203
gc19_pc.3utr::gencode::SS18L1::ENSG00000184402.10	0.8220516455696203
gc19_pc.3utr::gencode::GABPB2::ENSG00000143458.7	0.8220516455696203
gc19_pc.3utr::gencode::CSNK1A1::ENSG00000113712.12	0.8228009750297266
gc19_pc.3utr::gencode::SOCS4::ENSG00000180008.8	0.8228009750297266
gc19_pc.3utr::gencode::TRMT61A::ENSG00000166166.8	0.8228009750297266
gc19_pc.3utr::gencode::WIPF2::ENSG00000171475.9	0.8228009750297266
gc19_pc.3utr::gencode::CPEB2::ENSG00000137449.11	0.8228009750297266
gc19_pc.3utr::gencode::RBFOX2::ENSG00000100320.18	0.8228009750297266
gc19_pc.3utr::gencode::NCAM2::ENSG00000154654.10	0.8228009750297266
gc19_pc.3utr::gencode::ENTPD1::ENSG00000138185.12	0.8228009750297266
gc19_pc.3utr::gencode::APOC3::ENSG00000110245.7	0.8228009750297266
gc19_pc.3utr::gencode::C5orf51::ENSG00000205765.4	0.8228009750297266
gc19_pc.3utr::gencode::NECAB1::ENSG00000123119.7	0.8228009750297266
gc19_pc.3utr::gencode::SGMS2::ENSG00000164023.10	0.8228009750297266
gc19_pc.3utr::gencode::CAMK2D::ENSG00000145349.12	0.8228009750297266
gc19_pc.3utr::gencode::GOLIM4::ENSG00000173905.4	0.8228009750297266
gc19_pc.3utr::gencode::DISC1::ENSG00000162946.16	0.8237837203791469
gc19_pc.3utr::gencode::DCAF7::ENSG00000136485.10	0.8240096804733728
gc19_pc.3utr::gencode::ZNF507::ENSG00000168813.12	0.8272720886814469
gc19_pc.3utr::gencode::DIAPH2::ENSG00000147202.13	0.8272720886814469
gc19_pc.3utr::gencode::GPR83::ENSG00000123901.4	0.8272720886814469
gc19_pc.3utr::gencode::REEP3::ENSG00000165476.8	0.8273193988439307
gc19_pc.3utr::gencode::RBM15B::ENSG00000179837.6	0.8273193988439307
gc19_pc.3utr::gencode::EPHB1::ENSG00000154928.12	0.8288812799999999
gc19_pc.3utr::gencode::MBNL3::ENSG00000076770.10	0.8288812799999999
gc19_pc.3utr::gencode::C3orf80::ENSG00000180044.3	0.8288812799999999
gc19_pc.3utr::gencode::NICN1::ENSG00000145029.7	0.8349098863636363
gc19_pc.3utr::gencode::NSFL1C::ENSG00000088833.13	0.835317619047619
gc19_pc.3utr::gencode::ORC4::ENSG00000115947.9	0.835317619047619
gc19_pc.3utr::gencode::DENND1B::ENSG00000213047.7	0.8369865237020316
gc19_pc.3utr::gencode::C11orf45::ENSG00000174370.5	0.8389967191011236
gc19_pc.3utr::gencode::CEBPG::ENSG00000153879.4	0.8390246822742474
gc19_pc.3utr::gencode::C3orf70::ENSG00000187068.2	0.8402289250814332
gc19_pc.3utr::gencode::GSTM5::ENSG00000134201.6	0.8402289250814332
gc19_pc.3utr::gencode::CPSF6::ENSG00000111605.12	0.8402289250814332
gc19_pc.3utr::gencode::RAPH1::ENSG00000173166.13	0.8402289250814332
gc19_pc.3utr::gencode::FAM175B::ENSG00000165660.7	0.8402289250814332
gc19_pc.3utr::gencode::ATAD2B::ENSG00000119778.10	0.8458513945945946
gc19_pc.3utr::gencode::SMARCC1::ENSG00000173473.6	0.8486947685683531
gc19_pc.3utr::gencode::NOTO::ENSG00000214513.3	0.8512418649517685
gc19_pc.3utr::gencode::CD93::ENSG00000125810.9	0.852142796157951
gc19_pc.3utr::gencode::KIAA2022::ENSG00000050030.9	0.8550303171247357
gc19_pc.3utr::gencode::MUC3A::ENSG00000169894.13	0.8613397507788162
gc19_pc.3utr::gencode::C1orf115::ENSG00000162817.6	0.8613397507788162
gc19_pc.3utr::gencode::KBTBD6::ENSG00000165572.6	0.8643742299794661
gc19_pc.3utr::gencode::PTPRG::ENSG00000144724.14	0.8643742299794661
gc19_pc.3utr::gencode::SLC38A11::ENSG00000169507.5	0.8643742299794661
gc19_pc.3utr::gencode::FOXP2::ENSG00000128573.18	0.8661545846153846
gc19_pc.3utr::gencode::RAB21::ENSG00000080371.4	0.8696952857142857
gc19_pc.3utr::gencode::DHX33::ENSG00000005100.8	0.8709165957446808
gc19_pc.3utr::gencode::GRSF1::ENSG00000132463.9	0.8709165957446808
gc19_pc.3utr::gencode::RGMB::ENSG00000174136.7	0.871704048582996
gc19_pc.3utr::gencode::PATE3::ENSG00000236027.2	0.8753367911200808
gc19_pc.3utr::gencode::GRIN2A::ENSG00000183454.9	0.8765050701402806
gc19_pc.3utr::gencode::KIF6::ENSG00000164627.13	0.876706906906907
gc19_pc.3utr::gencode::CHD5::ENSG00000116254.13	0.8828947462686568
gc19_pc.3utr::gencode::RNF130::ENSG00000113269.9	0.8856866205533598
gc19_pc.3utr::gencode::GNAS::ENSG00000087460.19	0.8856866205533598
gc19_pc.3utr::gencode::MGAT5::ENSG00000152127.4	0.8893086581782564
gc19_pc.3utr::gencode::PRDM11::ENSG00000019485.8	0.8894196078431372
gc19_pc.3utr::gencode::OLFML2A::ENSG00000185585.15	0.8894196078431372
gc19_pc.3utr::gencode::AHCYL1::ENSG00000168710.13	0.8894196078431372
gc19_pc.3utr::gencode::HIC2::ENSG00000169635.5	0.8894196078431372
gc19_pc.3utr::gencode::TSEN2::ENSG00000154743.13	0.8894196078431372
gc19_pc.3utr::gencode::ANO5::ENSG00000171714.10	0.8894196078431372
gc19_pc.3utr::gencode::MTM1::ENSG00000171100.10	0.8904709749303621
gc19_pc.3utr::gencode::AP3B1::ENSG00000132842.9	0.8929326923076923
gc19_pc.3utr::gencode::TMEM150A::ENSG00000168890.9	0.8929326923076923
gc19_pc.3utr::gencode::VAPA::ENSG00000101558.9	0.8929326923076923
gc19_pc.3utr::gencode::LRCH1::ENSG00000136141.10	0.8929326923076923
gc19_pc.3utr::gencode::STYX::ENSG00000198252.7	0.8929326923076923
gc19_pc.3utr::gencode::REPS2::ENSG00000169891.13	0.8929326923076923
gc19_pc.3utr::gencode::KANK1::ENSG00000107104.14	0.8929326923076923
gc19_pc.3utr::gencode::C2CD3::ENSG00000168014.12	0.8959305753424657
gc19_pc.3utr::gencode::BNC2::ENSG00000173068.13	0.8977210344827585
gc19_pc.3utr::gencode::GJC1::ENSG00000182963.5	0.8977453333333333
gc19_pc.3utr::gencode::ZNF451::ENSG00000112200.12	0.8977453333333333
gc19_pc.3utr::gencode::ACAP2::ENSG00000114331.8	0.8977453333333333
gc19_pc.3utr::gencode::STOX2::ENSG00000173320.5	0.8977453333333333
gc19_pc.3utr::gencode::CAPS2::ENSG00000180881.15	0.8977453333333333
gc19_pc.3utr::gencode::HGF::ENSG00000019991.11	0.8977453333333333
gc19_pc.3utr::gencode::DAB1::ENSG00000173406.11	0.8977453333333333
gc19_pc.3utr::gencode::TRAM2::ENSG00000065308.4	0.8977453333333333
gc19_pc.3utr::gencode::OPHN1::ENSG00000079482.11	0.9042356842105262
gc19_pc.3utr::gencode::DIS3L2::ENSG00000144535.15	0.9120005744125323
gc19_pc.3utr::gencode::HOOK3::ENSG00000168172.4	0.9122258058925476
gc19_pc.3utr::gencode::FILIP1::ENSG00000118407.10	0.9122258058925476
gc19_pc.3utr::gencode::FLJ45079::ENSG00000204283.2	0.9136955421686748
gc19_pc.3utr::gencode::RPS19::ENSG00000105372.2	0.9146831281198003
gc19_pc.3utr::gencode::NKD1::ENSG00000140807.4	0.9146831281198003
gc19_pc.3utr::gencode::LRRC8B::ENSG00000197147.8	0.9146831281198003
gc19_pc.3utr::gencode::GRAMD2::ENSG00000175318.7	0.9146831281198003
gc19_pc.3utr::gencode::ZMAT3::ENSG00000172667.6	0.9146831281198003
gc19_pc.3utr::gencode::ZDHHC21::ENSG00000175893.7	0.9146831281198003
gc19_pc.3utr::gencode::TMC8::ENSG00000167895.10	0.9146831281198003
gc19_pc.3utr::gencode::CNTNAP2::ENSG00000174469.13	0.9146831281198003
gc19_pc.3utr::gencode::ZNF280D::ENSG00000137871.15	0.9167405441055234
gc19_pc.3utr::gencode::SHISA2::ENSG00000180730.4	0.9205760720130932
gc19_pc.3utr::gencode::UBR1::ENSG00000159459.7	0.9206605948553056
gc19_pc.3utr::gencode::CCDC34::ENSG00000109881.12	0.9206605948553056
gc19_pc.3utr::gencode::C19orf44::ENSG00000105072.4	0.9206605948553056
gc19_pc.3utr::gencode::CACNA2D2::ENSG00000007402.7	0.9206605948553056
gc19_pc.3utr::gencode::GTPBP10::ENSG00000105793.11	0.9206605948553056
gc19_pc.3utr::gencode::AKAP6::ENSG00000151320.6	0.9210660674157304
gc19_pc.3utr::gencode::USP25::ENSG00000155313.11	0.9215148881789136
gc19_pc.3utr::gencode::HIST2H2BE::ENSG00000184678.8	0.924105664556962
gc19_pc.3utr::gencode::KCNQ3::ENSG00000184156.11	0.9255824409448816
gc19_pc.3utr::gencode::TDRD6::ENSG00000180113.11	0.9263673322932916
gc19_pc.3utr::gencode::ANKFY1::ENSG00000185722.12	0.9265134731934732
gc19_pc.3utr::gencode::LRRC28::ENSG00000168904.10	0.9265134731934732
gc19_pc.3utr::gencode::RAB3C::ENSG00000152932.6	0.9265134731934732
gc19_pc.3utr::gencode::SMAD2::ENSG00000175387.11	0.9265134731934732
gc19_pc.3utr::gencode::USP31::ENSG00000103404.10	0.926986558891455
gc19_pc.3utr::gencode::CXCL6::ENSG00000124875.5	0.926986558891455
gc19_pc.3utr::gencode::SAMD11::ENSG00000187634.6	0.926986558891455
gc19_pc.3utr::gencode::STX3::ENSG00000166900.10	0.926986558891455
gc19_pc.3utr::gencode::LRRC8C::ENSG00000171488.10	0.9285151420838972
gc19_pc.3utr::gencode::NDRG3::ENSG00000101079.16	0.9285151420838972
gc19_pc.3utr::gencode::DRAXIN::ENSG00000162490.6	0.9285151420838972
gc19_pc.3utr::gencode::UPK1B::ENSG00000114638.3	0.9285151420838972
gc19_pc.3utr::gencode::SATB1::ENSG00000182568.12	0.9285151420838972
gc19_pc.3utr::gencode::SCARB2::ENSG00000138760.4	0.9285151420838972
gc19_pc.3utr::gencode::KCTD7::ENSG00000243335.4	0.9285151420838972
gc19_pc.3utr::gencode::GPATCH2L::ENSG00000089916.13	0.9285151420838972
gc19_pc.3utr::gencode::HHIP::ENSG00000164161.5	0.9285151420838972
gc19_pc.3utr::gencode::MBNL2::ENSG00000139793.14	0.9285151420838972
gc19_pc.3utr::gencode::UBR3::ENSG00000144357.12	0.9285151420838972
gc19_pc.3utr::gencode::PLCG1::ENSG00000124181.10	0.9285151420838972
gc19_pc.3utr::gencode::GPR180::ENSG00000152749.7	0.9285151420838972
gc19_pc.3utr::gencode::CASP2::ENSG00000106144.15	0.9285151420838972
gc19_pc.3utr::gencode::C7orf25::ENSG00000136197.8	0.9285151420838972
gc19_pc.3utr::gencode::CDYL2::ENSG00000166446.10	0.9285151420838972
gc19_pc.3utr::gencode::QKI::ENSG00000112531.12	0.9285151420838972
gc19_pc.3utr::gencode::TRAPPC3::ENSG00000054116.7	0.9285151420838972
gc19_pc.3utr::gencode::C11orf63::ENSG00000109944.6	0.9285151420838972
gc19_pc.3utr::gencode::FAM179A::ENSG00000189350.8	0.9285151420838972
gc19_pc.3utr::gencode::BBS10::ENSG00000179941.6	0.9285151420838972
gc19_pc.3utr::gencode::SLIT1::ENSG00000187122.12	0.9285151420838972
gc19_pc.3utr::gencode::IL1RL1::ENSG00000115602.12	0.9285151420838972
gc19_pc.3utr::gencode::MCCC1::ENSG00000078070.7	0.9285151420838972
gc19_pc.3utr::gencode::GRM6::ENSG00000113262.10	0.9285151420838972
gc19_pc.3utr::gencode::MAD2L1::ENSG00000164109.9	0.9285151420838972
gc19_pc.3utr::gencode::SYTL4::ENSG00000102362.11	0.9285151420838972
gc19_pc.3utr::gencode::FZD5::ENSG00000163251.3	0.9285151420838972
gc19_pc.3utr::gencode::MTMR3::ENSG00000100330.11	0.9285151420838972
gc19_pc.3utr::gencode::ERMAP::ENSG00000164010.9	0.9285151420838972
gc19_pc.3utr::gencode::TMEM108::ENSG00000144868.9	0.9285151420838972
gc19_pc.3utr::gencode::C17orf82::ENSG00000187013.2	0.9285151420838972
gc19_pc.3utr::gencode::GNG11::ENSG00000127920.5	0.9285151420838972
gc19_pc.3utr::gencode::ARHGAP19-SLIT1::ENSG00000269891.1	0.9285151420838972
gc19_pc.3utr::gencode::OSBPL6::ENSG00000079156.12	0.9285151420838972
gc19_pc.3utr::gencode::DNAH10OS::ENSG00000250091.2	0.9285151420838972
gc19_pc.3utr::gencode::KCNK2::ENSG00000082482.9	0.9285151420838972
gc19_pc.3utr::gencode::ZBTB37::ENSG00000185278.10	0.9285151420838972
gc19_pc.3utr::gencode::LPP::ENSG00000145012.8	0.9285151420838972
gc19_pc.3utr::gencode::KCNE4::ENSG00000152049.5	0.9285151420838972
gc19_pc.3utr::gencode::LGALS8::ENSG00000116977.14	0.9285151420838972
gc19_pc.3utr::gencode::VAMP4::ENSG00000117533.10	0.9285151420838972
gc19_pc.3utr::gencode::BCAT2::ENSG00000105552.10	0.9285151420838972
gc19_pc.3utr::gencode::PPIP5K2::ENSG00000145725.15	0.9285151420838972
gc19_pc.3utr::gencode::ZFX::ENSG00000005889.11	0.9285151420838972
gc19_pc.3utr::gencode::PPTC7::ENSG00000196850.4	0.9285151420838972
gc19_pc.3utr::gencode::NOC2L::ENSG00000188976.6	0.9285151420838972
gc19_pc.3utr::gencode::KIAA0141::ENSG00000081791.4	0.9285151420838972
gc19_pc.3utr::gencode::TMEM178B::ENSG00000261115.1	0.929947751004016
gc19_pc.3utr::gencode::MLK4::ENSG00000143674.6	0.929947751004016
gc19_pc.3utr::gencode::DCTD::ENSG00000129187.10	0.9314733066132264
gc19_pc.3utr::gencode::TRPS1::ENSG00000104447.7	0.9326495409181637
gc19_pc.3utr::gencode::SLCO1A2::ENSG00000084453.12	0.9326495409181637
gc19_pc.3utr::gencode::FUT9::ENSG00000172461.6	0.9332577425742574
gc19_pc.3utr::gencode::MPRIP::ENSG00000133030.15	0.9332577425742574
gc19_pc.3utr::gencode::ELFN1::ENSG00000225968.4	0.9332577425742574
gc19_pc.3utr::gencode::RND2::ENSG00000108830.7	0.9342237788018432
gc19_pc.3utr::gencode::MAPK9::ENSG00000050748.13	0.9345196108949416
gc19_pc.3utr::gencode::MS4A1::ENSG00000156738.13	0.9345196108949416
gc19_pc.3utr::gencode::TEDDM1::ENSG00000203730.2	0.9345196108949416
gc19_pc.3utr::gencode::RP11-204N11.1::ENSG00000258869.1	0.9345196108949416
gc19_pc.3utr::gencode::TM9SF3::ENSG00000077147.10	0.9345196108949416
gc19_pc.3utr::gencode::LCOR::ENSG00000196233.7	0.9345196108949416
gc19_pc.3utr::gencode::CAPN5::ENSG00000149260.10	0.9345196108949416
gc19_pc.3utr::gencode::SATB2::ENSG00000119042.12	0.9345196108949416
gc19_pc.3utr::gencode::AJAP1::ENSG00000196581.6	0.9347211632270168
gc19_pc.3utr::gencode::CDC42EP3::ENSG00000163171.6	0.9347211632270168
gc19_pc.3utr::gencode::SGSH::ENSG00000181523.8	0.9347211632270168
gc19_pc.3utr::gencode::DGKE::ENSG00000153933.5	0.9347211632270168
gc19_pc.3utr::gencode::MAP3K2::ENSG00000169967.12	0.9347211632270168
gc19_pc.3utr::gencode::STK17B::ENSG00000081320.6	0.9347211632270168
gc19_pc.3utr::gencode::NHLRC2::ENSG00000196865.4	0.9347211632270168
gc19_pc.3utr::gencode::ZNF585A::ENSG00000196967.6	0.9347211632270168
gc19_pc.3utr::gencode::PDGFRA::ENSG00000134853.7	0.9347211632270168
gc19_pc.3utr::gencode::TECRL::ENSG00000205678.3	0.9347211632270168
gc19_pc.3utr::gencode::VIL1::ENSG00000127831.6	0.9347211632270168
gc19_pc.3utr::gencode::KIRREL::ENSG00000183853.13	0.935168229426434
gc19_pc.3utr::gencode::BDKRB2::ENSG00000168398.5	0.935168229426434
gc19_pc.3utr::gencode::C6orf223::ENSG00000181577.11	0.935168229426434
gc19_pc.3utr::gencode::CLSTN2::ENSG00000158258.11	0.9373775746268656
gc19_pc.3utr::gencode::CALCR::ENSG00000004948.9	0.93784035971223
gc19_pc.3utr::gencode::LIMCH1::ENSG00000064042.13	0.93784035971223
gc19_pc.3utr::gencode::EFCAB2::ENSG00000203666.8	0.93784035971223
gc19_pc.3utr::gencode::PSD4::ENSG00000125637.11	0.93784035971223
gc19_pc.3utr::gencode::FAM105A::ENSG00000145569.5	0.93784035971223
gc19_pc.3utr::gencode::FAM107B::ENSG00000065809.9	0.93784035971223
gc19_pc.3utr::gencode::CDC73::ENSG00000134371.9	0.93784035971223
gc19_pc.3utr::gencode::ZFP36L2::ENSG00000152518.5	0.93784035971223
gc19_pc.3utr::gencode::TMEM248::ENSG00000106609.12	0.93784035971223
gc19_pc.3utr::gencode::FSD2::ENSG00000186628.8	0.93784035971223
gc19_pc.3utr::gencode::MYBL1::ENSG00000185697.12	0.93784035971223
gc19_pc.3utr::gencode::KDSR::ENSG00000119537.11	0.93784035971223
gc19_pc.3utr::gencode::CHST14::ENSG00000169105.6	0.93784035971223
gc19_pc.3utr::gencode::RC3H1::ENSG00000135870.7	0.93784035971223
gc19_pc.3utr::gencode::MINA::ENSG00000170854.13	0.93784035971223
gc19_pc.3utr::gencode::ACADSB::ENSG00000196177.8	0.93784035971223
gc19_pc.3utr::gencode::FGD6::ENSG00000180263.9	0.93784035971223
gc19_pc.3utr::gencode::OTOP2::ENSG00000183034.8	0.93784035971223
gc19_pc.3utr::gencode::CYTH1::ENSG00000108669.12	0.9387445796064402
gc19_pc.3utr::gencode::FAM228A::ENSG00000186453.8	0.9395313402061856
gc19_pc.3utr::gencode::CRB1::ENSG00000134376.10	0.9395313402061856
gc19_pc.3utr::gencode::SIAE::ENSG00000110013.8	0.9395313402061856
gc19_pc.3utr::gencode::VPS41::ENSG00000006715.11	0.9395313402061856
gc19_pc.3utr::gencode::MARCH8::ENSG00000165406.11	0.9395313402061856
gc19_pc.3utr::gencode::CMPK2::ENSG00000134326.7	0.9395313402061856
gc19_pc.3utr::gencode::TRPC6::ENSG00000137672.8	0.9395313402061856
gc19_pc.3utr::gencode::MARCH3::ENSG00000173926.5	0.9395313402061856
gc19_pc.3utr::gencode::EIF5A2::ENSG00000163577.3	0.9395313402061856
gc19_pc.3utr::gencode::FOXJ3::ENSG00000198815.4	0.9395313402061856
gc19_pc.3utr::gencode::SSU72::ENSG00000160075.10	0.9395313402061856
gc19_pc.3utr::gencode::ZNF549::ENSG00000121406.4	0.9395313402061856
gc19_pc.3utr::gencode::ATXN10::ENSG00000130638.11	0.9395313402061856
gc19_pc.3utr::gencode::MED19::ENSG00000156603.10	0.9395313402061856
gc19_pc.3utr::gencode::OR5L1::ENSG00000186117.2	0.9395313402061856
gc19_pc.3utr::gencode::PAX7::ENSG00000009709.7	0.9445900341296928
gc19_pc.3utr::gencode::FGF19::ENSG00000162344.3	0.9451820863712844
gc19_pc.3utr::gencode::TAL1::ENSG00000162367.7	0.9451820863712844
gc19_pc.3utr::gencode::ZNF677::ENSG00000197928.6	0.9451820863712844
gc19_pc.3utr::gencode::EGFR::ENSG00000146648.11	0.9451820863712844
gc19_pc.3utr::gencode::PYGO1::ENSG00000171016.7	0.9451820863712844
gc19_pc.3utr::gencode::BRIP1::ENSG00000136492.4	0.94529216367713
gc19_pc.3utr::gencode::KCNB1::ENSG00000158445.7	0.9455468516542156
gc19_pc.3utr::gencode::MBLAC2::ENSG00000176055.9	0.9455468516542156
gc19_pc.3utr::gencode::IL17RD::ENSG00000144730.12	0.9455468516542156
gc19_pc.3utr::gencode::IKZF2::ENSG00000030419.12	0.9455468516542156
gc19_pc.3utr::gencode::ZNF652::ENSG00000198740.4	0.9455468516542156
gc19_pc.3utr::gencode::FBXO48::ENSG00000204923.3	0.9455468516542156
gc19_pc.3utr::gencode::QTRTD1::ENSG00000151576.6	0.9455468516542156
gc19_pc.3utr::gencode::LUZP1::ENSG00000169641.9	0.9455468516542156
gc19_pc.3utr::gencode::ASB4::ENSG00000005981.8	0.9455468516542156
gc19_pc.3utr::gencode::GAN::ENSG00000261609.3	0.9455468516542156
gc19_pc.3utr::gencode::SOCS2::ENSG00000120833.9	0.9455468516542156
gc19_pc.3utr::gencode::HNRNPR::ENSG00000125944.14	0.9455468516542156
gc19_pc.3utr::gencode::DDR2::ENSG00000162733.12	0.9455468516542156
gc19_pc.3utr::gencode::HEATR1::ENSG00000119285.6	0.9455468516542156
gc19_pc.3utr::gencode::PPP1R9A::ENSG00000158528.7	0.9455468516542156
gc19_pc.3utr::gencode::HIST1H4I::ENSG00000198339.3	0.9455468516542156
gc19_pc.3utr::gencode::MIDN::ENSG00000167470.8	0.9455468516542156
gc19_pc.3utr::gencode::CAMK4::ENSG00000152495.6	0.9455468516542156
gc19_pc.3utr::gencode::TMX4::ENSG00000125827.4	0.9455468516542156
gc19_pc.3utr::gencode::NOS1::ENSG00000089250.14	0.9467219108280256
gc19_pc.3utr::gencode::USP6NL::ENSG00000148429.10	0.9467219108280256
gc19_pc.3utr::gencode::CSNK2A2::ENSG00000070770.4	0.9467219108280256
gc19_pc.3utr::gencode::PANK3::ENSG00000120137.6	0.9467219108280256
gc19_pc.3utr::gencode::NAA60::ENSG00000122390.13	0.9477822503961963
gc19_pc.3utr::gencode::IFNLR1::ENSG00000185436.7	0.9477822503961963
gc19_pc.3utr::gencode::FGF12::ENSG00000114279.9	0.9493609594095942
gc19_pc.3utr::gencode::ADAMTS5::ENSG00000154736.5	0.9507659368421052
gc19_pc.3utr::gencode::TSPAN14::ENSG00000108219.10	0.9518298798955612
gc19_pc.3utr::gencode::EIF4E::ENSG00000151247.8	0.9518298798955612
gc19_pc.3utr::gencode::SRGAP3::ENSG00000196220.11	0.9518298798955612
gc19_pc.3utr::gencode::GLI3::ENSG00000106571.8	0.95252406885759
gc19_pc.3utr::gencode::SLC25A44::ENSG00000160785.9	0.9532777546777548
gc19_pc.3utr::gencode::DENND4C::ENSG00000137145.16	0.9552289623128548
gc19_pc.3utr::gencode::PRKAR1B::ENSG00000188191.10	0.9552289623128548
gc19_pc.3utr::gencode::IMMP2L::ENSG00000184903.5	0.9569293791688044
gc19_pc.3utr::gencode::ATP6V1C1::ENSG00000155097.7	0.9573569662921348
gc19_pc.3utr::gencode::EPHA5::ENSG00000145242.9	0.9573569662921348
gc19_pc.3utr::gencode::PDSS2::ENSG00000164494.7	0.95818181184669
gc19_pc.3utr::gencode::VPS13A::ENSG00000197969.7	0.95818181184669
gc19_pc.3utr::gencode::ZNF618::ENSG00000157657.10	0.95818181184669
gc19_pc.3utr::gencode::HEPN1::ENSG00000221932.5	0.95818181184669
gc19_pc.3utr::gencode::POU5F1B::ENSG00000212993.3	0.95818181184669
gc19_pc.3utr::gencode::DNAJC21::ENSG00000168724.10	0.95818181184669
gc19_pc.3utr::gencode::RNF170::ENSG00000120925.9	0.95818181184669
gc19_pc.3utr::gencode::MEF2C::ENSG00000081189.9	0.95818181184669
gc19_pc.3utr::gencode::BEND7::ENSG00000165626.12	0.9592943821339952
gc19_pc.3utr::gencode::VGLL4::ENSG00000144560.9	0.9592943821339952
gc19_pc.3utr::gencode::SCAMP2::ENSG00000140497.12	0.9592943821339952
gc19_pc.3utr::gencode::WTIP::ENSG00000142279.8	0.9596439469947942
gc19_pc.3utr::gencode::MAGI1::ENSG00000151276.19	0.9596439469947942
gc19_pc.3utr::gencode::EPC2::ENSG00000135999.7	0.9596439469947942
gc19_pc.3utr::gencode::CT62::ENSG00000225362.4	0.9596439469947942
gc19_pc.3utr::gencode::DNAJB5::ENSG00000137094.10	0.9596439469947942
gc19_pc.3utr::gencode::TACR3::ENSG00000169836.4	0.9596439469947942
gc19_pc.3utr::gencode::FAM13A::ENSG00000138640.10	0.9596439469947942
gc19_pc.3utr::gencode::WNT3A::ENSG00000154342.4	0.9596439469947942
gc19_pc.3utr::gencode::LPHN3::ENSG00000150471.11	0.9596439469947942
gc19_pc.3utr::gencode::LEPR::ENSG00000116678.14	0.9596439469947942
gc19_pc.3utr::gencode::SHISA6::ENSG00000188803.10	0.9596439469947942
gc19_pc.3utr::gencode::FRMPD4::ENSG00000169933.8	0.9596439469947942
gc19_pc.3utr::gencode::DCP2::ENSG00000172795.11	0.9596439469947942
gc19_pc.3utr::gencode::STAMBP::ENSG00000124356.11	0.9596439469947942
gc19_pc.3utr::gencode::KMT2A::ENSG00000118058.16	0.9596439469947942
gc19_pc.3utr::gencode::BHMT::ENSG00000145692.10	0.9596439469947942
gc19_pc.3utr::gencode::GPN2::ENSG00000142751.10	0.9596439469947942
gc19_pc.3utr::gencode::CHERP::ENSG00000085872.10	0.9596439469947942
gc19_pc.3utr::gencode::SKAP2::ENSG00000005020.8	0.9596439469947942
gc19_pc.3utr::gencode::RFPL4B::ENSG00000251258.1	0.9596439469947942
gc19_pc.3utr::gencode::FOXG1::ENSG00000176165.7	0.9596439469947942
gc19_pc.3utr::gencode::PIK3C3::ENSG00000078142.7	0.9596439469947942
gc19_pc.3utr::gencode::ZNF550::ENSG00000251369.4	0.9596439469947942
gc19_pc.3utr::gencode::SIAH3::ENSG00000215475.3	0.9596439469947942
gc19_pc.3utr::gencode::TMED5::ENSG00000117500.8	0.9596439469947942
gc19_pc.3utr::gencode::SORCS1::ENSG00000108018.11	0.9596439469947942
gc19_pc.3utr::gencode::STK32A::ENSG00000169302.10	0.9596439469947942
gc19_pc.3utr::gencode::ST8SIA3::ENSG00000177511.5	0.9596439469947942
gc19_pc.3utr::gencode::CHMP1B::ENSG00000255112.2	0.96142082278481
gc19_pc.3utr::gencode::GGA2::ENSG00000103365.11	0.96142082278481
gc19_pc.3utr::gencode::ABI2::ENSG00000138443.11	0.96142082278481
gc19_pc.3utr::gencode::ZDHHC5::ENSG00000156599.6	0.96142082278481
gc19_pc.3utr::gencode::KCTD16::ENSG00000183775.6	0.96142082278481
gc19_pc.3utr::gencode::GRM2::ENSG00000164082.10	0.96142082278481
gc19_pc.3utr::gencode::BLOC1S3::ENSG00000189114.6	0.96142082278481
gc19_pc.3utr::gencode::CSTF2T::ENSG00000177613.7	0.96142082278481
gc19_pc.3utr::gencode::TBX18::ENSG00000112837.12	0.96142082278481
gc19_pc.3utr::gencode::SHANK2::ENSG00000162105.12	0.96142082278481
gc19_pc.3utr::gencode::BMPR2::ENSG00000204217.8	0.96142082278481
gc19_pc.3utr::gencode::MED13L::ENSG00000123066.3	0.96142082278481
gc19_pc.3utr::gencode::CYB5B::ENSG00000103018.12	0.96142082278481
gc19_pc.3utr::gencode::MME::ENSG00000196549.6	0.96142082278481
gc19_pc.3utr::gencode::C15orf57::ENSG00000128891.11	0.96142082278481
gc19_pc.3utr::gencode::NLGN2::ENSG00000169992.5	0.96142082278481
gc19_pc.3utr::gencode::NKTR::ENSG00000114857.13	0.96142082278481
gc19_pc.3utr::gencode::RP11-47I22.3::ENSG00000232774.3	0.96142082278481
gc19_pc.3utr::gencode::AP3M1::ENSG00000185009.8	0.96142082278481
gc19_pc.3utr::gencode::WASL::ENSG00000106299.7	0.96142082278481
gc19_pc.3utr::gencode::SETD5::ENSG00000168137.11	0.96142082278481
gc19_pc.3utr::gencode::DNAJA3::ENSG00000103423.9	0.9619129093369418
gc19_pc.3utr::gencode::ZNF678::ENSG00000181450.13	0.9621785092052088
gc19_pc.3utr::gencode::THSD7B::ENSG00000144229.7	0.9621785092052088
gc19_pc.3utr::gencode::SCG2::ENSG00000171951.4	0.9621785092052088
gc19_pc.3utr::gencode::NAA60::ENSG00000262621.2	0.9625601699463328
gc19_pc.3utr::gencode::EPHA8::ENSG00000070886.6	0.9626191270527226
gc19_pc.3utr::gencode::MAPK4::ENSG00000141639.7	0.9626191270527226
gc19_pc.3utr::gencode::DNAJC3::ENSG00000102580.10	0.9626191270527226
gc19_pc.3utr::gencode::MBP::ENSG00000197971.10	0.9626191270527226
gc19_pc.3utr::gencode::MPPED2::ENSG00000066382.12	0.9626191270527226
gc19_pc.3utr::gencode::CNTN2::ENSG00000184144.5	0.9626191270527226
gc19_pc.3utr::gencode::NTRK3::ENSG00000140538.12	0.9626191270527226
gc19_pc.3utr::gencode::UGGT1::ENSG00000136731.8	0.9626191270527226
gc19_pc.3utr::gencode::BCORL1::ENSG00000085185.11	0.9626191270527226
gc19_pc.3utr::gencode::GUCA1C::ENSG00000138472.6	0.9626191270527226
gc19_pc.3utr::gencode::CNKSR3::ENSG00000153721.13	0.9626191270527226
gc19_pc.3utr::gencode::L3MBTL4::ENSG00000154655.10	0.9626191270527226
gc19_pc.3utr::gencode::PAX6::ENSG00000007372.16	0.9626191270527226
gc19_pc.3utr::gencode::PPME1::ENSG00000214517.4	0.9626191270527226
gc19_pc.3utr::gencode::PDZRN3::ENSG00000121440.10	0.963239170984456
gc19_pc.3utr::gencode::C4orf3::ENSG00000164096.10	0.9634541343669252
gc19_pc.3utr::gencode::MPZL3::ENSG00000160588.5	0.9641694067067929
gc19_pc.3utr::gencode::ASAP1::ENSG00000153317.10	0.9644046428571428
gc19_pc.3utr::gencode::WDR72::ENSG00000166415.10	0.9644046428571428
gc19_pc.3utr::gencode::SESTD1::ENSG00000187231.9	0.9644046428571428
gc19_pc.3utr::gencode::PCDH15::ENSG00000150275.13	0.9644046428571428
gc19_pc.3utr::gencode::PHF21A::ENSG00000135365.11	0.9644046428571428
gc19_pc.3utr::gencode::WDR37::ENSG00000047056.10	0.9644046428571428
gc19_pc.3utr::gencode::DCLK1::ENSG00000133083.10	0.9644046428571428
gc19_pc.3utr::gencode::EXOC6::ENSG00000138190.12	0.9644046428571428
gc19_pc.3utr::gencode::HNRNPA2B1::ENSG00000122566.16	0.965216867572156
gc19_pc.3utr::gencode::PLXNA2::ENSG00000076356.6	0.965584267569856
gc19_pc.3utr::gencode::PLCH1::ENSG00000114805.12	0.9663028692340246
gc19_pc.3utr::gencode::RAB27B::ENSG00000041353.5	0.9670694396014944
gc19_pc.3utr::gencode::SLC26A7::ENSG00000147606.4	0.9670694396014944
gc19_pc.3utr::gencode::CNR1::ENSG00000118432.11	0.9670694396014944
gc19_pc.3utr::gencode::AGO1::ENSG00000092847.6	0.9670694396014944
gc19_pc.3utr::gencode::CASK::ENSG00000147044.16	0.9670694396014944
gc19_pc.3utr::gencode::NTRK2::ENSG00000148053.11	0.9670694396014944
gc19_pc.3utr::gencode::COBL::ENSG00000106078.13	0.9670694396014944
gc19_pc.3utr::gencode::HECA::ENSG00000112406.4	0.9670694396014944
gc19_pc.3utr::gencode::CPEB3::ENSG00000107864.10	0.9670694396014944
gc19_pc.3utr::gencode::AGPS::ENSG00000018510.8	0.9670694396014944
gc19_pc.3utr::gencode::CD86::ENSG00000114013.11	0.9670694396014944
gc19_pc.3utr::gencode::TUB::ENSG00000166402.4	0.9670694396014944
gc19_pc.3utr::gencode::MTO1::ENSG00000135297.11	0.9674237288135592
gc19_pc.3utr::gencode::NTN1::ENSG00000065320.4	0.9674237288135592
gc19_pc.3utr::gencode::EEF1A1::ENSG00000156508.13	0.9674237288135592
gc19_pc.3utr::gencode::SHISA9::ENSG00000237515.6	0.9674432727272728
gc19_pc.3utr::gencode::KIAA1467::ENSG00000084444.9	0.9677480147965476
gc19_pc.3utr::gencode::STK40::ENSG00000196182.6	0.9678194248151192
gc19_pc.3utr::gencode::KCND1::ENSG00000102057.5	0.9679690709046456
gc19_pc.3utr::gencode::SGCD::ENSG00000170624.9	0.9679690709046456
gc19_pc.3utr::gencode::GNE::ENSG00000159921.10	0.9679690709046456
gc19_pc.3utr::gencode::CCDC47::ENSG00000108588.9	0.9679690709046456
gc19_pc.3utr::gencode::CTBP1::ENSG00000159692.11	0.9691759227985524
gc19_pc.3utr::gencode::ITGAV::ENSG00000138448.7	0.9691759227985524
gc19_pc.3utr::gencode::FBXO30::ENSG00000118496.4	0.9691759227985524
gc19_pc.3utr::gencode::MICAL3::ENSG00000243156.3	0.9691759227985524
gc19_pc.3utr::gencode::TTC37::ENSG00000198677.6	0.9691759227985524
gc19_pc.3utr::gencode::RSF1::ENSG00000048649.9	0.9692817349397592
gc19_pc.3utr::gencode::SCP2::ENSG00000116171.12	0.9693267458432304
gc19_pc.3utr::gencode::ZNF621::ENSG00000172888.7	0.9693267458432304
gc19_pc.3utr::gencode::TLX2::ENSG00000115297.9	0.9693267458432304
gc19_pc.3utr::gencode::B3GALT5::ENSG00000183778.13	0.9693267458432304
gc19_pc.3utr::gencode::C14orf164::ENSG00000215277.4	0.9693267458432304
gc19_pc.3utr::gencode::SLC38A2::ENSG00000134294.9	0.9693267458432304
gc19_pc.3utr::gencode::GABRB2::ENSG00000145864.8	0.9693267458432304
gc19_pc.3utr::gencode::DNM2::ENSG00000079805.12	0.9696096445497632
gc19_pc.3utr::gencode::SFMBT2::ENSG00000198879.7	0.9696096445497632
gc19_pc.3utr::gencode::WDR17::ENSG00000150627.11	0.9696096445497632
gc19_pc.3utr::gencode::TM4SF1::ENSG00000169908.6	0.9696096445497632
gc19_pc.3utr::gencode::NUDT5::ENSG00000165609.8	0.9697860965084348
gc19_pc.3utr::gencode::KIAA1841::ENSG00000162929.9	0.9697860965084348
gc19_pc.3utr::gencode::PLEKHG4B::ENSG00000153404.9	0.9697860965084348
gc19_pc.3utr::gencode::PLEKHG3::ENSG00000126822.11	0.9704152541047694
gc19_pc.3utr::gencode::NR3C1::ENSG00000113580.10	0.9704152541047694
gc19_pc.3utr::gencode::KCNK10::ENSG00000100433.11	0.9738372783825816
gc19_pc.3utr::gencode::ZC3H12C::ENSG00000149289.6	0.9757206269349844
gc19_pc.3utr::gencode::TMEM170A::ENSG00000166822.8	0.9757206269349844
gc19_pc.3utr::gencode::PDE11A::ENSG00000128655.12	0.9791102305918524
gc19_pc.3utr::gencode::ADAMTS9::ENSG00000163638.9	0.9791102305918524
gc19_pc.3utr::gencode::SCRN2::ENSG00000141295.9	0.9791102305918524
gc19_pc.3utr::gencode::MYO5A::ENSG00000197535.10	0.9791102305918524
gc19_pc.3utr::gencode::C16orf52::ENSG00000185716.7	0.9792973128598847
gc19_pc.3utr::gencode::SETX::ENSG00000107290.9	0.979848726993865
gc19_pc.3utr::gencode::PALM2::ENSG00000243444.3	0.9802462844036696
gc19_pc.3utr::gencode::PITPNC1::ENSG00000154217.10	0.9802462844036696
gc19_pc.3utr::gencode::MUC19::ENSG00000205592.9	0.9802462844036696
gc19_pc.3utr::gencode::MBOAT7::ENSG00000125505.12	0.9802462844036696
gc19_pc.3utr::gencode::INO80D::ENSG00000114933.11	0.9808259226519336
gc19_pc.3utr::gencode::VWA1::ENSG00000179403.10	0.9808259226519336
gc19_pc.3utr::gencode::AKT2::ENSG00000105221.12	0.9808259226519336
gc19_pc.3utr::gencode::RPGRIP1L::ENSG00000103494.8	0.9808259226519336
gc19_pc.3utr::gencode::C1orf95::ENSG00000203685.5	0.9808259226519336
gc19_pc.3utr::gencode::PDE1A::ENSG00000115252.14	0.9808259226519336
gc19_pc.3utr::gencode::PPARA::ENSG00000186951.12	0.9808259226519336
gc19_pc.3utr::gencode::GFRA2::ENSG00000168546.6	0.9808259226519336
gc19_pc.3utr::gencode::PCSK5::ENSG00000099139.9	0.9808259226519336
gc19_pc.3utr::gencode::CDH13::ENSG00000140945.11	0.9808259226519336
gc19_pc.3utr::gencode::TERF2::ENSG00000132604.6	0.9808259226519336
gc19_pc.3utr::gencode::PCSK2::ENSG00000125851.5	0.9808259226519336
gc19_pc.3utr::gencode::ITFG1::ENSG00000129636.8	0.9808259226519336
gc19_pc.3utr::gencode::MFAP5::ENSG00000197614.6	0.9808259226519336
gc19_pc.3utr::gencode::PTAR1::ENSG00000188647.8	0.9808259226519336
gc19_pc.3utr::gencode::CAB39L::ENSG00000102547.14	0.9808259226519336
gc19_pc.3utr::gencode::TMEM178A::ENSG00000152154.6	0.9808259226519336
gc19_pc.3utr::gencode::LSM11::ENSG00000155858.5	0.9808259226519336
gc19_pc.3utr::gencode::MFSD11::ENSG00000092931.7	0.9808259226519336
gc19_pc.3utr::gencode::PPP1R12B::ENSG00000077157.16	0.9808259226519336
gc19_pc.3utr::gencode::NARF::ENSG00000141562.13	0.9808259226519336
gc19_pc.3utr::gencode::C17orf103::ENSG00000154035.6	0.9808259226519336
gc19_pc.3utr::gencode::AP2A2::ENSG00000183020.9	0.9808259226519336
gc19_pc.3utr::gencode::SNX2::ENSG00000205302.2	0.9816353563556208
gc19_pc.3utr::gencode::HIPK2::ENSG00000064393.11	0.9816353563556208
gc19_pc.3utr::gencode::SLC8A1::ENSG00000183023.14	0.9826878374455732
gc19_pc.3utr::gencode::DMRTA1::ENSG00000176399.3	0.9826878374455732
gc19_pc.3utr::gencode::BTBD7::ENSG00000011114.10	0.9826878374455732
gc19_pc.3utr::gencode::RNF165::ENSG00000141622.9	0.9826878374455732
gc19_pc.3utr::gencode::EIF4E3::ENSG00000163412.8	0.9826878374455732
gc19_pc.3utr::gencode::STARD5::ENSG00000172345.9	0.9826878374455732
gc19_pc.3utr::gencode::OPN4::ENSG00000122375.7	0.9826878374455732
gc19_pc.3utr::gencode::CMTM3::ENSG00000140931.15	0.9826878374455732
gc19_pc.3utr::gencode::RP11-422N16.3::ENSG00000248050.1	0.9826878374455732
gc19_pc.3utr::gencode::TTL::ENSG00000114999.7	0.9826878374455732
gc19_pc.3utr::gencode::KCNJ6::ENSG00000157542.8	0.9826878374455732
gc19_pc.3utr::gencode::LOX::ENSG00000113083.8	0.982965369458128
gc19_pc.3utr::gencode::PLEKHA3::ENSG00000116095.6	0.982965369458128
gc19_pc.3utr::gencode::FARP2::ENSG00000006607.9	0.982965369458128
gc19_pc.3utr::gencode::C2orf91::ENSG00000205086.5	0.982965369458128
gc19_pc.3utr::gencode::FEM1C::ENSG00000145780.6	0.982965369458128
gc19_pc.3utr::gencode::AHI1::ENSG00000135541.16	0.982965369458128
gc19_pc.3utr::gencode::GPR85::ENSG00000164604.8	0.982965369458128
gc19_pc.3utr::gencode::CNNM2::ENSG00000148842.13	0.982965369458128
gc19_pc.3utr::gencode::CREB5::ENSG00000146592.12	0.982965369458128
gc19_pc.3utr::gencode::PPP2CA::ENSG00000113575.5	0.982965369458128
gc19_pc.3utr::gencode::SYNPO2::ENSG00000172403.6	0.982965369458128
gc19_pc.3utr::gencode::MGAT1::ENSG00000131446.11	0.982965369458128
gc19_pc.3utr::gencode::PCDH18::ENSG00000189184.7	0.982965369458128
gc19_pc.3utr::gencode::WASF3::ENSG00000132970.8	0.982965369458128
gc19_pc.3utr::gencode::THAP2::ENSG00000173451.2	0.982965369458128
gc19_pc.3utr::gencode::KCTD20::ENSG00000112078.9	0.982965369458128
gc19_pc.3utr::gencode::SNX30::ENSG00000148158.12	0.982965369458128
gc19_pc.3utr::gencode::SLC2A5::ENSG00000142583.13	0.982965369458128
gc19_pc.3utr::gencode::SLC25A4::ENSG00000151729.6	0.982965369458128
gc19_pc.3utr::gencode::FSD1L::ENSG00000106701.7	0.982965369458128
gc19_pc.3utr::gencode::RPS6KA3::ENSG00000177189.8	0.982965369458128
gc19_pc.3utr::gencode::GALNT11::ENSG00000178234.8	0.982965369458128
gc19_pc.3utr::gencode::PAPPA2::ENSG00000116183.6	0.984375183759188
gc19_pc.3utr::gencode::BAALC::ENSG00000164929.12	0.984375183759188
gc19_pc.3utr::gencode::KIAA1462::ENSG00000165757.8	0.984375183759188
gc19_pc.3utr::gencode::ITPKC::ENSG00000086544.2	0.9858060721442886
gc19_pc.3utr::gencode::TMEM184B::ENSG00000198792.8	0.9858060721442886
gc19_pc.3utr::gencode::PRR26::ENSG00000180525.9	0.9858060721442886
gc19_pc.3utr::gencode::DNAJB12::ENSG00000148719.10	0.9858060721442886
gc19_pc.3utr::gencode::NAV1::ENSG00000134369.11	0.9858060721442886
gc19_pc.3utr::gencode::C2CD2::ENSG00000157617.12	0.9858060721442886
gc19_pc.3utr::gencode::CLK4::ENSG00000113240.8	0.9858060721442886
gc19_pc.3utr::gencode::IGFBP5::ENSG00000115461.4	0.9858060721442886
gc19_pc.3utr::gencode::LIN7A::ENSG00000111052.3	0.9858060721442886
gc19_pc.3utr::gencode::USP2::ENSG00000036672.11	0.9858060721442886
gc19_pc.3utr::gencode::SAMD5::ENSG00000203727.3	0.9858060721442886
gc19_pc.3utr::gencode::IL16::ENSG00000172349.12	0.9858060721442886
gc19_pc.3utr::gencode::ABHD17B::ENSG00000107362.9	0.9858060721442886
gc19_pc.3utr::gencode::EEPD1::ENSG00000122547.6	0.9858060721442886
gc19_pc.3utr::gencode::SLC5A12::ENSG00000148942.10	0.9858060721442886
gc19_pc.3utr::gencode::TENM1::ENSG00000009694.9	0.9858060721442886
gc19_pc.3utr::gencode::RAB2A::ENSG00000104388.10	0.9858060721442886
gc19_pc.3utr::gencode::SLC4A7::ENSG00000033867.12	0.9858060721442886
gc19_pc.3utr::gencode::MSC::ENSG00000178860.8	0.9858060721442886
gc19_pc.3utr::gencode::STMN2::ENSG00000104435.9	0.9858060721442886
gc19_pc.3utr::gencode::PGBD5::ENSG00000177614.5	0.9858060721442886
gc19_pc.3utr::gencode::GTDC1::ENSG00000121964.10	0.9858060721442886
gc19_pc.3utr::gencode::LHFPL3::ENSG00000187416.7	0.9858060721442886
gc19_pc.3utr::gencode::DCAF4L2::ENSG00000176566.3	0.9858060721442886
gc19_pc.3utr::gencode::IGF2BP1::ENSG00000159217.5	0.9858060721442886
gc19_pc.3utr::gencode::SERTM1::ENSG00000180440.3	0.9858060721442886
gc19_pc.3utr::gencode::HRASLS5::ENSG00000168004.5	0.9861208912537412
gc19_pc.3utr::gencode::NSUN7::ENSG00000179299.12	0.9861208912537412
gc19_pc.3utr::gencode::ZBTB8B::ENSG00000273274.1	0.9861208912537412
gc19_pc.3utr::gencode::UBFD1::ENSG00000103353.11	0.9864210358565736
gc19_pc.3utr::gencode::DUSP22::ENSG00000112679.10	0.9867672087620312
gc19_pc.3utr::gencode::MACROD2::ENSG00000172264.12	0.9869960995024876
gc19_pc.3utr::gencode::ADAM12::ENSG00000148848.10	0.9869960995024876
gc19_pc.3utr::gencode::HOXD8::ENSG00000175879.7	0.9879682909090908
gc19_pc.3utr::gencode::OTUD3::ENSG00000169914.5	0.9879682909090908
gc19_pc.3utr::gencode::ITCH::ENSG00000078747.8	0.9885061208319578
gc19_pc.3utr::gencode::PHEX::ENSG00000102174.7	0.9891720554272516
gc19_pc.3utr::gencode::CAPRIN1::ENSG00000135387.15	0.9894481542518128
gc19_pc.3utr::gencode::DEFB118::ENSG00000131068.3	0.9895968007850834
gc19_pc.3utr::gencode::BRI3BP::ENSG00000184992.10	0.9895968007850834
gc19_pc.3utr::gencode::PHF15::ENSG00000043143.16	0.9895968007850834
gc19_pc.3utr::gencode::EAF1::ENSG00000144597.9	0.9895968007850834
gc19_pc.3utr::gencode::RAB11FIP1::ENSG00000156675.11	0.9902388487804878
gc19_pc.3utr::gencode::A1CF::ENSG00000148584.10	0.9902388487804878
gc19_pc.3utr::gencode::ETNK1::ENSG00000139163.11	0.9902388487804878
gc19_pc.3utr::gencode::IL10RA::ENSG00000110324.5	0.9902388487804878
gc19_pc.3utr::gencode::TMEM194B::ENSG00000189362.7	0.9902388487804878
gc19_pc.3utr::gencode::DCAF16::ENSG00000163257.6	0.9903451267056532
gc19_pc.3utr::gencode::ELOVL6::ENSG00000170522.5	0.9903451267056532
gc19_pc.3utr::gencode::LMO4::ENSG00000143013.8	0.9906236924075276
gc19_pc.3utr::gencode::KCND2::ENSG00000184408.5	0.9908385014409222
gc19_pc.3utr::gencode::RHOH::ENSG00000168421.8	0.9908385014409222
gc19_pc.3utr::gencode::KIF3C::ENSG00000084731.9	0.9908385014409222
gc19_pc.3utr::gencode::NDRG4::ENSG00000103034.10	0.9908385014409222
gc19_pc.3utr::gencode::BTBD11::ENSG00000151136.10	0.9908385014409222
gc19_pc.3utr::gencode::TMEM170B::ENSG00000205269.4	0.9908385014409222
gc19_pc.3utr::gencode::KDM4B::ENSG00000127663.10	0.9908385014409222
gc19_pc.3utr::gencode::CCDC41::ENSG00000173588.10	0.9908385014409222
gc19_pc.3utr::gencode::SPTSSB::ENSG00000196542.4	0.9908385014409222
gc19_pc.3utr::gencode::GLIPR1::ENSG00000139278.5	0.9908385014409222
gc19_pc.3utr::gencode::RRAGD::ENSG00000025039.10	0.9908385014409222
gc19_pc.3utr::gencode::SYNPO::ENSG00000171992.8	0.9908385014409222
gc19_pc.3utr::gencode::NARS::ENSG00000134440.7	0.9908385014409222
gc19_pc.3utr::gencode::CUX1::ENSG00000257923.5	0.9908385014409222
gc19_pc.3utr::gencode::GIMAP6::ENSG00000133561.11	0.9918458857325247
gc19_pc.3utr::gencode::PREX1::ENSG00000124126.9	0.9918458857325247
gc19_pc.3utr::gencode::NEK6::ENSG00000119408.12	0.9934193922127256
gc19_pc.3utr::gencode::CEP44::ENSG00000164118.8	0.9934193922127256
gc19_pc.3utr::gencode::PIP5K1C::ENSG00000186111.4	0.9934193922127256
gc19_pc.3utr::gencode::CCBE1::ENSG00000183287.9	0.9939873089071384
gc19_pc.3utr::gencode::METTL8::ENSG00000123600.14	0.9951646677165352
gc19_pc.3utr::gencode::UBN2::ENSG00000157741.10	0.9951894102964118
gc19_pc.3utr::gencode::POGZ::ENSG00000143442.17	0.9951894102964118
gc19_pc.3utr::gencode::PTPRT::ENSG00000196090.8	0.9951894102964118
gc19_pc.3utr::gencode::BCKDHB::ENSG00000083123.10	0.9951894102964118
gc19_pc.3utr::gencode::ATP6V0A1::ENSG00000033627.10	0.9951894102964118
gc19_pc.3utr::gencode::FAT4::ENSG00000196159.7	0.9951894102964118
gc19_pc.3utr::gencode::PCMTD1::ENSG00000168300.9	0.9951894102964118
gc19_pc.3utr::gencode::FAM212B::ENSG00000197852.8	0.9951894102964118
gc19_pc.3utr::gencode::CTSH::ENSG00000103811.11	0.9953537554585152
gc19_pc.3utr::gencode::TEAD1::ENSG00000187079.10	0.9953701867995018
gc19_pc.3utr::gencode::HUNK::ENSG00000142149.4	0.995474901960784
gc19_pc.3utr::gencode::ENKUR::ENSG00000151023.12	0.995809584702719
gc19_pc.3utr::gencode::TM4SF20::ENSG00000168955.3	0.995809584702719
gc19_pc.3utr::gencode::PARM1::ENSG00000169116.7	0.995809584702719
gc19_pc.3utr::gencode::CYFIP2::ENSG00000055163.14	0.995809584702719
gc19_pc.3utr::gencode::HEPACAM::ENSG00000165478.6	0.995809584702719
gc19_pc.3utr::gencode::INPP4A::ENSG00000040933.11	0.995809584702719
gc19_pc.3utr::gencode::ALPK3::ENSG00000136383.6	0.995809584702719
gc19_pc.3utr::gencode::ARHGAP31::ENSG00000031081.6	0.995809584702719
gc19_pc.3utr::gencode::RPRD1B::ENSG00000101413.7	0.995809584702719
gc19_pc.3utr::gencode::ANKH::ENSG00000154122.8	0.995809584702719
gc19_pc.3utr::gencode::PARP8::ENSG00000151883.12	0.995809584702719
gc19_pc.3utr::gencode::SLC39A9::ENSG00000029364.7	0.995809584702719
gc19_pc.3utr::gencode::CDH6::ENSG00000113361.8	0.995809584702719
gc19_pc.3utr::gencode::NPAS2::ENSG00000170485.12	0.995809584702719
gc19_pc.3utr::gencode::RIMS3::ENSG00000117016.5	0.995809584702719
gc19_pc.3utr::gencode::HMGA2::ENSG00000149948.9	0.995809584702719
gc19_pc.3utr::gencode::SLC7A14::ENSG00000013293.5	0.995809584702719
gc19_pc.3utr::gencode::RAB3B::ENSG00000169213.6	0.995809584702719
gc19_pc.3utr::gencode::SLC35F5::ENSG00000115084.8	0.995809584702719
gc19_pc.3utr::gencode::DLG2::ENSG00000150672.12	0.995809584702719
gc19_pc.3utr::gencode::DGKH::ENSG00000102780.12	0.995809584702719
gc19_pc.3utr::gencode::GABRA4::ENSG00000109158.6	0.995809584702719
gc19_pc.3utr::gencode::SPRN::ENSG00000203772.6	0.995809584702719
gc19_pc.3utr::gencode::ZDHHC15::ENSG00000102383.9	0.995809584702719
gc19_pc.3utr::gencode::OR7A5::ENSG00000188269.4	0.995809584702719
gc19_pc.3utr::gencode::ATF2::ENSG00000115966.12	0.995809584702719
gc19_pc.3utr::gencode::LUC7L::ENSG00000007392.12	0.995809584702719
gc19_pc.3utr::gencode::IL12B::ENSG00000113302.4	0.995809584702719
gc19_pc.3utr::gencode::GRIK2::ENSG00000164418.15	0.995809584702719
gc19_pc.3utr::gencode::LRRC7::ENSG00000033122.14	0.9961104895522388
gc19_pc.3utr::gencode::TLR4::ENSG00000136869.13	0.9961104895522388
gc19_pc.3utr::gencode::HDGFL1::ENSG00000112273.5	0.9961104895522388
gc19_pc.3utr::gencode::PARD3B::ENSG00000116117.13	0.9965649151027705
gc19_pc.3utr::gencode::INSM2::ENSG00000168348.3	0.9966538804638716
gc19_pc.3utr::gencode::TTC17::ENSG00000052841.10	1.0
gc19_pc.3utr::gencode::SUZ12::ENSG00000178691.6	1.0
gc19_pc.3utr::gencode::AGO3::ENSG00000126070.14	1.0
gc19_pc.3utr::gencode::DPY19L3::ENSG00000178904.14	1.0
gc19_pc.3utr::gencode::PRR18::ENSG00000176381.4	1.0
gc19_pc.3utr::gencode::ERO1L::ENSG00000197930.8	1.0
gc19_pc.3utr::gencode::SYK::ENSG00000165025.10	1.0
gc19_pc.3utr::gencode::UNC5B::ENSG00000107731.8	1.0
gc19_pc.3utr::gencode::HOXB6::ENSG00000108511.8	1.0
gc19_pc.3utr::gencode::ATP8A1::ENSG00000124406.12	1.0
gc19_pc.3utr::gencode::ATP9A::ENSG00000054793.9	1.0
gc19_pc.3utr::gencode::TSC1::ENSG00000165699.9	1.0
gc19_pc.3utr::gencode::CAMSAP2::ENSG00000118200.10	1.0
gc19_pc.3utr::gencode::MAP4K5::ENSG00000012983.7	1.0
gc19_pc.3utr::gencode::GUCD1::ENSG00000138867.12	1.0
gc19_pc.3utr::gencode::FBXO32::ENSG00000156804.3	1.0
gc19_pc.3utr::gencode::SF3B1::ENSG00000115524.11	1.0
gc19_pc.3utr::gencode::HEG1::ENSG00000173706.8	1.0
gc19_pc.3utr::gencode::CLNS1A::ENSG00000074201.4	1.0
gc19_pc.3utr::gencode::GMFB::ENSG00000197045.8	1.0
gc19_pc.3utr::gencode::CXCL17::ENSG00000189377.4	1.0
gc19_pc.3utr::gencode::HOMEZ::ENSG00000215271.6	1.0
gc19_pc.3utr::gencode::DGKB::ENSG00000136267.9	1.0
gc19_pc.3utr::gencode::SLC7A1::ENSG00000139514.8	1.0
gc19_pc.3utr::gencode::VSTM2A::ENSG00000170419.6	1.0
gc19_pc.3utr::gencode::TMEM25::ENSG00000149582.11	1.0
gc19_pc.3utr::gencode::G3BP2::ENSG00000138757.10	1.0
gc19_pc.3utr::gencode::FOXQ1::ENSG00000164379.4	1.0
gc19_pc.3utr::gencode::SIPA1L3::ENSG00000105738.6	1.0
gc19_pc.3utr::gencode::XCR1::ENSG00000173578.6	1.0
gc19_pc.3utr::gencode::RNF121::ENSG00000137522.13	1.0
gc19_pc.3utr::gencode::C21orf59::ENSG00000159079.14	1.0
gc19_pc.3utr::gencode::SERTAD2::ENSG00000179833.4	1.0
gc19_pc.3utr::gencode::ADCYAP1::ENSG00000141433.8	1.0
gc19_pc.3utr::gencode::MYT1L::ENSG00000186487.13	1.0
gc19_pc.3utr::gencode::FAM172A::ENSG00000113391.12	1.0
gc19_pc.3utr::gencode::TMEM39A::ENSG00000176142.8	1.0
gc19_pc.3utr::gencode::PDPR::ENSG00000090857.9	1.0
gc19_pc.3utr::gencode::SETBP1::ENSG00000152217.12	1.0
gc19_pc.3utr::gencode::SMC1A::ENSG00000072501.13	1.0
gc19_pc.3utr::gencode::SOX1::ENSG00000182968.3	1.0
gc19_pc.3utr::gencode::TMEM26::ENSG00000196932.7	1.0
gc19_pc.3utr::gencode::MUC13::ENSG00000173702.3	1.0
gc19_pc.3utr::gencode::C12orf55::ENSG00000188596.5	1.0
gc19_pc.3utr::gencode::STK17A::ENSG00000164543.5	1.0
gc19_pc.3utr::gencode::LNPEP::ENSG00000113441.11	1.0
gc19_pc.3utr::gencode::MSR1::ENSG00000038945.10	1.0
gc19_pc.3utr::gencode::ATRX::ENSG00000085224.16	1.0
gc19_pc.3utr::gencode::GABRB3::ENSG00000166206.9	1.0
gc19_pc.3utr::gencode::SLC24A1::ENSG00000074621.9	1.0
gc19_pc.3utr::gencode::PDK1::ENSG00000152256.9	1.0
gc19_pc.3utr::gencode::POU4F2::ENSG00000151615.3	1.0
gc19_pc.3utr::gencode::XKR7::ENSG00000260903.2	1.0
gc19_pc.3utr::gencode::FCRL1::ENSG00000163534.10	1.0
gc19_pc.3utr::gencode::IRAK3::ENSG00000090376.4	1.0
gc19_pc.3utr::gencode::EARS2::ENSG00000103356.11	1.0
gc19_pc.3utr::gencode::ACSBG1::ENSG00000103740.5	1.0
gc19_pc.3utr::gencode::PRKG1::ENSG00000185532.10	1.0
gc19_pc.3utr::gencode::SDC2::ENSG00000169439.7	1.0
gc19_pc.3utr::gencode::SEC24A::ENSG00000113615.8	1.0
gc19_pc.3utr::gencode::PRKAA2::ENSG00000162409.6	1.0
gc19_pc.3utr::gencode::PGM2L1::ENSG00000165434.6	1.0
gc19_pc.3utr::gencode::DTL::ENSG00000143476.13	1.0
gc19_pc.3utr::gencode::STMN4::ENSG00000015592.12	1.0
gc19_pc.3utr::gencode::CAMK2N2::ENSG00000163888.3	1.0
gc19_pc.3utr::gencode::PTCD2::ENSG00000049883.10	1.0
gc19_pc.3utr::gencode::ABCC1::ENSG00000103222.14	1.0
gc19_pc.3utr::gencode::DCAF10::ENSG00000122741.11	1.0
gc19_pc.3utr::gencode::H2AFJ::ENSG00000246705.3	1.0
gc19_pc.3utr::gencode::SEC31B::ENSG00000075826.12	1.0
gc19_pc.3utr::gencode::HDAC9::ENSG00000048052.17	1.0
gc19_pc.3utr::gencode::MTR::ENSG00000116984.8	1.0
gc19_pc.3utr::gencode::PRLR::ENSG00000113494.12	1.0
gc19_pc.3utr::gencode::ZBTB46::ENSG00000130584.6	1.0
gc19_pc.3utr::gencode::MAFG::ENSG00000197063.6	1.0
gc19_pc.3utr::gencode::GNG12::ENSG00000172380.5	1.0
gc19_pc.3utr::gencode::FGF9::ENSG00000102678.6	1.0
gc19_pc.3utr::gencode::CDK12::ENSG00000167258.9	1.0
gc19_pc.3utr::gencode::C7orf13::ENSG00000244291.1	1.0
gc19_pc.3utr::gencode::DDX10::ENSG00000178105.5	1.0
gc19_pc.3utr::gencode::AP3M2::ENSG00000070718.7	1.0
gc19_pc.3utr::gencode::SLC6A11::ENSG00000132164.5	1.0
gc19_pc.3utr::gencode::CA12::ENSG00000074410.9	1.0
gc19_pc.3utr::gencode::KIAA1045::ENSG00000122733.11	1.0
gc19_pc.3utr::gencode::SKA3::ENSG00000165480.11	1.0
gc19_pc.3utr::gencode::RASA2::ENSG00000155903.7	1.0
gc19_pc.3utr::gencode::NKX3-2::ENSG00000109705.7	1.0
gc19_pc.3utr::gencode::FGFR1OP::ENSG00000213066.7	1.0
gc19_pc.3utr::gencode::SLC5A3::ENSG00000198743.5	1.0
gc19_pc.3utr::gencode::TTLL7::ENSG00000137941.12	1.0
gc19_pc.3utr::gencode::DIEXF::ENSG00000117597.13	1.0
gc19_pc.3utr::gencode::PIAS2::ENSG00000078043.11	1.0
gc19_pc.3utr::gencode::FRMD7::ENSG00000165694.5	1.0
gc19_pc.3utr::gencode::TMTC2::ENSG00000179104.4	1.0
gc19_pc.3utr::gencode::SLC5A3::ENSG00000272962.1	1.0
gc19_pc.3utr::gencode::PHACTR2::ENSG00000112419.10	1.0
gc19_pc.3utr::gencode::ABLIM2::ENSG00000163995.14	1.0
gc19_pc.3utr::gencode::CDK19::ENSG00000155111.10	1.0
gc19_pc.3utr::gencode::SLC35F6::ENSG00000213699.4	1.0
gc19_pc.3utr::gencode::ARHGAP29::ENSG00000137962.8	1.0
gc19_pc.3utr::gencode::PDE5A::ENSG00000138735.11	1.0
gc19_pc.3utr::gencode::RNF169::ENSG00000166439.5	1.0
gc19_pc.3utr::gencode::GTF2A1::ENSG00000165417.7	1.0
gc19_pc.3utr::gencode::UBE4B::ENSG00000130939.14	1.0
gc19_pc.3utr::gencode::GTF2H5::ENSG00000272047.1	1.0
gc19_pc.3utr::gencode::PSD3::ENSG00000156011.12	1.0
gc19_pc.3utr::gencode::GPR17::ENSG00000144230.12	1.0
gc19_pc.3utr::gencode::FOXK1::ENSG00000164916.9	1.0
gc19_pc.3utr::gencode::SNX13::ENSG00000071189.17	1.0
gc19_pc.3utr::gencode::FAM199X::ENSG00000123575.8	1.0
gc19_pc.3utr::gencode::KSR1::ENSG00000141068.9	1.0
gc19_pc.3utr::gencode::NRARP::ENSG00000198435.2	1.0
gc19_pc.3utr::gencode::GOPC::ENSG00000047932.9	1.0
gc19_pc.3utr::gencode::GPRC5B::ENSG00000167191.7	1.0
gc19_pc.3utr::gencode::DCAF5::ENSG00000139990.13	1.0
gc19_pc.3utr::gencode::LARP1B::ENSG00000138709.13	1.0
gc19_pc.3utr::gencode::CACNA2D1::ENSG00000153956.11	1.0
gc19_pc.3utr::gencode::SLC16A10::ENSG00000112394.12	1.0
gc19_pc.3utr::gencode::VAPB::ENSG00000124164.11	1.0
gc19_pc.3utr::gencode::ADCY1::ENSG00000164742.10	1.0
gc19_pc.3utr::gencode::ELP2::ENSG00000134759.9	1.0
gc19_pc.3utr::gencode::SRRM3::ENSG00000177679.14	1.0
gc19_pc.3utr::gencode::SFMBT1::ENSG00000163935.9	1.0
gc19_pc.3utr::gencode::NCAM1::ENSG00000149294.12	1.0
gc19_pc.3utr::gencode::RGMA::ENSG00000182175.9	1.0
gc19_pc.3utr::gencode::SEMA3G::ENSG00000010319.2	1.0
gc19_pc.3utr::gencode::TANC2::ENSG00000170921.10	1.0
gc19_pc.3utr::gencode::FAT3::ENSG00000165323.11	1.0
gc19_pc.3utr::gencode::RBM18::ENSG00000119446.9	1.0
gc19_pc.3utr::gencode::CPLX2::ENSG00000145920.10	1.0
gc19_pc.3utr::gencode::LOH12CR2::ENSG00000205791.2	1.0
gc19_pc.3utr::gencode::NEO1::ENSG00000067141.12	1.0
gc19_pc.3utr::gencode::POLR2C::ENSG00000102978.8	1.0
gc19_pc.3utr::gencode::TNFAIP3::ENSG00000118503.10	1.0
gc19_pc.3utr::gencode::AMMECR1::ENSG00000101935.5	1.0
gc19_pc.3utr::gencode::CXorf23::ENSG00000173681.12	1.0
gc19_pc.3utr::gencode::CDC42EP2::ENSG00000149798.3	1.0
gc19_pc.3utr::gencode::SYT11::ENSG00000132718.7	1.0
gc19_pc.3utr::gencode::SPAG7::ENSG00000091640.3	1.0
gc19_pc.3utr::gencode::C11orf87::ENSG00000185742.6	1.0
gc19_pc.3utr::gencode::BMPR1A::ENSG00000107779.7	1.0
gc19_pc.3utr::gencode::KDM5A::ENSG00000073614.7	1.0
gc19_pc.3utr::gencode::ATP8A2::ENSG00000132932.12	1.0
gc19_pc.3utr::gencode::NRP1::ENSG00000099250.13	1.0
gc19_pc.3utr::gencode::LRRC10::ENSG00000198812.3	1.0
gc19_pc.3utr::gencode::PYGO2::ENSG00000163348.3	1.0
gc19_pc.3utr::gencode::NR6A1::ENSG00000148200.12	1.0
gc19_pc.3utr::gencode::RAP2A::ENSG00000125249.6	1.0
gc19_pc.3utr::gencode::KLF12::ENSG00000118922.12	1.0
gc19_pc.3utr::gencode::CACFD1::ENSG00000160325.10	1.0
gc19_pc.3utr::gencode::LRRK2::ENSG00000188906.9	1.0
gc19_pc.3utr::gencode::TRAK1::ENSG00000182606.10	1.0
gc19_pc.3utr::gencode::PNKD::ENSG00000127838.9	1.0
gc19_pc.3utr::gencode::PRPS2::ENSG00000101911.8	1.0
gc19_pc.3utr::gencode::CCDC73::ENSG00000186714.8	1.0
gc19_pc.3utr::gencode::LIFR::ENSG00000113594.5	1.0
gc19_pc.3utr::gencode::ABCC9::ENSG00000069431.6	1.0
gc19_pc.3utr::gencode::ZNF681::ENSG00000196172.8	1.0
gc19_pc.3utr::gencode::GCSAM::ENSG00000174500.8	1.0
gc19_pc.3utr::gencode::PCLO::ENSG00000186472.15	1.0
gc19_pc.3utr::gencode::PRKCE::ENSG00000171132.9	1.0
gc19_pc.3utr::gencode::ACER3::ENSG00000078124.7	1.0
gc19_pc.3utr::gencode::SART3::ENSG00000075856.7	1.0
gc19_pc.3utr::gencode::ARRB1::ENSG00000137486.12	1.0
gc19_pc.3utr::gencode::MCUR1::ENSG00000050393.7	1.0
gc19_pc.3utr::gencode::FOXR2::ENSG00000189299.5	1.0
gc19_pc.3utr::gencode::DNMBP::ENSG00000107554.11	1.0
gc19_pc.3utr::gencode::ZCCHC24::ENSG00000165424.6	1.0
gc19_pc.3utr::gencode::MTHFR::ENSG00000177000.6	1.0
gc19_pc.3utr::gencode::WDR52::ENSG00000206530.4	1.0
gc19_pc.3utr::gencode::XRCC3::ENSG00000126215.9	1.0
gc19_pc.3utr::gencode::DTNA::ENSG00000134769.17	1.0
gc19_pc.3utr::gencode::COG5::ENSG00000164597.9	1.0
gc19_pc.3utr::gencode::TRDN::ENSG00000186439.8	1.0
gc19_pc.3utr::gencode::CCDC176::ENSG00000119636.11	1.0
gc19_pc.3utr::gencode::FGD3::ENSG00000127084.13	1.0
gc19_pc.3utr::gencode::RNMT::ENSG00000101654.13	1.0
gc19_pc.3utr::gencode::SLC35A5::ENSG00000138459.4	1.0
gc19_pc.3utr::gencode::POLD3::ENSG00000077514.4	1.0
gc19_pc.3utr::gencode::TGFB2::ENSG00000092969.7	1.0
gc19_pc.3utr::gencode::MTERF::ENSG00000127989.9	1.0
gc19_pc.3utr::gencode::LIPH::ENSG00000163898.5	1.0
gc19_pc.3utr::gencode::ALG14::ENSG00000172339.9	1.0
gc19_pc.3utr::gencode::LRRTM2::ENSG00000146006.7	1.0
gc19_pc.3utr::gencode::TMEM154::ENSG00000170006.7	1.0
gc19_pc.3utr::gencode::AC139100.2::ENSG00000267270.1	1.0
gc19_pc.3utr::gencode::STX16::ENSG00000124222.17	1.0
gc19_pc.3utr::gencode::GPT2::ENSG00000166123.9	1.0
gc19_pc.3utr::gencode::LZTFL1::ENSG00000163818.12	1.0
gc19_pc.3utr::gencode::ANKS1A::ENSG00000064999.12	1.0
gc19_pc.3utr::gencode::HCN4::ENSG00000138622.3	1.0
gc19_pc.3utr::gencode::LPGAT1::ENSG00000123684.8	1.0
gc19_pc.3utr::gencode::MLLT6::ENSG00000108292.12	1.0
gc19_pc.3utr::gencode::BRD3::ENSG00000169925.12	1.0
gc19_pc.3utr::gencode::FAM155A::ENSG00000204442.2	1.0
gc19_pc.3utr::gencode::MICU3::ENSG00000155970.7	1.0
gc19_pc.3utr::gencode::THY1::ENSG00000154096.9	1.0
gc19_pc.3utr::gencode::DENND1A::ENSG00000119522.11	1.0
gc19_pc.3utr::gencode::MIB1::ENSG00000101752.7	1.0
gc19_pc.3utr::gencode::POU6F2::ENSG00000106536.15	1.0
gc19_pc.3utr::gencode::CELF1::ENSG00000149187.13	1.0
gc19_pc.3utr::gencode::TMX3::ENSG00000166479.5	1.0
gc19_pc.3utr::gencode::HOXC8::ENSG00000037965.4	1.0
gc19_pc.3utr::gencode::CAMK2A::ENSG00000070808.11	1.0
gc19_pc.3utr::gencode::CTBS::ENSG00000117151.8	1.0
gc19_pc.3utr::gencode::GRIA2::ENSG00000120251.14	1.0
gc19_pc.3utr::gencode::OPALIN::ENSG00000197430.6	1.0
gc19_pc.3utr::gencode::UBAC2::ENSG00000134882.11	1.0
gc19_pc.3utr::gencode::LRCH3::ENSG00000186001.8	1.0
gc19_pc.3utr::gencode::DSTN::ENSG00000125868.11	1.0
gc19_pc.3utr::gencode::YEATS2::ENSG00000163872.11	1.0
gc19_pc.3utr::gencode::LSAMP::ENSG00000185565.7	1.0
gc19_pc.3utr::gencode::SLC6A6::ENSG00000131389.12	1.0
gc19_pc.3utr::gencode::GABBR2::ENSG00000136928.4	1.0
gc19_pc.3utr::gencode::BRAP::ENSG00000089234.11	1.0
gc19_pc.3utr::gencode::ZNF189::ENSG00000136870.6	1.0
gc19_pc.3utr::gencode::SLCO5A1::ENSG00000137571.6	1.0
gc19_pc.3utr::gencode::IL17RA::ENSG00000177663.9	1.0
gc19_pc.3utr::gencode::CPD::ENSG00000108582.7	1.0
gc19_pc.3utr::gencode::USP37::ENSG00000135913.6	1.0
gc19_pc.3utr::gencode::NXPE3::ENSG00000144815.10	1.0
gc19_pc.3utr::gencode::CHST8::ENSG00000124302.8	1.0
gc19_pc.3utr::gencode::PAX9::ENSG00000198807.8	1.0
gc19_pc.3utr::gencode::KALRN::ENSG00000160145.11	1.0
gc19_pc.3utr::gencode::ALDH5A1::ENSG00000112294.8	1.0
gc19_pc.3utr::gencode::PRKCB::ENSG00000166501.8	1.0
gc19_pc.3utr::gencode::TJP1::ENSG00000104067.12	1.0
gc19_pc.3utr::gencode::HNMT::ENSG00000150540.9	1.0
gc19_pc.3utr::gencode::GRM5::ENSG00000168959.10	1.0
gc19_pc.3utr::gencode::LRRTM4::ENSG00000176204.9	1.0
gc19_pc.3utr::gencode::ASPH::ENSG00000198363.11	1.0
gc19_pc.3utr::gencode::LRRC4::ENSG00000128594.3	1.0
gc19_pc.3utr::gencode::TMEM106B::ENSG00000106460.14	1.0
gc19_pc.3utr::gencode::POLDIP3::ENSG00000100227.13	1.0
gc19_pc.3utr::gencode::MAP2K6::ENSG00000108984.9	1.0
gc19_pc.3utr::gencode::ARL4C::ENSG00000188042.5	1.0
gc19_pc.3utr::gencode::GMPS::ENSG00000163655.11	1.0
gc19_pc.3utr::gencode::USP28::ENSG00000048028.7	1.0
gc19_pc.3utr::gencode::PHF12::ENSG00000109118.9	1.0
gc19_pc.3utr::gencode::PREPL::ENSG00000138078.11	1.0
gc19_pc.3utr::gencode::CLMN::ENSG00000165959.7	1.0
gc19_pc.3utr::gencode::PCGF5::ENSG00000180628.10	1.0
gc19_pc.3utr::gencode::SCN1A::ENSG00000144285.11	1.0
gc19_pc.3utr::gencode::ORAI2::ENSG00000160991.11	1.0
gc19_pc.3utr::gencode::CABP7::ENSG00000100314.3	1.0
gc19_pc.3utr::gencode::ERBB4::ENSG00000178568.9	1.0
gc19_pc.3utr::gencode::SLC6A4::ENSG00000108576.5	1.0
gc19_pc.3utr::gencode::NDUFAF6::ENSG00000156170.8	1.0
gc19_pc.3utr::gencode::DLX1::ENSG00000144355.10	1.0
gc19_pc.3utr::gencode::RAD54L2::ENSG00000164080.9	1.0
gc19_pc.3utr::gencode::YTHDC2::ENSG00000047188.11	1.0
gc19_pc.3utr::gencode::LRAT::ENSG00000121207.7	1.0
gc19_pc.3utr::gencode::TRIM67::ENSG00000119283.11	1.0
gc19_pc.3utr::gencode::PKNOX1::ENSG00000160199.10	1.0
gc19_pc.3utr::gencode::TCF4::ENSG00000196628.9	1.0
gc19_pc.3utr::gencode::CYLD::ENSG00000083799.13	1.0
gc19_pc.3utr::gencode::GABRA1::ENSG00000022355.10	1.0
gc19_pc.3utr::gencode::C2orf72::ENSG00000204128.5	1.0
gc19_pc.3utr::gencode::TOR1AIP2::ENSG00000169905.8	1.0
gc19_pc.3utr::gencode::TRIM14::ENSG00000106785.10	1.0
gc19_pc.3utr::gencode::AR::ENSG00000169083.11	1.0
gc19_pc.3utr::gencode::GRIN3A::ENSG00000198785.4	1.0
gc19_pc.3utr::gencode::ESR1::ENSG00000091831.17	1.0
gc19_pc.3utr::gencode::TNR::ENSG00000116147.12	1.0
gc19_pc.3utr::gencode::NUPL1::ENSG00000139496.11	1.0
gc19_pc.3utr::gencode::TRIM9::ENSG00000100505.9	1.0
gc19_pc.3utr::gencode::APBB2::ENSG00000163697.12	1.0
gc19_pc.3utr::gencode::KIAA1244::ENSG00000112379.8	1.0
gc19_pc.3utr::gencode::COL8A2::ENSG00000171812.6	1.0
gc19_pc.3utr::gencode::TRABD2B::ENSG00000269113.3	1.0
gc19_pc.3utr::gencode::MBOAT1::ENSG00000172197.9	1.0
gc19_pc.3utr::gencode::USP24::ENSG00000162402.8	1.0
gc19_pc.3utr::gencode::DGKI::ENSG00000157680.11	1.0
gc19_pc.3utr::gencode::BACH1::ENSG00000156273.11	1.0
gc19_pc.3utr::gencode::PQLC3::ENSG00000162976.8	1.0
gc19_pc.3utr::gencode::C17orf51::ENSG00000212719.6	1.0
gc19_pc.3utr::gencode::RAB30::ENSG00000137502.5	1.0
gc19_pc.3utr::gencode::PDXDC1::ENSG00000179889.14	1.0
gc19_pc.3utr::gencode::PRKG2::ENSG00000138669.5	1.0
gc19_pc.3utr::gencode::ALCAM::ENSG00000170017.8	1.0
gc19_pc.3utr::gencode::IMPG1::ENSG00000112706.7	1.0
gc19_pc.3utr::gencode::MLPH::ENSG00000115648.9	1.0
gc19_pc.3utr::gencode::EYA1::ENSG00000104313.13	1.0
gc19_pc.3utr::gencode::MMP16::ENSG00000156103.11	1.0
gc19_pc.3utr::gencode::FSTL1::ENSG00000163430.5	1.0
gc19_pc.3utr::gencode::NAT8L::ENSG00000185818.7	1.0
gc19_pc.3utr::gencode::TMEM47::ENSG00000147027.3	1.0
gc19_pc.3utr::gencode::MPP6::ENSG00000105926.11	1.0
gc19_pc.3utr::gencode::B3GNT5::ENSG00000176597.7	1.0
gc19_pc.3utr::gencode::SSH2::ENSG00000141298.13	1.0
gc19_pc.3utr::gencode::SULT1C2::ENSG00000198203.5	1.0
gc19_pc.3utr::gencode::FRRS1L::ENSG00000260230.2	1.0
gc19_pc.3utr::gencode::RAD18::ENSG00000070950.5	1.0
gc19_pc.3utr::gencode::ROR1::ENSG00000185483.7	1.0
gc19_pc.3utr::gencode::RNF152::ENSG00000176641.6	1.0
gc19_pc.3utr::gencode::NEGR1::ENSG00000172260.9	1.0
gc19_pc.3utr::gencode::SPATA17::ENSG00000162814.6	1.0
gc19_pc.3utr::gencode::SLC35F1::ENSG00000196376.6	1.0
gc19_pc.3utr::gencode::OLFM4::ENSG00000102837.6	1.0
gc19_pc.3utr::gencode::SLC1A2::ENSG00000110436.7	1.0
gc19_pc.3utr::gencode::HIST1H2BN::ENSG00000233822.3	1.0
gc19_pc.3utr::gencode::PRKCSH::ENSG00000130175.5	1.0
gc19_pc.3utr::gencode::CEACAM19::ENSG00000186567.8	1.0
gc19_pc.3utr::gencode::SMAD6::ENSG00000137834.10	1.0
gc19_pc.3utr::gencode::ITGB3::ENSG00000259207.3	1.0
gc19_pc.3utr::gencode::CRLS1::ENSG00000088766.7	1.0
gc19_pc.3utr::gencode::VMA21::ENSG00000160131.9	1.0
gc19_pc.3utr::gencode::KMT2E::ENSG00000005483.15	1.0
gc19_pc.3utr::gencode::SENP3::ENSG00000161956.8	1.0
gc19_pc.3utr::gencode::PKHD1::ENSG00000170927.10	1.0
gc19_pc.3utr::gencode::ARHGEF12::ENSG00000196914.4	1.0
gc19_pc.3utr::gencode::RNF180::ENSG00000164197.7	1.0
gc19_pc.3utr::gencode::ARHGAP28::ENSG00000088756.8	1.0
gc19_pc.3utr::gencode::EMP2::ENSG00000213853.5	1.0
gc19_pc.3utr::gencode::C10orf105::ENSG00000214688.4	1.0
gc19_pc.3utr::gencode::ARHGEF7::ENSG00000102606.13	1.0
gc19_pc.3utr::gencode::ZNF326::ENSG00000162664.12	1.0
gc19_pc.3utr::gencode::GDF7::ENSG00000143869.5	1.0
gc19_pc.3utr::gencode::ZDHHC7::ENSG00000153786.8	1.0
gc19_pc.3utr::gencode::GIGYF2::ENSG00000204120.10	1.0
gc19_pc.3utr::gencode::DSC3::ENSG00000134762.12	1.0
gc19_pc.3utr::gencode::SLC4A8::ENSG00000050438.12	1.0
gc19_pc.3utr::gencode::NFASC::ENSG00000163531.11	1.0
gc19_pc.3utr::gencode::PRDM16::ENSG00000142611.12	1.0
gc19_pc.3utr::gencode::PAQR5::ENSG00000137819.9	1.0
gc19_pc.3utr::gencode::DCAF4::ENSG00000119599.12	1.0
gc19_pc.3utr::gencode::UHMK1::ENSG00000152332.11	1.0
gc19_pc.3utr::gencode::KCNJ3::ENSG00000162989.3	1.0
gc19_pc.3utr::gencode::TMTC1::ENSG00000133687.11	1.0
gc19_pc.3utr::gencode::INPP4B::ENSG00000109452.8	1.0
gc19_pc.3utr::gencode::LDLRAD4::ENSG00000168675.14	1.0
gc19_pc.3utr::gencode::VEPH1::ENSG00000197415.7	1.0
gc19_pc.3utr::gencode::TTPAL::ENSG00000124120.6	1.0
gc19_pc.3utr::gencode::NBN::ENSG00000104320.9	1.0
gc19_pc.3utr::gencode::NLGN1::ENSG00000169760.13	1.0
gc19_pc.3utr::gencode::CLDN12::ENSG00000157224.11	1.0
gc19_pc.3utr::gencode::NPTX2::ENSG00000106236.3	1.0
gc19_pc.3utr::gencode::ADAM22::ENSG00000008277.10	1.0
gc19_pc.3utr::gencode::KCNG4::ENSG00000168418.6	1.0
gc19_pc.3utr::gencode::PRMT10::ENSG00000164169.8	1.0
gc19_pc.3utr::gencode::CRISP1::ENSG00000124812.10	1.0
gc19_pc.3utr::gencode::GSK3B::ENSG00000082701.10	1.0
gc19_pc.3utr::gencode::GPATCH2::ENSG00000092978.6	1.0
gc19_pc.3utr::gencode::GNA12::ENSG00000146535.9	1.0
gc19_pc.3utr::gencode::CLYBL::ENSG00000125246.11	1.0
gc19_pc.3utr::gencode::RIOK2::ENSG00000058729.6	1.0
gc19_pc.3utr::gencode::RBAK::ENSG00000146587.13	1.0
gc19_pc.3utr::gencode::VANGL2::ENSG00000162738.5	1.0
gc19_pc.3utr::gencode::CBX3::ENSG00000122565.14	1.0
gc19_pc.3utr::gencode::RTF1::ENSG00000137815.10	1.0
gc19_pc.3utr::gencode::GULP1::ENSG00000144366.11	1.0
gc19_pc.3utr::gencode::GUCY1A2::ENSG00000152402.6	1.0
gc19_pc.3utr::gencode::SSH1::ENSG00000084112.10	1.0
gc19_pc.3utr::gencode::SLC25A16::ENSG00000122912.10	1.0
gc19_pc.3utr::gencode::MRAP2::ENSG00000135324.5	1.0
gc19_pc.3utr::gencode::CDC27::ENSG00000004897.7	1.0
gc19_pc.3utr::gencode::KIAA1614::ENSG00000135835.6	1.0
gc19_pc.3utr::gencode::CLIC5::ENSG00000112782.11	1.0
gc19_pc.3utr::gencode::CADM1::ENSG00000182985.12	1.0
gc19_pc.3utr::gencode::SRRM4::ENSG00000139767.4	1.0
gc19_pc.3utr::gencode::PCYT1A::ENSG00000161217.7	1.0
gc19_pc.3utr::gencode::ASXL3::ENSG00000141431.5	1.0
gc19_pc.3utr::gencode::ATXN1L::ENSG00000224470.3	1.0
gc19_pc.3utr::gencode::WHSC1L1::ENSG00000147548.12	1.0
gc19_pc.3utr::gencode::PPA2::ENSG00000138777.15	1.0
gc19_pc.3utr::gencode::VGLL3::ENSG00000206538.3	1.0
gc19_pc.3utr::gencode::AMER2::ENSG00000165566.11	1.0
gc19_pc.3utr::gencode::CYP19A1::ENSG00000137869.9	1.0
gc19_pc.3utr::gencode::FAM126A::ENSG00000122591.7	1.0
gc19_pc.3utr::gencode::KIAA1549L::ENSG00000110427.10	1.0
gc19_pc.3utr::gencode::APOLD1::ENSG00000178878.8	1.0
gc19_pc.3utr::gencode::EBF1::ENSG00000164330.12	1.0
gc19_pc.3utr::gencode::C3orf56::ENSG00000214324.1	1.0
gc19_pc.3utr::gencode::SMG1::ENSG00000157106.12	1.0
gc19_pc.3utr::gencode::TMEM237::ENSG00000155755.14	1.0
gc19_pc.3utr::gencode::TTBK2::ENSG00000128881.12	1.0
gc19_pc.3utr::gencode::CDCP1::ENSG00000163814.3	1.0
gc19_pc.3utr::gencode::ZNF516::ENSG00000101493.6	1.0
gc19_pc.3utr::gencode::EMC1::ENSG00000127463.9	1.0
gc19_pc.3utr::gencode::SH3RF3::ENSG00000172985.8	1.0
gc19_pc.3utr::gencode::PAIP2B::ENSG00000124374.8	1.0
gc19_pc.3utr::gencode::NAA30::ENSG00000139977.9	1.0
gc19_pc.3utr::gencode::SLC22A3::ENSG00000146477.4	1.0
gc19_pc.3utr::gencode::NFIB::ENSG00000147862.10	1.0
gc19_pc.3utr::gencode::TRPA1::ENSG00000104321.6	1.0
gc19_pc.3utr::gencode::PTBP1::ENSG00000011304.12	1.0
gc19_pc.3utr::gencode::GJB2::ENSG00000165474.5	1.0
gc19_pc.3utr::gencode::CYGB::ENSG00000161544.5	1.0
gc19_pc.3utr::gencode::CTSK::ENSG00000143387.8	1.0
gc19_pc.3utr::gencode::ELFN2::ENSG00000166897.10	1.0
gc19_pc.3utr::gencode::METTL20::ENSG00000139160.9	1.0
gc19_pc.3utr::gencode::FMO2::ENSG00000094963.9	1.0
gc19_pc.3utr::gencode::TIFAB::ENSG00000255833.1	1.0
gc19_pc.3utr::gencode::TMPRSS11B::ENSG00000185873.7	1.0
gc19_pc.3utr::gencode::EZH1::ENSG00000108799.8	1.0
gc19_pc.3utr::gencode::MXD1::ENSG00000059728.6	1.0
gc19_pc.3utr::gencode::FBXL7::ENSG00000183580.8	1.0
gc19_pc.3utr::gencode::GRIN2B::ENSG00000273079.1	1.0
gc19_pc.3utr::gencode::MON1B::ENSG00000103111.10	1.0
gc19_pc.3utr::gencode::RAPGEF1::ENSG00000107263.14	1.0
gc19_pc.3utr::gencode::ETV3::ENSG00000117036.7	1.0
gc19_pc.3utr::gencode::UBR7::ENSG00000012963.9	1.0
gc19_pc.3utr::gencode::SLC1A4::ENSG00000115902.6	1.0
gc19_pc.3utr::gencode::GPR126::ENSG00000112414.10	1.0
gc19_pc.3utr::gencode::KIF26B::ENSG00000162849.11	1.0
gc19_pc.3utr::gencode::TNRC6B::ENSG00000100354.16	1.0
gc19_pc.3utr::gencode::VMP1::ENSG00000062716.6	1.0
gc19_pc.3utr::gencode::ADD2::ENSG00000075340.18	1.0
gc19_pc.3utr::gencode::FRMD3::ENSG00000172159.11	1.0
gc19_pc.3utr::gencode::BSN::ENSG00000164061.4	1.0
gc19_pc.3utr::gencode::FAM168B::ENSG00000152102.13	1.0
gc19_pc.3utr::gencode::PSMG4::ENSG00000180822.7	1.0
gc19_pc.3utr::gencode::FBF1::ENSG00000188878.12	1.0
gc19_pc.3utr::gencode::JPH1::ENSG00000104369.4	1.0
gc19_pc.3utr::gencode::CDK6::ENSG00000105810.5	1.0
gc19_pc.3utr::gencode::STXBP5L::ENSG00000145087.8	1.0
gc19_pc.3utr::gencode::PLEKHA2::ENSG00000169499.10	1.0
gc19_pc.3utr::gencode::SHE::ENSG00000169291.5	1.0
gc19_pc.3utr::gencode::CDH23::ENSG00000107736.15	1.0
gc19_pc.3utr::gencode::UBA6::ENSG00000033178.8	1.0
gc19_pc.3utr::gencode::PTEN::ENSG00000171862.5	1.0
gc19_pc.3utr::gencode::HDAC4::ENSG00000068024.12	1.0
gc19_pc.3utr::gencode::KIF1B::ENSG00000054523.12	1.0
gc19_pc.3utr::gencode::SCYL3::ENSG00000000457.9	1.0
gc19_pc.3utr::gencode::LIF::ENSG00000128342.4	1.0
gc19_pc.3utr::gencode::EIF4EBP2::ENSG00000148730.6	1.0
gc19_pc.3utr::gencode::TMEM255A::ENSG00000125355.11	1.0
gc19_pc.3utr::gencode::FBLIM1::ENSG00000162458.8	1.0
gc19_pc.3utr::gencode::GNPDA2::ENSG00000163281.7	1.0
gc19_pc.3utr::gencode::SYT1::ENSG00000067715.9	1.0
gc19_pc.3utr::gencode::RIMKLA::ENSG00000177181.10	1.0
gc19_pc.3utr::gencode::ADI1::ENSG00000182551.9	1.0
gc19_pc.3utr::gencode::CD47::ENSG00000196776.10	1.0
gc19_pc.3utr::gencode::FBXL5::ENSG00000118564.10	1.0
gc19_pc.3utr::gencode::PLEC::ENSG00000178209.10	1.0
gc19_pc.3utr::gencode::SEMA5A::ENSG00000112902.7	1.0
gc19_pc.3utr::gencode::KPNA4::ENSG00000186432.4	1.0
gc19_pc.3utr::gencode::IGF1R::ENSG00000140443.9	1.0
gc19_pc.3utr::gencode::GPRIN3::ENSG00000185477.4	1.0
gc19_pc.3utr::gencode::ACSL3::ENSG00000123983.9	1.0
gc19_pc.3utr::gencode::TSHZ1::ENSG00000179981.9	1.0
gc19_pc.3utr::gencode::PPP1R1C::ENSG00000150722.6	1.0
gc19_pc.3utr::gencode::ARHGAP11A::ENSG00000198826.6	1.0
gc19_pc.3utr::gencode::SH3GL1::ENSG00000141985.5	1.0
gc19_pc.3utr::gencode::CNST::ENSG00000162852.9	1.0
gc19_pc.3utr::gencode::CEP41::ENSG00000106477.14	1.0
gc19_pc.3utr::gencode::PTPDC1::ENSG00000158079.10	1.0
gc19_pc.3utr::gencode::PPP3R2::ENSG00000188386.5	1.0
gc19_pc.3utr::gencode::STRA6::ENSG00000137868.14	1.0
gc19_pc.3utr::gencode::CSRNP2::ENSG00000110925.2	1.0
gc19_pc.3utr::gencode::COL27A1::ENSG00000196739.10	1.0
gc19_pc.3utr::gencode::RALGPS1::ENSG00000136828.14	1.0
gc19_pc.3utr::gencode::HDAC7::ENSG00000061273.13	1.0
gc19_pc.3utr::gencode::AL033381.1::ENSG00000176515.1	1.0
gc19_pc.3utr::gencode::SBK1::ENSG00000188322.4	1.0
gc19_pc.3utr::gencode::CRISPLD2::ENSG00000103196.7	1.0
gc19_pc.3utr::gencode::RCN2::ENSG00000117906.9	1.0
gc19_pc.3utr::gencode::AGO4::ENSG00000134698.10	1.0
gc19_pc.3utr::gencode::ITGB5::ENSG00000082781.7	1.0
gc19_pc.3utr::gencode::KIF21A::ENSG00000139116.13	1.0
gc19_pc.3utr::gencode::PRRX1::ENSG00000116132.7	1.0
gc19_pc.3utr::gencode::STK32B::ENSG00000152953.8	1.0
gc19_pc.3utr::gencode::DOK6::ENSG00000206052.6	1.0
gc19_pc.3utr::gencode::ZNF605::ENSG00000196458.6	1.0
gc19_pc.3utr::gencode::TNS4::ENSG00000131746.8	1.0
gc19_pc.3utr::gencode::GDPD5::ENSG00000158555.10	1.0
gc19_pc.3utr::gencode::EPHA7::ENSG00000135333.9	1.0
gc19_pc.3utr::gencode::SCOC::ENSG00000153130.13	1.0
gc19_pc.3utr::gencode::XPO4::ENSG00000132953.12	1.0
gc19_pc.3utr::gencode::PLA2G12A::ENSG00000123739.6	1.0
gc19_pc.3utr::gencode::NOVA1::ENSG00000139910.15	1.0
gc19_pc.3utr::gencode::TXK::ENSG00000074966.6	1.0
gc19_pc.3utr::gencode::EPT1::ENSG00000138018.13	1.0
gc19_pc.3utr::gencode::SEMA3E::ENSG00000170381.8	1.0
gc19_pc.3utr::gencode::CDCA7::ENSG00000144354.9	1.0
gc19_pc.3utr::gencode::ARIH1::ENSG00000166233.8	1.0
gc19_pc.3utr::gencode::BCL2L13::ENSG00000099968.13	1.0
gc19_pc.3utr::gencode::TMEM98::ENSG00000006042.7	1.0
gc19_pc.3utr::gencode::MYNN::ENSG00000085274.11	1.0
gc19_pc.3utr::gencode::SHISA7::ENSG00000187902.7	1.0
gc19_pc.3utr::gencode::UTP23::ENSG00000147679.7	1.0
gc19_pc.3utr::gencode::TAX1BP1::ENSG00000106052.9	1.0
gc19_pc.3utr::gencode::RC3H2::ENSG00000056586.11	1.0
gc19_pc.3utr::gencode::PIK3C2G::ENSG00000139144.5	1.0
gc19_pc.3utr::gencode::RAB15::ENSG00000139998.10	1.0
gc19_pc.3utr::gencode::PLAG1::ENSG00000181690.3	1.0
gc19_pc.3utr::gencode::FAM71C::ENSG00000180219.1	1.0
gc19_pc.3utr::gencode::ANGPTL2::ENSG00000136859.5	1.0
gc19_pc.3utr::gencode::LENG8::ENSG00000167615.12	1.0
gc19_pc.3utr::gencode::TET2::ENSG00000168769.8	1.0
gc19_pc.3utr::gencode::IGDCC4::ENSG00000103742.7	1.0
gc19_pc.3utr::gencode::FMN1::ENSG00000248905.4	1.0
gc19_pc.3utr::gencode::TBL1X::ENSG00000101849.11	1.0
gc19_pc.3utr::gencode::MARCH10::ENSG00000173838.7	1.0
gc19_pc.3utr::gencode::RNF150::ENSG00000170153.6	1.0
gc19_pc.3utr::gencode::KCNA1::ENSG00000111262.4	1.0
gc19_pc.3utr::gencode::C12orf77::ENSG00000226397.3	1.0
gc19_pc.3utr::gencode::SLC18B1::ENSG00000146409.6	1.0
gc19_pc.3utr::gencode::GABRA6::ENSG00000145863.6	1.0
gc19_pc.3utr::gencode::ADAM9::ENSG00000168615.7	1.0
gc19_pc.3utr::gencode::TAGAP::ENSG00000164691.12	1.0
gc19_pc.3utr::gencode::LMBR1::ENSG00000105983.15	1.0
gc19_pc.3utr::gencode::PTPRB::ENSG00000127329.10	1.0
gc19_pc.3utr::gencode::NOC3L::ENSG00000173145.7	1.0
gc19_pc.3utr::gencode::ZNF471::ENSG00000196263.3	1.0
gc19_pc.3utr::gencode::NEBL::ENSG00000078114.14	1.0
gc19_pc.3utr::gencode::SNX29::ENSG00000048471.9	1.0
gc19_pc.3utr::gencode::CCNA2::ENSG00000145386.5	1.0
gc19_pc.3utr::gencode::PI4K2B::ENSG00000038210.9	1.0
gc19_pc.3utr::gencode::DTD2::ENSG00000129480.8	1.0
gc19_pc.3utr::gencode::DAGLA::ENSG00000134780.5	1.0
gc19_pc.3utr::gencode::PPP4R2::ENSG00000163605.10	1.0
gc19_pc.3utr::gencode::LRRD1::ENSG00000240720.3	1.0
gc19_pc.3utr::gencode::LHX4::ENSG00000121454.4	1.0
gc19_pc.3utr::gencode::ZNF862::ENSG00000106479.6	1.0
gc19_pc.3utr::gencode::EXOC8::ENSG00000116903.6	1.0
gc19_pc.3utr::gencode::ARID2::ENSG00000189079.11	1.0
gc19_pc.3utr::gencode::CEP85L::ENSG00000111860.9	1.0
gc19_pc.3utr::gencode::MAST4::ENSG00000069020.14	1.0
gc19_pc.3utr::gencode::DIDO1::ENSG00000101191.12	1.0
gc19_pc.3utr::gencode::RNF217::ENSG00000146373.12	1.0
gc19_pc.3utr::gencode::CLDN18::ENSG00000066405.8	1.0
gc19_pc.3utr::gencode::WDR35::ENSG00000118965.10	1.0
gc19_pc.3utr::gencode::S1PR3::ENSG00000213694.3	1.0
gc19_pc.3utr::gencode::PEX26::ENSG00000215193.8	1.0
gc19_pc.3utr::gencode::BCL11B::ENSG00000127152.13	1.0
gc19_pc.3utr::gencode::KMT2D::ENSG00000167548.10	1.0
gc19_pc.3utr::gencode::PEX5::ENSG00000139197.6	1.0
gc19_pc.3utr::gencode::PATZ1::ENSG00000100105.13	1.0
gc19_pc.3utr::gencode::TMEM132B::ENSG00000139364.6	1.0
gc19_pc.3utr::gencode::PALMD::ENSG00000099260.6	1.0
gc19_pc.3utr::gencode::CLLU1::ENSG00000257127.2	1.0
gc19_pc.3utr::gencode::STK25::ENSG00000115694.10	1.0
gc19_pc.3utr::gencode::C11orf1::ENSG00000137720.3	1.0
gc19_pc.3utr::gencode::PIK3R1::ENSG00000145675.10	1.0
gc19_pc.3utr::gencode::AMZ1::ENSG00000174945.9	1.0
gc19_pc.3utr::gencode::RUNX1::ENSG00000159216.14	1.0
gc19_pc.3utr::gencode::ERBB2IP::ENSG00000112851.10	1.0
gc19_pc.3utr::gencode::ZNF704::ENSG00000164684.9	1.0
gc19_pc.3utr::gencode::CEP57L1::ENSG00000183137.10	1.0
gc19_pc.3utr::gencode::PCF11::ENSG00000165494.6	1.0
gc19_pc.3utr::gencode::MAP3K13::ENSG00000073803.9	1.0
gc19_pc.3utr::gencode::CALN1::ENSG00000183166.6	1.0
gc19_pc.3utr::gencode::ARL13A::ENSG00000174225.10	1.0
gc19_pc.3utr::gencode::ZNF629::ENSG00000102870.4	1.0
gc19_pc.3utr::gencode::FAM26E::ENSG00000178033.5	1.0
gc19_pc.3utr::gencode::ZNF226::ENSG00000167380.12	1.0
gc19_pc.3utr::gencode::ATF6::ENSG00000118217.5	1.0
gc19_pc.3utr::gencode::PAX5::ENSG00000196092.8	1.0
gc19_pc.3utr::gencode::ONECUT2::ENSG00000119547.5	1.0
gc19_pc.3utr::gencode::KPNA5::ENSG00000196911.5	1.0
gc19_pc.3utr::gencode::RREB1::ENSG00000124782.15	1.0
gc19_pc.3utr::gencode::MLEC::ENSG00000110917.3	1.0
gc19_pc.3utr::gencode::UBE2W::ENSG00000104343.15	1.0
gc19_pc.3utr::gencode::C6orf201::ENSG00000185689.11	1.0
gc19_pc.3utr::gencode::NOX5::ENSG00000255346.5	1.0
gc19_pc.3utr::gencode::CDC37L1::ENSG00000106993.7	1.0
gc19_pc.3utr::gencode::PPM1L::ENSG00000163590.9	1.0
gc19_pc.3utr::gencode::PRIMA1::ENSG00000175785.8	1.0
gc19_pc.3utr::gencode::CUL2::ENSG00000108094.10	1.0
gc19_pc.3utr::gencode::CENPP::ENSG00000188312.9	1.0
gc19_pc.3utr::gencode::NIN::ENSG00000100503.19	1.0
gc19_pc.3utr::gencode::MAN1A2::ENSG00000198162.8	1.0
gc19_pc.3utr::gencode::PRRC1::ENSG00000164244.16	1.0
gc19_pc.3utr::gencode::RORB::ENSG00000198963.6	1.0
gc19_pc.3utr::gencode::C15orf52::ENSG00000188549.8	1.0
gc19_pc.3utr::gencode::DPY19L4::ENSG00000156162.12	1.0
gc19_pc.3utr::gencode::GPX8::ENSG00000164294.9	1.0
gc19_pc.3utr::gencode::VCPIP1::ENSG00000175073.7	1.0
gc19_pc.3utr::gencode::COL5A2::ENSG00000204262.7	1.0
gc19_pc.3utr::gencode::MLLT3::ENSG00000171843.11	1.0
gc19_pc.3utr::gencode::RHBDD1::ENSG00000144468.12	1.0
gc19_pc.3utr::gencode::CORO2A::ENSG00000106789.8	1.0
gc19_pc.3utr::gencode::GRB10::ENSG00000106070.13	1.0
gc19_pc.3utr::gencode::PHIP::ENSG00000146247.13	1.0
gc19_pc.3utr::gencode::ATRNL1::ENSG00000107518.12	1.0
gc19_pc.3utr::gencode::TMEM63C::ENSG00000165548.6	1.0
gc19_pc.3utr::gencode::RPAP2::ENSG00000122484.8	1.0
gc19_pc.3utr::gencode::COLCA1::ENSG00000196167.5	1.0
gc19_pc.3utr::gencode::ZBTB39::ENSG00000166860.2	1.0
gc19_pc.3utr::gencode::TRAF7::ENSG00000131653.8	1.0
gc19_pc.3utr::gencode::GNB1L::ENSG00000185838.9	1.0
gc19_pc.3utr::gencode::SCN2B::ENSG00000149575.5	1.0
gc19_pc.3utr::gencode::SMAD5::ENSG00000113658.12	1.0
gc19_pc.3utr::gencode::CYS1::ENSG00000205795.4	1.0
gc19_pc.3utr::gencode::ABLIM1::ENSG00000099204.14	1.0
gc19_pc.3utr::gencode::LIX1::ENSG00000145721.7	1.0
gc19_pc.3utr::gencode::FAM13B::ENSG00000031003.6	1.0
gc19_pc.3utr::gencode::TIFA::ENSG00000145365.10	1.0
gc19_pc.3utr::gencode::GLO1::ENSG00000124767.6	1.0
gc19_pc.3utr::gencode::RAPGEF5::ENSG00000136237.14	1.0
gc19_pc.3utr::gencode::SLC26A2::ENSG00000155850.7	1.0
gc19_pc.3utr::gencode::SLC35D1::ENSG00000116704.6	1.0
gc19_pc.3utr::gencode::ZNRF3::ENSG00000183579.11	1.0
gc19_pc.3utr::gencode::ITPRIPL2::ENSG00000205730.5	1.0
gc19_pc.3utr::gencode::PNPLA8::ENSG00000135241.12	1.0
gc19_pc.3utr::gencode::SIN3A::ENSG00000169375.11	1.0
gc19_pc.3utr::gencode::ADAMTS3::ENSG00000156140.4	1.0
gc19_pc.3utr::gencode::KLHL42::ENSG00000087448.5	1.0
gc19_pc.3utr::gencode::SMAD4::ENSG00000141646.9	1.0
gc19_pc.3utr::gencode::MVB12B::ENSG00000196814.10	1.0
gc19_pc.3utr::gencode::TET3::ENSG00000187605.11	1.0
gc19_pc.3utr::gencode::GABRA2::ENSG00000151834.11	1.0
gc19_pc.3utr::gencode::ULK1::ENSG00000177169.5	1.0
gc19_pc.3utr::gencode::WBSCR17::ENSG00000185274.7	1.0
gc19_pc.3utr::gencode::SCAMP1::ENSG00000085365.13	1.0
gc19_pc.3utr::gencode::TFCP2L1::ENSG00000115112.7	1.0
gc19_pc.3utr::gencode::KCNV1::ENSG00000164794.4	1.0
gc19_pc.3utr::gencode::DDIT4L::ENSG00000145358.2	1.0
gc19_pc.3utr::gencode::FOXN2::ENSG00000170802.11	1.0
gc19_pc.3utr::gencode::CLN3::ENSG00000188603.12	1.0
gc19_pc.3utr::gencode::TRPM3::ENSG00000083067.18	1.0
gc19_pc.3utr::gencode::PHC3::ENSG00000173889.11	1.0
gc19_pc.3utr::gencode::WDR89::ENSG00000140006.7	1.0
gc19_pc.3utr::gencode::SOS1::ENSG00000115904.8	1.0
gc19_pc.3utr::gencode::CBL::ENSG00000110395.4	1.0
gc19_pc.3utr::gencode::MEIS2::ENSG00000134138.15	1.0
gc19_pc.3utr::gencode::PRDM6::ENSG00000061455.10	1.0
gc19_pc.3utr::gencode::IDH3A::ENSG00000166411.9	1.0
gc19_pc.3utr::gencode::LMO3::ENSG00000048540.10	1.0
gc19_pc.3utr::gencode::ULK2::ENSG00000083290.15	1.0
gc19_pc.3utr::gencode::ZNF627::ENSG00000198551.5	1.0
gc19_pc.3utr::gencode::ADCY6::ENSG00000174233.7	1.0
gc19_pc.3utr::gencode::C22orf46::ENSG00000184208.10	1.0
gc19_pc.3utr::gencode::ST8SIA1::ENSG00000111728.6	1.0
gc19_pc.3utr::gencode::PPM1H::ENSG00000111110.7	1.0
gc19_pc.3utr::gencode::TMEM196::ENSG00000173452.9	1.0
gc19_pc.3utr::gencode::CHST3::ENSG00000122863.5	1.0
gc19_pc.3utr::gencode::HSPA12A::ENSG00000165868.8	1.0
gc19_pc.3utr::gencode::UNC5D::ENSG00000156687.6	1.0
gc19_pc.3utr::gencode::ZBTB40::ENSG00000184677.12	1.0
gc19_pc.3utr::gencode::TNNI1::ENSG00000159173.14	1.0
gc19_pc.3utr::gencode::GATAD2A::ENSG00000167491.13	1.0
gc19_pc.3utr::gencode::GOLGA7B::ENSG00000269783.1	1.0
gc19_pc.3utr::gencode::DNAJC10::ENSG00000077232.12	1.0
gc19_pc.3utr::gencode::RAB39B::ENSG00000155961.4	1.0
gc19_pc.3utr::gencode::ZNF831::ENSG00000124203.5	1.0
gc19_pc.3utr::gencode::IRAK1BP1::ENSG00000146243.9	1.0
gc19_pc.3utr::gencode::NTN4::ENSG00000074527.7	1.0
gc19_pc.3utr::gencode::ABHD13::ENSG00000139826.5	1.0
gc19_pc.3utr::gencode::KCNMA1::ENSG00000156113.16	1.0
gc19_pc.3utr::gencode::MOB1B::ENSG00000173542.4	1.0
gc19_pc.3utr::gencode::CECR2::ENSG00000099954.14	1.0
gc19_pc.3utr::gencode::CDKN1A::ENSG00000124762.9	1.0
gc19_pc.3utr::gencode::DAG1::ENSG00000173402.7	1.0
gc19_pc.3utr::gencode::ATP2B2::ENSG00000157087.12	1.0
gc19_pc.3utr::gencode::PLAA::ENSG00000137055.10	1.0
gc19_pc.3utr::gencode::CALD1::ENSG00000122786.15	1.0
gc19_pc.3utr::gencode::SLC35B4::ENSG00000205060.6	1.0
gc19_pc.3utr::gencode::PEG10::ENSG00000242265.1	1.0
gc19_pc.3utr::gencode::EPS15L1::ENSG00000127527.9	1.0
gc19_pc.3utr::gencode::CACNB4::ENSG00000182389.14	1.0
gc19_pc.3utr::gencode::SLC4A4::ENSG00000080493.9	1.0
gc19_pc.3utr::gencode::TRAPPC8::ENSG00000153339.9	1.0
gc19_pc.3utr::gencode::BLCAP::ENSG00000166619.8	1.0
gc19_pc.3utr::gencode::THBD::ENSG00000178726.6	1.0
gc19_pc.3utr::gencode::RP11-298I3.5::ENSG00000259132.1	1.0
gc19_pc.3utr::gencode::CD82::ENSG00000085117.7	1.0
gc19_pc.3utr::gencode::IGFBP3::ENSG00000146674.10	1.0
gc19_pc.3utr::gencode::SLC5A7::ENSG00000115665.4	1.0
gc19_pc.3utr::gencode::NFATC4::ENSG00000100968.9	1.0
gc19_pc.3utr::gencode::CLVS2::ENSG00000146352.8	1.0
gc19_pc.3utr::gencode::ZFHX4::ENSG00000091656.11	1.0
gc19_pc.3utr::gencode::GM2A::ENSG00000196743.4	1.0
gc19_pc.3utr::gencode::DOCK8::ENSG00000107099.11	1.0
gc19_pc.3utr::gencode::SLC6A5::ENSG00000165970.7	1.0
gc19_pc.3utr::gencode::FAM64A::ENSG00000129195.11	1.0
gc19_pc.3utr::gencode::SCN4A::ENSG00000007314.7	1.0
gc19_pc.3utr::gencode::CDH8::ENSG00000150394.9	1.0
gc19_pc.3utr::gencode::PFKFB2::ENSG00000123836.10	1.0
gc19_pc.3utr::gencode::STEAP2::ENSG00000157214.9	1.0
gc19_pc.3utr::gencode::PLXDC2::ENSG00000120594.12	1.0
gc19_pc.3utr::gencode::RAPGEF3::ENSG00000079337.11	1.0
gc19_pc.3utr::gencode::HAUS4::ENSG00000092036.12	1.0
gc19_pc.3utr::gencode::MRPL48::ENSG00000175581.9	1.0
gc19_pc.3utr::gencode::KIAA1147::ENSG00000257093.2	1.0
gc19_pc.3utr::gencode::RNF115::ENSG00000121848.9	1.0
gc19_pc.3utr::gencode::BLOC1S5::ENSG00000188428.12	1.0
gc19_pc.3utr::gencode::PHF20L1::ENSG00000129292.16	1.0
gc19_pc.3utr::gencode::BRWD1::ENSG00000185658.9	1.0
gc19_pc.3utr::gencode::ZBTB5::ENSG00000168795.4	1.0
gc19_pc.3utr::gencode::BEND3::ENSG00000178409.9	1.0
gc19_pc.3utr::gencode::PRR14L::ENSG00000183530.9	1.0
gc19_pc.3utr::gencode::LANCL3::ENSG00000147036.7	1.0
gc19_pc.3utr::gencode::PDE1C::ENSG00000154678.12	1.0
gc19_pc.3utr::gencode::HMGCLL1::ENSG00000146151.8	1.0
gc19_pc.3utr::gencode::TBC1D30::ENSG00000111490.8	1.0
gc19_pc.3utr::gencode::TAOK1::ENSG00000160551.5	1.0
gc19_pc.3utr::gencode::ROR2::ENSG00000169071.10	1.0
gc19_pc.3utr::gencode::ACOT8::ENSG00000101473.12	1.0
gc19_pc.3utr::gencode::FAM134B::ENSG00000154153.9	1.0
gc19_pc.3utr::gencode::MACC1::ENSG00000183742.8	1.0
gc19_pc.3utr::gencode::PLCXD3::ENSG00000182836.5	1.0
gc19_pc.3utr::gencode::NFE2L2::ENSG00000116044.11	1.0
gc19_pc.3utr::gencode::ITGB1BP1::ENSG00000119185.8	1.0
gc19_pc.3utr::gencode::FAM84A::ENSG00000162981.12	1.0
gc19_pc.3utr::gencode::YOD1::ENSG00000180667.6	1.0
gc19_pc.3utr::gencode::POU2F1::ENSG00000143190.17	1.0
gc19_pc.3utr::gencode::SYT2::ENSG00000143858.7	1.0
gc19_pc.3utr::gencode::GPX3::ENSG00000211445.7	1.0
gc19_pc.3utr::gencode::PRKAA1::ENSG00000132356.7	1.0
gc19_pc.3utr::gencode::RHOU::ENSG00000116574.4	1.0
gc19_pc.3utr::gencode::EVX1::ENSG00000106038.8	1.0
gc19_pc.3utr::gencode::MAP3K3::ENSG00000198909.3	1.0
gc19_pc.3utr::gencode::VCAN::ENSG00000038427.11	1.0
gc19_pc.3utr::gencode::PRDM1::ENSG00000057657.10	1.0
gc19_pc.3utr::gencode::GPRIN2::ENSG00000204175.4	1.0
gc19_pc.3utr::gencode::PDRG1::ENSG00000088356.4	1.0
gc19_pc.3utr::gencode::ADA::ENSG00000196839.8	1.0
gc19_pc.3utr::gencode::ADAM28::ENSG00000042980.8	1.0
gc19_pc.3utr::gencode::DBNL::ENSG00000136279.14	1.0
gc19_pc.3utr::gencode::VAMP2::ENSG00000220205.4	1.0
gc19_pc.3utr::gencode::SULF1::ENSG00000137573.9	1.0
gc19_pc.3utr::gencode::CACNA1E::ENSG00000198216.6	1.0
gc19_pc.3utr::gencode::CNTN5::ENSG00000149972.6	1.0
gc19_pc.3utr::gencode::PKN2::ENSG00000065243.14	1.0
gc19_pc.3utr::gencode::HEMK1::ENSG00000114735.5	1.0
gc19_pc.3utr::gencode::PTBP2::ENSG00000117569.14	1.0
gc19_pc.3utr::gencode::TRIM33::ENSG00000197323.6	1.0
gc19_pc.3utr::gencode::KIAA1598::ENSG00000187164.13	1.0
gc19_pc.3utr::gencode::IL31::ENSG00000204671.1	1.0
gc19_pc.3utr::gencode::HECW2::ENSG00000138411.6	1.0
gc19_pc.3utr::gencode::ZBTB7A::ENSG00000178951.4	1.0
gc19_pc.3utr::gencode::SEPT11::ENSG00000138758.7	1.0
gc19_pc.3utr::gencode::HOXA7::ENSG00000122592.6	1.0
gc19_pc.3utr::gencode::RNF44::ENSG00000146083.7	1.0
gc19_pc.3utr::gencode::QSOX1::ENSG00000116260.12	1.0
gc19_pc.3utr::gencode::SLC36A1::ENSG00000123643.8	1.0
gc19_pc.3utr::gencode::PCYT1B::ENSG00000102230.9	1.0
gc19_pc.3utr::gencode::MAP2::ENSG00000078018.15	1.0
gc19_pc.3utr::gencode::MPP7::ENSG00000150054.14	1.0
gc19_pc.3utr::gencode::NCLN::ENSG00000125912.6	1.0
gc19_pc.3utr::gencode::NIT2::ENSG00000114021.7	1.0
gc19_pc.3utr::gencode::MDGA1::ENSG00000112139.10	1.0
gc19_pc.3utr::gencode::PREX2::ENSG00000046889.14	1.0
gc19_pc.3utr::gencode::SEZ6::ENSG00000063015.15	1.0
gc19_pc.3utr::gencode::TSPAN9::ENSG00000011105.7	1.0
gc19_pc.3utr::gencode::RFX3::ENSG00000080298.11	1.0
gc19_pc.3utr::gencode::DCUN1D3::ENSG00000188215.5	1.0
gc19_pc.3utr::gencode::B3GALT4::ENSG00000235863.2	1.0
gc19_pc.3utr::gencode::PRPF38A::ENSG00000134748.12	1.0
gc19_pc.3utr::gencode::FGF2::ENSG00000138685.8	1.0
gc19_pc.3utr::gencode::EML1::ENSG00000066629.12	1.0
gc19_pc.3utr::gencode::SLC25A31::ENSG00000151475.4	1.0
gc19_pc.3utr::gencode::SLC6A15::ENSG00000072041.12	1.0
gc19_pc.3utr::gencode::HIAT1::ENSG00000156875.9	1.0
gc19_pc.3utr::gencode::LINC00908::ENSG00000263812.1	1.0
gc19_pc.3utr::gencode::GCNT1::ENSG00000187210.8	1.0
gc19_pc.3utr::gencode::BRAF::ENSG00000157764.8	1.0
gc19_pc.3utr::gencode::SAMD12::ENSG00000177570.9	1.0
gc19_pc.3utr::gencode::TPD52::ENSG00000076554.11	1.0
gc19_pc.3utr::gencode::VPS36::ENSG00000136100.8	1.0
gc19_pc.3utr::gencode::RORA::ENSG00000069667.11	1.0
gc19_pc.3utr::gencode::MRC2::ENSG00000011028.9	1.0
gc19_pc.3utr::gencode::OIT3::ENSG00000138315.8	1.0
gc19_pc.3utr::gencode::USH2A::ENSG00000042781.8	1.0
gc19_pc.3utr::gencode::SORL1::ENSG00000137642.8	1.0
gc19_pc.3utr::gencode::PAQR3::ENSG00000163291.10	1.0
gc19_pc.3utr::gencode::B2M::ENSG00000166710.13	1.0
gc19_pc.3utr::gencode::VWA5A::ENSG00000110002.11	1.0
gc19_pc.3utr::gencode::KSR2::ENSG00000171435.9	1.0
gc19_pc.3utr::gencode::SLC25A36::ENSG00000114120.7	1.0
gc19_pc.3utr::gencode::C12orf75::ENSG00000235162.4	1.0
gc19_pc.3utr::gencode::RUNX1T1::ENSG00000079102.12	1.0
gc19_pc.3utr::gencode::PI15::ENSG00000137558.3	1.0
gc19_pc.3utr::gencode::VLDLR::ENSG00000147852.11	1.0
gc19_pc.3utr::gencode::ATP2B1::ENSG00000070961.10	1.0
gc19_pc.3utr::gencode::PEX2::ENSG00000164751.10	1.0
gc19_pc.3utr::gencode::RP11-766F14.2::ENSG00000248713.1	1.0
gc19_pc.3utr::gencode::XPR1::ENSG00000143324.9	1.0
gc19_pc.3utr::gencode::PPIG::ENSG00000138398.11	1.0
gc19_pc.3utr::gencode::SOX11::ENSG00000176887.5	1.0
gc19_pc.3utr::gencode::UST::ENSG00000111962.7	1.0
gc19_pc.3utr::gencode::GALNT13::ENSG00000144278.10	1.0
gc19_pc.3utr::gencode::ARL1::ENSG00000120805.9	1.0
gc19_pc.3utr::gencode::IFT80::ENSG00000068885.10	1.0
gc19_pc.3utr::gencode::IL13::ENSG00000169194.5	1.0
gc19_pc.3utr::gencode::SEMA3A::ENSG00000075213.6	1.0
gc19_pc.3utr::gencode::PTN::ENSG00000105894.7	1.0
gc19_pc.3utr::gencode::TMEM229B::ENSG00000198133.4	1.0
gc19_pc.3utr::gencode::CUL5::ENSG00000166266.9	1.0
gc19_pc.3utr::gencode::ALOX15::ENSG00000161905.8	1.0
gc19_pc.3utr::gencode::LYSMD4::ENSG00000183060.11	1.0
gc19_pc.3utr::gencode::NSUN3::ENSG00000178694.5	1.0
gc19_pc.3utr::gencode::NPAS3::ENSG00000151322.14	1.0
gc19_pc.3utr::gencode::USP46::ENSG00000109189.8	1.0
gc19_pc.3utr::gencode::SOX6::ENSG00000110693.11	1.0
gc19_pc.3utr::gencode::IL33::ENSG00000137033.7	1.0
gc19_pc.3utr::gencode::PTP4A1::ENSG00000112245.6	1.0
gc19_pc.3utr::gencode::RUFY3::ENSG00000018189.8	1.0
gc19_pc.5utr::gencode::CCDC163P::ENSG00000236624.4	0.0221969999999999
gc19_pc.5utr::gencode::NAP1L1::ENSG00000187109.9	0.1735705263157894
gc19_pc.5utr::gencode::DHX58::ENSG00000108771.8	0.1735705263157894
gc19_pc.5utr::gencode::TET2::ENSG00000168769.8	0.2975861538461538
gc19_pc.5utr::gencode::CA10::ENSG00000154975.9	0.34220375
gc19_pc.5utr::gencode::CAV2::ENSG00000105971.10	0.4179481967213115
gc19_pc.5utr::gencode::PIK3R3::ENSG00000117461.10	0.4179481967213115
gc19_pc.5utr::gencode::EML1::ENSG00000066629.12	0.4605267692307693
gc19_pc.5utr::gencode::DIO2::ENSG00000211448.7	0.4838711111111111
gc19_pc.5utr::gencode::FAM131B::ENSG00000159784.13	0.4838711111111111
gc19_pc.5utr::gencode::ACAD10::ENSG00000111271.10	0.5397593478260869
gc19_pc.5utr::gencode::INPP1::ENSG00000151689.8	0.6068140909090909
gc19_pc.5utr::gencode::BCL10::ENSG00000142867.8	0.6068140909090909
gc19_pc.5utr::gencode::SLC22A17::ENSG00000092096.10	0.6068140909090909
gc19_pc.5utr::gencode::RPN1::ENSG00000163902.7	0.6068140909090909
gc19_pc.5utr::gencode::ST5::ENSG00000166444.13	0.62007327014218
gc19_pc.5utr::gencode::ACP5::ENSG00000102575.6	0.62007327014218
gc19_pc.5utr::gencode::IER2::ENSG00000160888.6	0.62007327014218
gc19_pc.5utr::gencode::CPVL::ENSG00000106066.9	0.633386923076923
gc19_pc.5utr::gencode::SOCS5::ENSG00000171150.7	0.7043178217821782
gc19_pc.5utr::gencode::USH2A::ENSG00000042781.8	0.7043178217821782
gc19_pc.5utr::gencode::PRKCZ::ENSG00000067606.11	0.7043178217821782
gc19_pc.5utr::gencode::DQX1::ENSG00000144045.9	0.7043178217821782
gc19_pc.5utr::gencode::ZNF778::ENSG00000170100.9	0.7084387058823529
gc19_pc.5utr::gencode::LURAP1L::ENSG00000153714.5	0.7084387058823529
gc19_pc.5utr::gencode::FCGRT::ENSG00000104870.8	0.7084387058823529
gc19_pc.5utr::gencode::GATM::ENSG00000171766.11	0.7178289637305699
gc19_pc.5utr::gencode::STRA6::ENSG00000137868.14	0.7178289637305699
gc19_pc.5utr::gencode::USH1C::ENSG00000006611.11	0.7178361439588689
gc19_pc.5utr::gencode::TPM2::ENSG00000198467.9	0.7205351145038168
gc19_pc.5utr::gencode::FUT8::ENSG00000033170.12	0.7606190707964602
gc19_pc.5utr::gencode::LRRTM4::ENSG00000176204.9	0.7609136653386455
gc19_pc.5utr::gencode::POLR1D::ENSG00000186184.11	0.7609136653386455
gc19_pc.5utr::gencode::HHEX::ENSG00000152804.6	0.7609136653386455
gc19_pc.5utr::gencode::UBC::ENSG00000150991.10	0.7737477528089888
gc19_pc.5utr::gencode::MKKS::ENSG00000125863.13	0.7743114236706689
gc19_pc.5utr::gencode::NHLH2::ENSG00000177551.5	0.7743114236706689
gc19_pc.5utr::gencode::DCTN4::ENSG00000132912.8	0.7743114236706689
gc19_pc.5utr::gencode::TJP3::ENSG00000105289.10	0.774591282051282
gc19_pc.5utr::gencode::UBTD1::ENSG00000165886.4	0.7762265767284993
gc19_pc.5utr::gencode::CNPY3::ENSG00000137161.12	0.7762265767284993
gc19_pc.5utr::gencode::PHF19::ENSG00000119403.9	0.7762265767284993
gc19_pc.5utr::gencode::SUDS3::ENSG00000111707.7	0.777241411764706
gc19_pc.5utr::gencode::NPY2R::ENSG00000185149.5	0.7778122314049587
gc19_pc.5utr::gencode::BAIAP2::ENSG00000175866.11	0.7800763458401305
gc19_pc.5utr::gencode::NOX4::ENSG00000086991.8	0.7926995866454689
gc19_pc.5utr::gencode::BARX2::ENSG00000043039.5	0.7926995866454689
gc19_pc.5utr::gencode::TBRG4::ENSG00000136270.9	0.7946446226415095
gc19_pc.5utr::gencode::SLITRK2::ENSG00000185985.7	0.8060261746987952
gc19_pc.5utr::gencode::SLC35A4::ENSG00000176087.10	0.8080486842105263
gc19_pc.5utr::gencode::RUVBL2::ENSG00000183207.8	0.8082171798561151
gc19_pc.5utr::gencode::SLC22A2::ENSG00000112499.8	0.8089007173601149
gc19_pc.5utr::gencode::UNC93B1::ENSG00000110057.3	0.8089176338028169
gc19_pc.5utr::gencode::VWA3B::ENSG00000168658.14	0.8217455252918288
gc19_pc.5utr::gencode::DUOXA2::ENSG00000140274.9	0.8228009750297266
gc19_pc.5utr::gencode::SLA::ENSG00000155926.9	0.8228009750297266
gc19_pc.5utr::gencode::IRF8::ENSG00000140968.6	0.8228009750297266
gc19_pc.5utr::gencode::CDT1::ENSG00000167513.4	0.8228009750297266
gc19_pc.5utr::gencode::FAM43A::ENSG00000185112.4	0.8273193988439307
gc19_pc.5utr::gencode::NCKAP5L::ENSG00000167566.12	0.8273193988439307
gc19_pc.5utr::gencode::CACNG3::ENSG00000006116.3	0.8288812799999999
gc19_pc.5utr::gencode::MID1IP1::ENSG00000165175.11	0.8390246822742474
gc19_pc.5utr::gencode::PCSK2::ENSG00000125851.5	0.8402289250814332
gc19_pc.5utr::gencode::SATB1::ENSG00000182568.12	0.8402289250814332
gc19_pc.5utr::gencode::KDM5B::ENSG00000117139.12	0.8402289250814332
gc19_pc.5utr::gencode::ARPC1A::ENSG00000241685.4	0.8486947685683531
gc19_pc.5utr::gencode::FRK::ENSG00000111816.6	0.8550303171247357
gc19_pc.5utr::gencode::NAP1L4::ENSG00000205531.8	0.8613397507788162
gc19_pc.5utr::gencode::KNOP1::ENSG00000103550.9	0.8696952857142857
gc19_pc.5utr::gencode::RHOF::ENSG00000139725.3	0.8709165957446808
gc19_pc.5utr::gencode::FGFR1::ENSG00000077782.15	0.8894196078431372
gc19_pc.5utr::gencode::PKN2::ENSG00000065243.14	0.8894196078431372
gc19_pc.5utr::gencode::C1QL3::ENSG00000165985.8	0.8904709749303621
gc19_pc.5utr::gencode::FRMD4B::ENSG00000114541.10	0.8997012190812722
gc19_pc.5utr::gencode::C14orf182::ENSG00000214900.4	0.9029534154929576
gc19_pc.5utr::gencode::CIRBP::ENSG00000099622.9	0.91093679163034
gc19_pc.5utr::gencode::COMMD5::ENSG00000170619.8	0.9136955421686748
gc19_pc.5utr::gencode::SERPINB6::ENSG00000124570.13	0.9146831281198003
gc19_pc.5utr::gencode::TRIM69::ENSG00000185880.8	0.9154493553719008
gc19_pc.5utr::gencode::TMEM258::ENSG00000134825.9	0.9154493553719008
gc19_pc.5utr::gencode::NR2F6::ENSG00000160113.5	0.9154493553719008
gc19_pc.5utr::gencode::SYT3::ENSG00000213023.5	0.918888796068796
gc19_pc.5utr::gencode::TACC2::ENSG00000138162.13	0.922188353221957
gc19_pc.5utr::gencode::SMCO4::ENSG00000166002.2	0.9255824409448816
gc19_pc.5utr::gencode::MKL1::ENSG00000196588.10	0.9259718867924528
gc19_pc.5utr::gencode::PRR7::ENSG00000131188.7	0.9263673322932916
gc19_pc.5utr::gencode::LZTS3::ENSG00000088899.10	0.926986558891455
gc19_pc.5utr::gencode::SETD8::ENSG00000183955.8	0.9285151420838972
gc19_pc.5utr::gencode::SUOX::ENSG00000139531.8	0.9285151420838972
gc19_pc.5utr::gencode::NKX2-1::ENSG00000136352.13	0.9285151420838972
gc19_pc.5utr::gencode::FAM198B::ENSG00000164125.11	0.9285151420838972
gc19_pc.5utr::gencode::DSE::ENSG00000111817.12	0.9285151420838972
gc19_pc.5utr::gencode::TMCC2::ENSG00000133069.10	0.9285151420838972
gc19_pc.5utr::gencode::LRRC14::ENSG00000160959.3	0.9285151420838972
gc19_pc.5utr::gencode::TMEM123::ENSG00000152558.10	0.9285151420838972
gc19_pc.5utr::gencode::ST18::ENSG00000147488.7	0.9285151420838972
gc19_pc.5utr::gencode::FTO::ENSG00000140718.14	0.9285151420838972
gc19_pc.5utr::gencode::CFLAR::ENSG00000003402.15	0.9326495409181637
gc19_pc.5utr::gencode::YTHDF3::ENSG00000185728.12	0.9345196108949416
gc19_pc.5utr::gencode::SLMAP::ENSG00000163681.10	0.9347211632270168
gc19_pc.5utr::gencode::GABRA4::ENSG00000109158.6	0.9370137274424394
gc19_pc.5utr::gencode::CD82::ENSG00000085117.7	0.9370137274424394
gc19_pc.5utr::gencode::MMAA::ENSG00000151611.9	0.93922
gc19_pc.5utr::gencode::SLFNL1::ENSG00000171790.11	0.93922
gc19_pc.5utr::gencode::HN1::ENSG00000189159.11	0.9395313402061856
gc19_pc.5utr::gencode::SAR1B::ENSG00000152700.9	0.9395313402061856
gc19_pc.5utr::gencode::VPS13A::ENSG00000197969.7	0.9395313402061856
gc19_pc.5utr::gencode::BCS1L::ENSG00000074582.8	0.9420588
gc19_pc.5utr::gencode::UBE2I::ENSG00000103275.14	0.9445900341296928
gc19_pc.5utr::gencode::SDC2::ENSG00000169439.7	0.9455468516542156
gc19_pc.5utr::gencode::MRPL40::ENSG00000185608.4	0.9455468516542156
gc19_pc.5utr::gencode::BCAR3::ENSG00000137936.12	0.9455468516542156
gc19_pc.5utr::gencode::EML2::ENSG00000125746.10	0.9455468516542156
gc19_pc.5utr::gencode::PCDHB16::ENSG00000196963.2	0.9455468516542156
gc19_pc.5utr::gencode::ZC2HC1C::ENSG00000119703.12	0.9455468516542156
gc19_pc.5utr::gencode::TSR1::ENSG00000167721.6	0.9455468516542156
gc19_pc.5utr::gencode::CEBPD::ENSG00000221869.4	0.9455468516542156
gc19_pc.5utr::gencode::KIAA1456::ENSG00000250305.4	0.9467219108280256
gc19_pc.5utr::gencode::ZNF470::ENSG00000197016.7	0.9518298798955612
gc19_pc.5utr::gencode::CDCA3::ENSG00000111665.7	0.9533755636363638
gc19_pc.5utr::gencode::BTG1::ENSG00000133639.3	0.9552289623128548
gc19_pc.5utr::gencode::METTL7A::ENSG00000185432.10	0.955881424148607
gc19_pc.5utr::gencode::SETD9::ENSG00000155542.7	0.9569293791688044
gc19_pc.5utr::gencode::FAM212B::ENSG00000197852.8	0.95818181184669
gc19_pc.5utr::gencode::MME::ENSG00000196549.6	0.9596439469947942
gc19_pc.5utr::gencode::IQCD::ENSG00000166578.5	0.9596439469947942
gc19_pc.5utr::gencode::TAOK3::ENSG00000135090.9	0.96142082278481
gc19_pc.5utr::gencode::CDH26::ENSG00000124215.12	0.96142082278481
gc19_pc.5utr::gencode::AXIN2::ENSG00000168646.8	0.96142082278481
gc19_pc.5utr::gencode::ISOC2::ENSG00000063241.3	0.96142082278481
gc19_pc.5utr::gencode::KNTC1::ENSG00000184445.7	0.96142082278481
gc19_pc.5utr::gencode::BRF1::ENSG00000185024.11	0.96142082278481
gc19_pc.5utr::gencode::GPRC5C::ENSG00000170412.12	0.9618938600451468
gc19_pc.5utr::gencode::STARD10::ENSG00000214530.3	0.9626191270527226
gc19_pc.5utr::gencode::AACS::ENSG00000081760.12	0.9626191270527226
gc19_pc.5utr::gencode::COLCA1::ENSG00000196167.5	0.9626191270527226
gc19_pc.5utr::gencode::SLC43A3::ENSG00000134802.13	0.9626191270527226
gc19_pc.5utr::gencode::MOGAT2::ENSG00000166391.10	0.9626191270527226
gc19_pc.5utr::gencode::ESRRG::ENSG00000196482.12	0.9626191270527226
gc19_pc.5utr::gencode::IQCK::ENSG00000174628.12	0.9644046428571428
gc19_pc.5utr::gencode::GNAL::ENSG00000141404.11	0.9644046428571428
gc19_pc.5utr::gencode::DDHD1::ENSG00000100523.10	0.9646686017849554
gc19_pc.5utr::gencode::ORMDL3::ENSG00000172057.5	0.965584267569856
[truncated: 1,519 more rows]
