# Supplementary material for: Discovering the drivers of clonal hematopoiesis
Source: Nat Commun. 2022 Jul 23;13:4267. doi: 10.1038/s41467-022-31878-0 (PMC9308779; doi:10.1038/s41467-022-31878-0)
Supplement: Supplementary file 9 — Source Data [file 41467_2022_31878_MOESM9_ESM.zip › source_data_files/supp2C_1.tsv]

DNMT3A	0.0576923076923077,0.1612903225806451,0.09375,0.2222222222222222,0.1,0.1538461538461538,0.1111111111111111,0.206896551724138,0.1481481481481481,0.2571428571428571,0.4666666666666667,0.1904761904761904,0.2058823529411765,0.25,0.1666666666666666,0.375,0.2962962962962963,0.2352941176470588,0.1666666666666666,0.1463414634146341,0.217391304347826,0.1034482758620689,0.088235294117647,0.4,0.121212121212…
TET2	0.3333333333333333,0.1071428571428571,0.1515151515151515,0.275,0.2181818181818181,0.4,0.3513513513513513,0.4,0.0980392156862745,0.4545454545454545,0.4925373134328358,0.109090909090909,0.2,0.3235294117647059,0.2692307692307692,0.0512820512820512,0.1590909090909091,0.3076923076923077,0.1219512195121951,0.1551724137931034,0.1836734693877551,0.0588235294117647,0.4444444444444444,0.36,0.36538461538461…
ASXL1	0.0909090909090909,0.1081081081081081,0.2291666666666666,0.3055555555555556,0.3333333333333333,0.0606060606060606,0.1379310344827586,0.3478260869565217,0.3846153846153846,0.1111111111111111,0.1,0.3043478260869565,0.1923076923076923,0.1142857142857142,0.36,0.1785714285714285,0.1428571428571428,0.1538461538461538,0.054054054054054,0.1176470588235294,0.3939393939393939,0.1142857142857142
PPM1D	0.4285714285714285,0.2653061224489796,0.1379310344827586,0.2459016393442623,0.2903225806451613,0.0930232558139534,0.3243243243243243,0.1944444444444444,0.15,0.2,0.2631578947368421,0.0952380952380952,0.1379310344827586,0.1923076923076923,0.217391304347826,0.0681818181818181,0.2083333333333333,0.22,0.125,0.1428571428571428,0.0769230769230769,0.1818181818181818,0.1
TP53	0.1034482758620689,0.125,0.35,0.1212121212121212,0.2727272727272727,0.4782608695652174,0.1111111111111111,0.0714285714285714,0.3529411764705882,0.1904761904761904,0.0975609756097561
JAK2	0.4827586206896552,0.3043478260869565,0.175,0.375,0.0869565217391304,0.1311475409836065,0.0652173913043478,0.1,0.1594202898550724,0.0862068965517241
SF3B1	0.1,0.073170731707317,0.3928571428571429,0.2325581395348837,0.3076923076923077
ATM	0.0625,0.2727272727272727,0.3902439024390244,0.1136363636363636,0.4090909090909091,0.4042553191489361,0.0816326530612244,0.0545454545454545,0.3962264150943397,0.1041666666666666,0.0909090909090909,0.088235294117647,0.0952380952380952
KMT2C	0.0454545454545454,0.1351351351351351,0.196078431372549,0.3170731707317073,0.0638297872340425,0.4146341463414634,0.3333333333333333
CHEK2	0.1282051282051282,0.1428571428571428,0.1333333333333333,0.088235294117647,0.1,0.1333333333333333,0.0857142857142857,0.125
NOTCH1	0.2857142857142857,0.1333333333333333,0.2380952380952381,0.25,0.0789473684210526,0.1764705882352941,0.0769230769230769,0.1304347826086956,0.1025641025641025,0.1875,0.1153846153846154,0.3
KDM5C	0.073170731707317,0.1818181818181818,0.1052631578947368,0.074074074074074,0.0952380952380952,0.1666666666666666
PTPRD	0.4489795918367347,0.1914893617021277,0.3777777777777777,0.0606060606060606,0.0681818181818181,0.4642857142857143,0.046875,0.0555555555555555,0.1794871794871795,0.4181818181818181
APC	0.425,0.0701754385964912,0.081081081081081,0.1025641025641025,0.4444444444444444
RET	0.0606060606060606,0.2142857142857142,0.4516129032258064,0.2195121951219512,0.1923076923076923
TP63	0.0666666666666666,0.1860465116279068,0.1052631578947368,0.0612244897959183,0.08
DNM2	0.15625,0.1538461538461538,0.25,0.1666666666666666,0.2,0.1379310344827586,0.2222222222222222,0.1219512195121951,0.1538461538461538,0.2352941176470588
SMC1A	0.25,0.15,0.3076923076923077,0.2307692307692308,0.1388888888888889,0.0606060606060606,0.25,0.2352941176470588
MYO5A	0.0434782608695652,0.0512820512820512,0.0638297872340425,0.0689655172413793,0.0612244897959183,0.05,0.4545454545454545
ATE1	0.0681818181818181,0.0588235294117647,0.1428571428571428,0.1212121212121212,0.0638297872340425,0.0606060606060606
