# Supplementary material for: Discovering the drivers of clonal hematopoiesis
Source: Nat Commun. 2022 Jul 23;13:4267. doi: 10.1038/s41467-022-31878-0 (PMC9308779; doi:10.1038/s41467-022-31878-0)
Supplement: Supplementary file 9 — Source Data [file 41467_2022_31878_MOESM9_ESM.zip › source_data_files/supp2C_2.tsv]

DNMT3A	0.078125,0.0306122448979591,0.1074380165289256,0.1123595505617977,0.0536912751677852,0.1511627906976744,0.0985915492957746,0.2253521126760563,0.0579710144927536,0.0384615384615384,0.3214285714285714,0.1194029850746268,0.0408163265306122,0.0549450549450549,0.0675675675675675,0.1714285714285714,0.1241379310344827,0.0909090909090909,0.3191489361702128,0.0615384615384615,0.3333333333333333,0.10204081…
TET2	0.048780487804878,0.0333333333333333,0.0444444444444444,0.3678160919540229,0.0833333333333333,0.1224489795918367,0.1282051282051282,0.0202020202020202,0.2142857142857142,0.184,0.1647058823529411,0.3333333333333333,0.1840490797546012,0.1351351351351351,0.2222222222222222,0.0892018779342723,0.2289156626506024,0.0633333333333333,0.0816326530612244,0.1428571428571428,0.0306122448979591,0.318181818181…
ASXL1	0.0273972602739726,0.0975609756097561,0.074074074074074,0.462962962962963,0.0561797752808988,0.091743119266055,0.0189573459715639,0.1481481481481481,0.32,0.0303030303030303,0.0609756097560975,0.048076923076923,0.0975609756097561,0.0377358490566037,0.0975609756097561,0.0505050505050505,0.03125,0.1239669421487603,0.3152173913043478,0.2953020134228188,0.1052631578947368,0.0258620689655172,0.02669404…
PPM1D	0.4,0.3333333333333333,0.4,0.1818181818181818,0.0606060606060606,0.0340425531914893,0.0282131661442006,0.0261437908496732,0.0526315789473684,0.109375,0.0294117647058823,0.125,0.4857142857142857,0.4666666666666667,0.0333333333333333,0.050632911392405,0.1464285714285714,0.0373134328358208,0.0583333333333333,0.1088435374149659,0.0327102803738317,0.0280701754385964,0.0359281437125748,0.05479452054794…
TP53	0.1081081081081081,0.0909090909090909,0.0291777188328912,0.375,0.0727272727272727,0.3703703703703704,0.4857142857142857,0.0888888888888888,0.15,0.4827586206896552,0.3626373626373626,0.1263157894736842,0.0566037735849056,0.0273972602739726,0.054054054054054,0.0632911392405063,0.0714285714285714,0.1666666666666666,0.1666666666666666,0.0888888888888888,0.0483870967741935,0.4366197183098591,0.0142180…
JAK2	0.0263157894736842,0.4854368932038835,0.0555555555555555,0.050632911392405,0.1025641025641025,0.0263157894736842,0.125,0.0333333333333333,0.0265486725663716,0.0372670807453416,0.0454545454545454,0.0631578947368421,0.0588235294117647,0.0526315789473684,0.0689655172413793,0.0666666666666666,0.0363636363636363,0.0256410256410256,0.064516129032258,0.0285714285714285,0.0350877192982456,0.4114583333333…
GNAS	0.3333333333333333,0.2105263157894736,0.1111111111111111,0.0655737704918032,0.0975609756097561,0.1,0.1290322580645161,0.0606060606060606,0.3333333333333333,0.4,0.4,0.4,0.029126213592233,0.3333333333333333,0.3333333333333333,0.0555555555555555,0.0545454545454545,0.0655737704918032,0.0204081632653061,0.072463768115942,0.0530973451327433,0.2222222222222222,0.0760869565217391,0.2395833333333333,0.112…
SRSF2	0.4725274725274725,0.391304347826087,0.4326923076923077,0.2978723404255319,0.4411764705882353,0.3291139240506329,0.1219512195121951,0.3883495145631068,0.1308411214953271,0.0973451327433628,0.2988505747126437,0.3,0.1875,0.0769230769230769,0.0510204081632653,0.054054054054054,0.0363636363636363
MYD88	0.4390243902439024,0.1081081081081081,0.0729166666666666,0.0273972602739726,0.064516129032258,0.0816326530612244,0.0625,0.027027027027027,0.0377358490566037,0.0444444444444444,0.056338028169014,0.0590717299578059,0.2988505747126437,0.25,0.0619469026548672,0.1153846153846154,0.0444444444444444,0.054054054054054,0.0238095238095238
GNB1	0.0314960629921259,0.0930232558139534,0.0526315789473684,0.0481927710843373,0.0657894736842105,0.0555555555555555,0.0285714285714285,0.074074074074074,0.0869565217391304,0.1509433962264151,0.0418410041841004,0.1935483870967742,0.1666666666666666,0.1557377049180328,0.1066666666666666,0.2153846153846154,0.2448979591836734,0.1025641025641025,0.0579710144927536,0.0459770114942528
ATM	0.0689655172413793,0.4848484848484849,0.1818181818181818,0.04,0.0172413793103448,0.032520325203252,0.0975609756097561,0.0461538461538461,0.0363636363636363,0.4827586206896552,0.1333333333333333,0.1904761904761904,0.0404040404040404,0.081967213114754,0.032258064516129,0.0975609756097561,0.0288461538461538,0.140625,0.1290322580645161,0.073170731707317,0.0814814814814814,0.0833333333333333,0.0606060…
KMT2C	0.0636363636363636,0.0303030303030303,0.1875,0.0869565217391304,0.0180722891566265,0.0139664804469273,0.0660377358490566,0.073170731707317,0.0631578947368421,0.0261780104712041,0.0277777777777777,0.079646017699115,0.0512820512820512,0.1538461538461538,0.1639344262295081,0.1,0.0505050505050505,0.0338983050847457,0.0476190476190476,0.15,0.0925925925925926,0.0384615384615384,0.0461538461538461,0.022…
CHEK2	0.4,0.1363636363636363,0.2368421052631579,0.2022471910112359,0.1,0.05,0.1052631578947368,0.0407239819004524,0.2790697674418605,0.0290697674418604,0.0230414746543778,0.0615384615384615,0.0769230769230769,0.3333333333333333,0.0581395348837209,0.0909090909090909,0.0287769784172661,0.4455445544554456,0.0583333333333333,0.4843554443053818,0.108695652173913,0.0232558139534883,0.0444444444444444,0.08,0.…
STAT3	0.09375,0.0408163265306122,0.05,0.0460526315789473,0.0263157894736842,0.06,0.0293255131964809,0.0654205607476635,0.1515151515151515,0.0848214285714285,0.0463576158940397,0.0392156862745098,0.0721153846153846,0.0952380952380952,0.0412844036697247,0.0252525252525252,0.0219298245614035,0.0397727272727272,0.0347826086956521,0.40625,0.0238095238095238,0.1025641025641025,0.0579710144927536,0.0352112676…
ERCC2	0.0952380952380952,0.3333333333333333,0.3333333333333333,0.4761904761904762,0.0869565217391304,0.4417670682730924,0.0354609929078014,0.0337837837837837,0.0816326530612244,0.0816326530612244,0.0416666666666666,0.021505376344086,0.0632911392405063,0.0229885057471264,0.031413612565445,0.0228136882129277,0.074074074074074,0.1428571428571428,0.0211267605633802,0.2033898305084746,0.0434782608695652,0.0…
AFF3	0.0491803278688524,0.0365853658536585,0.017391304347826,0.050632911392405,0.0434782608695652,0.0317460317460317,0.0666666666666666,0.0327868852459016,0.0595238095238095,0.0404040404040404,0.0279329608938547,0.02803738317757,0.0833333333333333,0.0384615384615384,0.1818181818181818,0.0333333333333333,0.0253164556962025,0.0634920634920634,0.2727272727272727,0.0677966101694915,0.0285714285714285,0.4,…
SDHAF2	0.0256410256410256,0.3142857142857143,0.2790697674418605,0.4137931034482759,0.32,0.275,0.3870967741935484,0.3571428571428571,0.34,0.3076923076923077,0.1176470588235294,0.054054054054054
ABL2	0.017391304347826,0.0441176470588235,0.0377358490566037,0.0425531914893617,0.0597014925373134,0.0547945205479452,0.0365853658536585,0.03,0.0952380952380952,0.0306122448979591,0.0869565217391304,0.0510204081632653,0.044776119402985,0.0266666666666666,0.0273972602739726,0.0483870967741935,0.0930232558139534,0.0851063829787234,0.1219512195121951,0.0235294117647058,0.0454545454545454,0.04651162790697…
LZTR1	0.1875,0.2105263157894736,0.0555555555555555,0.0201342281879194,0.0714285714285714,0.1212121212121212,0.0344827586206896,0.048076923076923,0.1379310344827586,0.1946902654867257,0.1836734693877551,0.2222222222222222,0.2592592592592592,0.2195121951219512,0.2,0.2285714285714285,0.1777777777777777,0.0930232558139534,0.0307692307692307,0.1071428571428571,0.4,0.0923076923076923,0.087719298245614,0.2374…
PABPC1	0.1333333333333333,0.0677966101694915,0.2727272727272727,0.1538461538461538,0.217391304347826,0.123076923076923,0.1313559322033898,0.1515151515151515,0.0984848484848484,0.2051282051282051,0.21875,0.1891891891891892,0.1538461538461538,0.1891891891891892,0.0564516129032258,0.1043478260869565,0.1111111111111111
PPFIBP1	0.0491803278688524,0.4477611940298508,0.1739130434782608,0.0606060606060606,0.0689655172413793,0.0571428571428571,0.0444444444444444,0.0579710144927536,0.0833333333333333,0.0961538461538461,0.131578947368421,0.1623376623376623,0.0980392156862745,0.1052631578947368,0.022140221402214,0.0454545454545454,0.0245901639344262,0.04,0.0217391304347826,0.0263157894736842,0.017391304347826,0.035897435897435…
