# Supplementary material for: Discovering the drivers of clonal hematopoiesis
Source: Nat Commun. 2022 Jul 23;13:4267. doi: 10.1038/s41467-022-31878-0 (PMC9308779; doi:10.1038/s41467-022-31878-0)
Supplement: Supplementary file 9 — Source Data [file 41467_2022_31878_MOESM9_ESM.zip › source_data_files/supp6A_2.tsv]

binID	QVALS
enhancers::chr8:129217400-129219000::NA::NA	0.9179871710437798
enhancers::chr10:45676000-45677200::NA::NA	0.9179871710437798
enhancers::chr12:106880400-106881000::NA::NA	0.9179871710437798
enhancers::chr11:9660600-9662600::NA::NA	0.9179871710437798
enhancers::chr18:57410200-57413000::NA::NA	0.9179871710437798
enhancers::chr6:79880200-79881200::NA::NA	1.0
enhancers::chr2:242352800-242355800::NA::NA	1.0
enhancers::chr4:78500000-78501200::NA::NA	1.0
enhancers::chr14:63698600-63700600::NA::NA	1.0
enhancers::chr9:127331000-127334000::NA::NA	1.0
enhancers::chr15:39575400-39580400::NA::NA	1.0
enhancers::chr4:86379000-86379600::NA::NA	1.0
enhancers::chr1:245115400-245117800::NA::NA	1.0
enhancers::chr5:68371000-68372400::NA::NA	1.0
enhancers::chr6:38556000-38557200::NA::NA	1.0
enhancers::chr1:162327200-162328800::NA::NA	1.0
enhancers::chr22:45565000-45573400::NA::NA	1.0
enhancers::chr13:76240600-76244600::NA::NA	1.0
enhancers::chr2:150637600-150638800::NA::NA	1.0
enhancers::chr7:7936600-7937800::NA::NA	1.0
enhancers::chr17:34240000-34243000::NA::NA	1.0
enhancers::chr12:110774200-110779400::NA::NA	1.0
enhancers::chr7:31323400-31324000::NA::NA	1.0
enhancers::chr6:36139200-36140000::NA::NA	1.0
enhancers::chr2:99489600-99490200::NA::NA	1.0
enhancers::chr17:1569600-1572200::NA::NA	1.0
enhancers::chr10:135178200-135179600::NA::NA	1.0
enhancers::chr10:24270600-24271400::NA::NA	1.0
enhancers::chr17:4858400-4863800::NA::NA	1.0
enhancers::chr12:48172400-48178200::NA::NA	1.0
enhancers::chr11:46822400-46824200::NA::NA	1.0
enhancers::chr12:26037800-26042200::NA::NA	1.0
enhancers::chr12:92404000-92405800::NA::NA	1.0
enhancers::chr15:25713200-25714200::NA::NA	1.0
enhancers::chr5:132621000-132621800::NA::NA	1.0
enhancers::chr9:131897800-131900400::NA::NA	1.0
enhancers::chr2:198094400-198095600::NA::NA	1.0
enhancers::chr6:75287200-75288200::NA::NA	1.0
enhancers::chr19:1146000-1148000::NA::NA	1.0
enhancers::chr15:49786600-49787800::NA::NA	1.0
enhancers::chr7:55476000-55478200::NA::NA	1.0
enhancers::chr6:139829600-139830400::NA::NA	1.0
enhancers::chrX:14369600-14370800::NA::NA	1.0
enhancers::chrX:122941600-122942800::NA::NA	1.0
enhancers::chr12:52025000-52026400::NA::NA	1.0
enhancers::chr2:62881000-62883800::NA::NA	1.0
enhancers::chr9:113879600-113881200::NA::NA	1.0
enhancers::chr12:106662200-106672200::NA::NA	1.0
enhancers::chr11:32548000-32549800::NA::NA	1.0
enhancers::chr3:24491400-24492400::NA::NA	1.0
enhancers::chr18:33132200-33133400::NA::NA	1.0
enhancers::chr5:40547800-40548600::NA::NA	1.0
enhancers::chr3:22364200-22365000::NA::NA	1.0
enhancers::chr2:153781200-153782800::NA::NA	1.0
enhancers::chr1:28640400-28642200::NA::NA	1.0
enhancers::chr1:44791400-44793400::NA::NA	1.0
enhancers::chr3:32078400-32079800::NA::NA	1.0
enhancers::chr12:42675200-42676600::NA::NA	1.0
enhancers::chr5:107300400-107302400::NA::NA	1.0
enhancers::chr12:64497600-64498600::NA::NA	1.0
enhancers::chr17:66922200-66923000::NA::NA	1.0
enhancers::chr16:9282400-9283200::NA::NA	1.0
enhancers::chr12:93494200-93497400::NA::NA	1.0
enhancers::chr9:73406800-73407400::NA::NA	1.0
enhancers::chr11:1122600-1124000::NA::NA	1.0
enhancers::chr5:124148200-124149000::NA::NA	1.0
enhancers::chr3:59595400-59596400::NA::NA	1.0
enhancers::chrX:132790600-132792000::NA::NA	1.0
enhancers::chr4:1843400-1846000::NA::NA	1.0
enhancers::chr6:82732200-82733000::NA::NA	1.0
enhancers::chr7:94658000-94658600::NA::NA	1.0
enhancers::chr5:118353600-118356000::NA::NA	1.0
enhancers::chr2:36399400-36401400::NA::NA	1.0
enhancers::chr10:97404400-97409200::NA::NA	1.0
enhancers::chr2:159670600-159671600::NA::NA	1.0
enhancers::chr3:29506200-29507000::NA::NA	1.0
enhancers::chr8:72605400-72607600::NA::NA	1.0
enhancers::chr1:172940000-172941200::NA::NA	1.0
enhancers::chr9:78883800-78885600::NA::NA	1.0
enhancers::chr13:54362200-54363000::NA::NA	1.0
enhancers::chr3:148271400-148272400::NA::NA	1.0
enhancers::chr11:57640800-57641400::NA::NA	1.0
enhancers::chr22:29672600-29676200::NA::NA	1.0
enhancers::chr15:91965800-91967600::NA::NA	1.0
enhancers::chr7:80419800-80421200::NA::NA	1.0
enhancers::chr3:35721600-35723000::NA::NA	1.0
enhancers::chrX:123511400-123513800::NA::NA	1.0
enhancers::chr4:94958000-94958600::NA::NA	1.0
enhancers::chr3:194379200-194382800::NA::NA	1.0
enhancers::chr1:182971400-182973600::NA::NA	1.0
enhancers::chr14:21696400-21699000::NA::NA	1.0
enhancers::chr1:210650600-210652600::NA::NA	1.0
enhancers::chr13:23218800-23219600::NA::NA	1.0
enhancers::chr1:101088800-101089600::NA::NA	1.0
enhancers::chr17:53395400-53398600::NA::NA	1.0
enhancers::chr2:20377800-20390600::NA::NA	1.0
enhancers::chr4:153659000-153660600::NA::NA	1.0
enhancers::chr12:90195800-90196600::NA::NA	1.0
enhancers::chr1:243507400-243510400::NA::NA	1.0
enhancers::chr9:76994200-76995200::NA::NA	1.0
enhancers::chr8:97824000-97825600::NA::NA	1.0
enhancers::chr1:45976000-45978400::NA::NA	1.0
enhancers::chr22:26088400-26089600::NA::NA	1.0
enhancers::chr5:102331000-102332400::NA::NA	1.0
enhancers::chr3:121784400-121789200::NA::NA	1.0
enhancers::chr9:85942000-85943000::NA::NA	1.0
enhancers::chr1:222448600-222450200::NA::NA	1.0
enhancers::chr8:107635800-107638000::NA::NA	1.0
enhancers::chr6:69405400-69406000::NA::NA	1.0
enhancers::chrX:147503600-147504200::NA::NA	1.0
enhancers::chr7:104003000-104004800::NA::NA	1.0
enhancers::chr4:106795800-106797200::NA::NA	1.0
enhancers::chr5:1485000-1488800::NA::NA	1.0
enhancers::chr22:31337600-31345800::NA::NA	1.0
enhancers::chr9:117995400-117997000::NA::NA	1.0
enhancers::chr22:33695000-33696400::NA::NA	1.0
enhancers::chr10:93305400-93306200::NA::NA	1.0
enhancers::chr3:165353400-165354600::NA::NA	1.0
enhancers::chr3:179598800-179600800::NA::NA	1.0
enhancers::chr4:176909400-176910200::NA::NA	1.0
enhancers::chr7:46589200-46590600::NA::NA	1.0
enhancers::chr2:47064400-47065200::NA::NA	1.0
enhancers::chr12:71929800-71931000::NA::NA	1.0
enhancers::chr12:129278600-129283800::NA::NA	1.0
enhancers::chr1:172054200-172055000::NA::NA	1.0
enhancers::chr8:48853800-48856200::NA::NA	1.0
enhancers::chrX:102723600-102724600::NA::NA	1.0
enhancers::chr11:104763200-104764000::NA::NA	1.0
enhancers::chr5:41193200-41195600::NA::NA	1.0
enhancers::chr2:109317600-109318600::NA::NA	1.0
enhancers::chr17:17782200-17790400::NA::NA	1.0
enhancers::chr4:139517000-139518000::NA::NA	1.0
enhancers::chr5:132184200-132184800::NA::NA	1.0
enhancers::chr8:31690400-31691600::NA::NA	1.0
enhancers::chr8:27096400-27097600::NA::NA	1.0
enhancers::chr2:184478400-184480400::NA::NA	1.0
enhancers::chr19:1976400-1981200::NA::NA	1.0
enhancers::chr14:78113800-78115200::NA::NA	1.0
enhancers::chr2:36877000-36878400::NA::NA	1.0
enhancers::chr2:47027400-47034400::NA::NA	1.0
enhancers::chr4:145485400-145486000::NA::NA	1.0
enhancers::chr2:228293000-228294200::NA::NA	1.0
enhancers::chr9:13860200-13861600::NA::NA	1.0
enhancers::chr7:155554800-155560800::NA::NA	1.0
enhancers::chr6:136132400-136133800::NA::NA	1.0
enhancers::chr14:30729600-30730600::NA::NA	1.0
enhancers::chr17:40357800-40359200::NA::NA	1.0
enhancers::chr16:30616600-30618800::NA::NA	1.0
enhancers::chr2:215970000-215972600::NA::NA	1.0
enhancers::chr1:2096200-2098400::NA::NA	1.0
enhancers::chrX:78413600-78417000::NA::NA	1.0
enhancers::chr17:50310200-50311400::NA::NA	1.0
enhancers::chr2:221484200-221484800::NA::NA	1.0
enhancers::chr6:30702400-30704600::NA::NA	1.0
enhancers::chr14:33080200-33081600::NA::NA	1.0
enhancers::chr3:8825600-8827200::NA::NA	1.0
enhancers::chr2:152699200-152702800::NA::NA	1.0
enhancers::chr1:174084000-174085400::NA::NA	1.0
enhancers::chr1:185362600-185363600::NA::NA	1.0
enhancers::chr12:89461000-89462200::NA::NA	1.0
enhancers::chr9:37434400-37439400::NA::NA	1.0
enhancers::chr21:44284800-44287200::NA::NA	1.0
enhancers::chr18:19649200-19650200::NA::NA	1.0
enhancers::chr1:93884800-93885400::NA::NA	1.0
enhancers::chr14:55665400-55666600::NA::NA	1.0
enhancers::chr4:83370800-83372600::NA::NA	1.0
enhancers::chr13:38219200-38221600::NA::NA	1.0
enhancers::chr9:133257200-133258800::NA::NA	1.0
enhancers::chr12:24989000-24989800::NA::NA	1.0
enhancers::chr9:13810200-13811000::NA::NA	1.0
enhancers::chr14:76350200-76353600::NA::NA	1.0
enhancers::chr2:9642200-9642800::NA::NA	1.0
enhancers::chr5:68505000-68506600::NA::NA	1.0
enhancers::chr12:124079600-124080800::NA::NA	1.0
enhancers::chr9:113940600-113942200::NA::NA	1.0
enhancers::chr4:110287400-110288000::NA::NA	1.0
enhancers::chr10:46990600-46993800::NA::NA	1.0
enhancers::chr3:68808400-68810200::NA::NA	1.0
enhancers::chr9:32873800-32876000::NA::NA	1.0
enhancers::chr5:92408400-92409000::NA::NA	1.0
enhancers::chr5:1335600-1337600::NA::NA	1.0
enhancers::chr16:11908200-11909600::NA::NA	1.0
enhancers::chr11:63353600-63355400::NA::NA	1.0
enhancers::chrX:21401000-21403800::NA::NA	1.0
enhancers::chr4:48791800-48792400::NA::NA	1.0
enhancers::chr6:30086200-30088000::NA::NA	1.0
enhancers::chr15:35305600-35307800::NA::NA	1.0
enhancers::chr1:25778000-25779000::NA::NA	1.0
enhancers::chr3:69265800-69266800::NA::NA	1.0
enhancers::chrX:107220600-107222200::NA::NA	1.0
enhancers::chr6:86073800-86074400::NA::NA	1.0
enhancers::chr20:46057000-46058800::NA::NA	1.0
enhancers::chr13:73211600-73214200::NA::NA	1.0
enhancers::chr4:120646400-120647000::NA::NA	1.0
enhancers::chr8:38172000-38174800::NA::NA	1.0
enhancers::chr7:150089200-150090400::NA::NA	1.0
enhancers::chr10:75394200-75395600::NA::NA	1.0
enhancers::chr18:36552000-36553000::NA::NA	1.0
enhancers::chr12:92211400-92214000::NA::NA	1.0
enhancers::chr3:108159200-108159800::NA::NA	1.0
enhancers::chr14:31108600-31109600::NA::NA	1.0
enhancers::chr14:34809200-34810000::NA::NA	1.0
enhancers::chr1:36228400-36229400::NA::NA	1.0
enhancers::chr16:71776800-71777400::NA::NA	1.0
enhancers::chr12:21967800-21968400::NA::NA	1.0
enhancers::chr10:33312800-33319400::NA::NA	1.0
enhancers::chr7:100414200-100415200::NA::NA	1.0
enhancers::chr4:110579400-110580400::NA::NA	1.0
enhancers::chr3:156148600-156152200::NA::NA	1.0
enhancers::chrX:100138400-100140200::NA::NA	1.0
enhancers::chr5:157177000-157177600::NA::NA	1.0
enhancers::chr20:31028600-31029600::NA::NA	1.0
enhancers::chr8:118237600-118238400::NA::NA	1.0
enhancers::chr19:45919000-45920600::NA::NA	1.0
enhancers::chr12:98478800-98480000::NA::NA	1.0
enhancers::chr5:52654800-52659200::NA::NA	1.0
enhancers::chr8:128187600-128188200::NA::NA	1.0
enhancers::chr3:139180600-139181400::NA::NA	1.0
enhancers::chrX:15430600-15431800::NA::NA	1.0
enhancers::chr4:103375000-103376000::NA::NA	1.0
enhancers::chr5:121668200-121669600::NA::NA	1.0
enhancers::chr15:49395200-49396200::NA::NA	1.0
enhancers::chr20:37148200-37149800::NA::NA	1.0
enhancers::chr14:35117600-35118200::NA::NA	1.0
enhancers::chr5:173662600-173663400::NA::NA	1.0
enhancers::chr2:184148000-184148800::NA::NA	1.0
enhancers::chr17:4023800-4024400::NA::NA	1.0
enhancers::chr19:10283800-10284800::NA::NA	1.0
enhancers::chr4:57014800-57016400::NA::NA	1.0
enhancers::chr7:30489800-30494200::NA::NA	1.0
enhancers::chr4:23905600-23907000::NA::NA	1.0
enhancers::chr3:157141000-157141800::NA::NA	1.0
enhancers::chr7:152313000-152314200::NA::NA	1.0
enhancers::chr2:189902000-189902800::NA::NA	1.0
enhancers::chr1:43900200-43904400::NA::NA	1.0
enhancers::chr11:77190200-77191200::NA::NA	1.0
enhancers::chr17:6663800-6666200::NA::NA	1.0
enhancers::chr3:49952200-49953600::NA::NA	1.0
enhancers::chr12:63365400-63366200::NA::NA	1.0
enhancers::chr9:75048600-75049400::NA::NA	1.0
enhancers::chr11:64137200-64138400::NA::NA	1.0
enhancers::chr5:44089400-44090400::NA::NA	1.0
enhancers::chr3:30542400-30545400::NA::NA	1.0
enhancers::chr11:72074200-72075000::NA::NA	1.0
enhancers::chr11:129797200-129797800::NA::NA	1.0
enhancers::chr16:87362000-87364000::NA::NA	1.0
enhancers::chr1:24850800-24855800::NA::NA	1.0
enhancers::chr12:27657400-27658200::NA::NA	1.0
enhancers::chr22:42038400-42039200::NA::NA	1.0
enhancers::chr1:111672000-111676800::NA::NA	1.0
enhancers::chr17:57531200-57532400::NA::NA	1.0
enhancers::chr10:54183400-54184800::NA::NA	1.0
enhancers::chr2:232654400-232656600::NA::NA	1.0
enhancers::chr2:127893600-127895600::NA::NA	1.0
enhancers::chr6:80094400-80096200::NA::NA	1.0
enhancers::chr4:22970200-22972600::NA::NA	1.0
enhancers::chr20:43083000-43084600::NA::NA	1.0
enhancers::chr5:95033000-95035000::NA::NA	1.0
enhancers::chr13:111251400-111255800::NA::NA	1.0
enhancers::chr3:101673600-101674200::NA::NA	1.0
enhancers::chr10:97000200-97003400::NA::NA	1.0
enhancers::chr15:75653000-75654400::NA::NA	1.0
enhancers::chr16:47063000-47064000::NA::NA	1.0
enhancers::chr10:60482600-60485400::NA::NA	1.0
enhancers::chr7:26228400-26233200::NA::NA	1.0
enhancers::chr6:7895200-7895800::NA::NA	1.0
enhancers::chr12:94035600-94037200::NA::NA	1.0
enhancers::chr13:114820200-114824200::NA::NA	1.0
enhancers::chr15:102186200-102187800::NA::NA	1.0
enhancers::chr21:34732200-34733000::NA::NA	1.0
enhancers::chr12:57064400-57066000::NA::NA	1.0
enhancers::chr11:127806400-127809000::NA::NA	1.0
enhancers::chr5:175780800-175781600::NA::NA	1.0
enhancers::chr6:122205800-122207600::NA::NA	1.0
enhancers::chr11:126116200-126116800::NA::NA	1.0
enhancers::chr7:4810000-4810800::NA::NA	1.0
enhancers::chr8:18963200-18964400::NA::NA	1.0
enhancers::chr2:175890600-175891200::NA::NA	1.0
enhancers::chr3:33872000-33873000::NA::NA	1.0
enhancers::chr11:122940600-122944600::NA::NA	1.0
enhancers::chr12:107840600-107841800::NA::NA	1.0
enhancers::chr5:102357000-102357600::NA::NA	1.0
enhancers::chr12:20754800-20756800::NA::NA	1.0
enhancers::chr5:179298600-179300200::NA::NA	1.0
enhancers::chr7:136608200-136609600::NA::NA	1.0
enhancers::chr5:159658800-159659400::NA::NA	1.0
enhancers::chrX:14028600-14029200::NA::NA	1.0
enhancers::chrX:122395200-122398000::NA::NA	1.0
enhancers::chr2:157368600-157369200::NA::NA	1.0
enhancers::chr9:95415200-95419200::NA::NA	1.0
enhancers::chr4:177769800-177770800::NA::NA	1.0
enhancers::chr5:111809800-111810800::NA::NA	1.0
enhancers::chr6:5159200-5160200::NA::NA	1.0
enhancers::chr17:15947800-15948600::NA::NA	1.0
enhancers::chr19:8045600-8046800::NA::NA	1.0
enhancers::chr1:162693800-162694800::NA::NA	1.0
enhancers::chr2:107230200-107232600::NA::NA	1.0
enhancers::chr3:41613600-41615400::NA::NA	1.0
enhancers::chr4:188886000-188886800::NA::NA	1.0
enhancers::chr12:112461600-112462800::NA::NA	1.0
enhancers::chr5:86466600-86467200::NA::NA	1.0
enhancers::chr6:136692200-136694000::NA::NA	1.0
enhancers::chr17:37288000-37289000::NA::NA	1.0
enhancers::chr3:186597600-186599000::NA::NA	1.0
enhancers::chr1:110870800-110871400::NA::NA	1.0
enhancers::chr17:65276800-65278000::NA::NA	1.0
enhancers::chr3:113566400-113567600::NA::NA	1.0
enhancers::chr11:95510400-95512400::NA::NA	1.0
enhancers::chr12:121360000-121360600::NA::NA	1.0
enhancers::chr3:53224000-53225200::NA::NA	1.0
enhancers::chr6:44071200-44074800::NA::NA	1.0
enhancers::chr16:48269800-48270400::NA::NA	1.0
enhancers::chr2:180839600-180840200::NA::NA	1.0
enhancers::chr20:5020000-5021000::NA::NA	1.0
enhancers::chr19:10188800-10190400::NA::NA	1.0
enhancers::chr12:15132000-15138800::NA::NA	1.0
enhancers::chr12:81076400-81077600::NA::NA	1.0
enhancers::chr2:99175400-99176400::NA::NA	1.0
enhancers::chr3:48715400-48716400::NA::NA	1.0
enhancers::chr1:231495000-231495800::NA::NA	1.0
enhancers::chrX:135707400-135721400::NA::NA	1.0
enhancers::chr12:112608000-112609200::NA::NA	1.0
enhancers::chr4:120398800-120400200::NA::NA	1.0
enhancers::chr10:134577200-134580200::NA::NA	1.0
enhancers::chr12:93841000-93843200::NA::NA	1.0
enhancers::chr19:17975000-17977200::NA::NA	1.0
enhancers::chr1:234438000-234439400::NA::NA	1.0
enhancers::chr4:1308200-1313600::NA::NA	1.0
enhancers::chr4:145513000-145513600::NA::NA	1.0
enhancers::chr6:34802400-34804400::NA::NA	1.0
enhancers::chr6:111175000-111175600::NA::NA	1.0
enhancers::chr5:80818400-80820000::NA::NA	1.0
enhancers::chr3:111651800-111656600::NA::NA	1.0
enhancers::chr1:152997400-152998400::NA::NA	1.0
enhancers::chr9:77615600-77617200::NA::NA	1.0
enhancers::chrX:9948400-9949800::NA::NA	1.0
enhancers::chr12:80493200-80495800::NA::NA	1.0
enhancers::chr15:50122400-50123600::NA::NA	1.0
enhancers::chr6:142305000-142306200::NA::NA	1.0
enhancers::chr2:773600-776800::NA::NA	1.0
enhancers::chr3:120083400-120084200::NA::NA	1.0
enhancers::chr2:239079600-239080800::NA::NA	1.0
enhancers::chr1:153030000-153030800::NA::NA	1.0
enhancers::chr16:24110000-24111600::NA::NA	1.0
enhancers::chr4:7056600-7057400::NA::NA	1.0
enhancers::chr18:51687200-51688000::NA::NA	1.0
enhancers::chr4:57589400-57590000::NA::NA	1.0
enhancers::chr5:90636800-90638000::NA::NA	1.0
enhancers::chr1:78108000-78109200::NA::NA	1.0
enhancers::chr4:3195600-3199800::NA::NA	1.0
enhancers::chr4:113838000-113838800::NA::NA	1.0
enhancers::chr2:16208400-16209600::NA::NA	1.0
enhancers::chr17:49352600-49353400::NA::NA	1.0
enhancers::chr10:77770000-77770600::NA::NA	1.0
enhancers::chr9:125994600-125995400::NA::NA	1.0
enhancers::chr7:66435200-66438400::NA::NA	1.0
enhancers::chr2:61211400-61212600::NA::NA	1.0
enhancers::chrX:153831000-153833000::NA::NA	1.0
enhancers::chr8:35575200-35577000::NA::NA	1.0
enhancers::chrX:47065400-47066400::NA::NA	1.0
enhancers::chr6:25423600-25424800::NA::NA	1.0
enhancers::chr15:85209600-85210600::NA::NA	1.0
enhancers::chr1:77786800-77790600::NA::NA	1.0
enhancers::chr4:154965200-154966600::NA::NA	1.0
enhancers::chr6:76154600-76155400::NA::NA	1.0
enhancers::chr15:34279600-34280400::NA::NA	1.0
enhancers::chr19:874000-875600::NA::NA	1.0
enhancers::chr19:56101400-56102800::NA::NA	1.0
enhancers::chr3:5158200-5159400::NA::NA	1.0
enhancers::chr16:29651600-29653400::NA::NA	1.0
enhancers::chr5:179975200-179976200::NA::NA	1.0
enhancers::chr6:38803800-38805200::NA::NA	1.0
enhancers::chr13:54767400-54769600::NA::NA	1.0
enhancers::chr9:103824200-103825400::NA::NA	1.0
enhancers::chr6:53428600-53430200::NA::NA	1.0
enhancers::chr11:61898600-61900400::NA::NA	1.0
enhancers::chr7:65813400-65815000::NA::NA	1.0
enhancers::chr5:52348000-52349600::NA::NA	1.0
enhancers::chr6:11188400-11189200::NA::NA	1.0
enhancers::chrX:23844000-23845200::NA::NA	1.0
enhancers::chr3:120363600-120366200::NA::NA	1.0
enhancers::chr3:128828800-128834600::NA::NA	1.0
enhancers::chr1:89760000-89761800::NA::NA	1.0
enhancers::chr6:138692800-138693800::NA::NA	1.0
enhancers::chr12:11043400-11045800::NA::NA	1.0
enhancers::chr3:40926600-40927200::NA::NA	1.0
enhancers::chr19:17675600-17676800::NA::NA	1.0
enhancers::chr12:122335800-122336400::NA::NA	1.0
enhancers::chr1:220488400-220490200::NA::NA	1.0
enhancers::chr4:100744200-100750200::NA::NA	1.0
enhancers::chr9:139398800-139399600::NA::NA	1.0
enhancers::chr12:111192000-111193000::NA::NA	1.0
enhancers::chr11:67831400-67833000::NA::NA	1.0
enhancers::chr7:44479400-44481000::NA::NA	1.0
enhancers::chr2:210349600-210350200::NA::NA	1.0
enhancers::chr20:17598600-17599200::NA::NA	1.0
enhancers::chr9:74654800-74658200::NA::NA	1.0
enhancers::chr13:98769800-98770400::NA::NA	1.0
enhancers::chr12:95897600-95898800::NA::NA	1.0
enhancers::chr1:68720000-68721400::NA::NA	1.0
enhancers::chr20:35771200-35771800::NA::NA	1.0
enhancers::chr1:155867400-155868800::NA::NA	1.0
enhancers::chr10:71856200-71857200::NA::NA	1.0
enhancers::chr6:109316600-109317200::NA::NA	1.0
enhancers::chr15:75761200-75762200::NA::NA	1.0
enhancers::chr2:135619400-135620800::NA::NA	1.0
enhancers::chr9:95298200-95302000::NA::NA	1.0
enhancers::chr5:80657800-80659800::NA::NA	1.0
enhancers::chr16:12909000-12910400::NA::NA	1.0
enhancers::chr12:11754400-11755600::NA::NA	1.0
enhancers::chr21:48081800-48084600::NA::NA	1.0
enhancers::chr1:235901800-235903400::NA::NA	1.0
enhancers::chr4:85845600-85846400::NA::NA	1.0
enhancers::chr3:121642800-121644000::NA::NA	1.0
enhancers::chr19:8530200-8533000::NA::NA	1.0
enhancers::chr12:132231800-132232400::NA::NA	1.0
enhancers::chr16:75633400-75634400::NA::NA	1.0
enhancers::chr22:42209400-42210200::NA::NA	1.0
enhancers::chr17:80441000-80442200::NA::NA	1.0
enhancers::chr17:36875600-36878000::NA::NA	1.0
enhancers::chr3:50505200-50505800::NA::NA	1.0
enhancers::chr2:56212600-56213400::NA::NA	1.0
enhancers::chr3:182287000-182287600::NA::NA	1.0
enhancers::chr4:22693600-22694400::NA::NA	1.0
enhancers::chr6:114751600-114754000::NA::NA	1.0
enhancers::chr6:107342800-107344200::NA::NA	1.0
enhancers::chr4:170924200-170926600::NA::NA	1.0
enhancers::chr2:135602800-135603800::NA::NA	1.0
enhancers::chr19:16512200-16513000::NA::NA	1.0
enhancers::chr20:55640600-55641800::NA::NA	1.0
enhancers::chr16:11809200-11810800::NA::NA	1.0
enhancers::chr5:95136000-95140400::NA::NA	1.0
enhancers::chr22:43527400-43529000::NA::NA	1.0
enhancers::chr2:179123600-179124200::NA::NA	1.0
enhancers::chr3:10129600-10130400::NA::NA	1.0
enhancers::chr6:146079200-146079800::NA::NA	1.0
enhancers::chr17:73118800-73122400::NA::NA	1.0
enhancers::chr12:102165800-102166600::NA::NA	1.0
enhancers::chr21:37851600-37852200::NA::NA	1.0
enhancers::chr14:105851200-105859600::NA::NA	1.0
enhancers::chr7:23578000-23580200::NA::NA	1.0
enhancers::chr10:99067200-99068000::NA::NA	1.0
enhancers::chr14:22783400-22784200::NA::NA	1.0
enhancers::chr10:82148000-82149000::NA::NA	1.0
enhancers::chr14:77872400-77873400::NA::NA	1.0
enhancers::chr3:52173800-52175400::NA::NA	1.0
enhancers::chr17:20963200-20966400::NA::NA	1.0
enhancers::chr7:16917400-16918200::NA::NA	1.0
enhancers::chr7:16598800-16599400::NA::NA	1.0
enhancers::chr6:159202200-159211200::NA::NA	1.0
enhancers::chr19:16665000-16666400::NA::NA	1.0
enhancers::chr7:42690200-42691200::NA::NA	1.0
enhancers::chr5:116083200-116084200::NA::NA	1.0
enhancers::chrX:132685200-132686800::NA::NA	1.0
enhancers::chr2:230876000-230877000::NA::NA	1.0
enhancers::chr6:18027800-18029800::NA::NA	1.0
enhancers::chr6:45454400-45457800::NA::NA	1.0
enhancers::chr20:39794800-39797000::NA::NA	1.0
enhancers::chr6:83125400-83126200::NA::NA	1.0
enhancers::chr2:188271600-188275400::NA::NA	1.0
enhancers::chr4:120034000-120035000::NA::NA	1.0
enhancers::chr17:80444000-80444600::NA::NA	1.0
enhancers::chr17:65779200-65781000::NA::NA	1.0
enhancers::chr12:122915800-122916400::NA::NA	1.0
enhancers::chr22:21242800-21244400::NA::NA	1.0
enhancers::chr1:230819000-230820200::NA::NA	1.0
enhancers::chr9:21505000-21510200::NA::NA	1.0
enhancers::chr18:29186000-29186600::NA::NA	1.0
enhancers::chr12:51452800-51453400::NA::NA	1.0
enhancers::chr9:87128400-87129000::NA::NA	1.0
enhancers::chr11:66027000-66028000::NA::NA	1.0
enhancers::chr1:66902000-66902800::NA::NA	1.0
enhancers::chr5:14362400-14363400::NA::NA	1.0
enhancers::chr22:20930600-20932200::NA::NA	1.0
enhancers::chr10:60603400-60604200::NA::NA	1.0
enhancers::chr12:46567800-46569000::NA::NA	1.0
enhancers::chr7:95618400-95619000::NA::NA	1.0
enhancers::chr15:62831800-62834400::NA::NA	1.0
enhancers::chr1:243560600-243562000::NA::NA	1.0
enhancers::chr10:71052800-71054400::NA::NA	1.0
enhancers::chr4:75174200-75175600::NA::NA	1.0
enhancers::chr1:6398600-6399600::NA::NA	1.0
enhancers::chr12:31956000-31957400::NA::NA	1.0
enhancers::chr19:3517200-3525200::NA::NA	1.0
enhancers::chr10:44203400-44204200::NA::NA	1.0
enhancers::chr4:79041200-79043000::NA::NA	1.0
enhancers::chr4:100063600-100067200::NA::NA	1.0
enhancers::chr2:187423200-187426800::NA::NA	1.0
enhancers::chr15:89619400-89621200::NA::NA	1.0
enhancers::chr3:155009400-155010600::NA::NA	1.0
enhancers::chr12:76027000-76028400::NA::NA	1.0
enhancers::chr21:15953400-15954800::NA::NA	1.0
enhancers::chr12:15697800-15699200::NA::NA	1.0
enhancers::chr8:30644800-30647200::NA::NA	1.0
enhancers::chr10:128561000-128562000::NA::NA	1.0
enhancers::chr1:171236000-171237400::NA::NA	1.0
enhancers::chr11:74994400-74995400::NA::NA	1.0
enhancers::chr19:1420600-1426400::NA::NA	1.0
enhancers::chr18:33563200-33564400::NA::NA	1.0
enhancers::chr4:118979800-118980800::NA::NA	1.0
enhancers::chr13:48716200-48717000::NA::NA	1.0
enhancers::chr16:453200-457400::NA::NA	1.0
enhancers::chr10:104126000-104128200::NA::NA	1.0
enhancers::chr12:20960800-20961800::NA::NA	1.0
enhancers::chr13:95146200-95147200::NA::NA	1.0
enhancers::chr12:98615400-98616200::NA::NA	1.0
enhancers::chr11:108441600-108442800::NA::NA	1.0
enhancers::chr4:139932400-139933000::NA::NA	1.0
enhancers::chr6:134652200-134654400::NA::NA	1.0
enhancers::chr12:7108800-7114600::NA::NA	1.0
enhancers::chr5:111490800-111491400::NA::NA	1.0
enhancers::chr4:100244400-100246400::NA::NA	1.0
enhancers::chr1:244659200-244660000::NA::NA	1.0
enhancers::chr1:64040800-64041600::NA::NA	1.0
enhancers::chr2:26506600-26507400::NA::NA	1.0
enhancers::chr2:84265000-84266800::NA::NA	1.0
enhancers::chr22:18032200-18033400::NA::NA	1.0
enhancers::chr7:27682200-27683600::NA::NA	1.0
enhancers::chr1:22031800-22034000::NA::NA	1.0
enhancers::chr2:37781400-37783400::NA::NA	1.0
enhancers::chr4:114325400-114326400::NA::NA	1.0
enhancers::chr4:139494200-139495000::NA::NA	1.0
enhancers::chr1:173069800-173070600::NA::NA	1.0
enhancers::chr1:224315400-224316600::NA::NA	1.0
enhancers::chr6:119780000-119781000::NA::NA	1.0
enhancers::chr7:17278800-17279800::NA::NA	1.0
enhancers::chr12:124819600-124820200::NA::NA	1.0
enhancers::chr9:93749800-93751000::NA::NA	1.0
enhancers::chr1:207318800-207319400::NA::NA	1.0
enhancers::chr4:76568800-76570000::NA::NA	1.0
enhancers::chr6:35045400-35053800::NA::NA	1.0
enhancers::chr1:170305600-170306400::NA::NA	1.0
enhancers::chr1:89657200-89658000::NA::NA	1.0
enhancers::chr19:5646600-5648600::NA::NA	1.0
enhancers::chr4:96012400-96013800::NA::NA	1.0
enhancers::chr3:133314000-133314600::NA::NA	1.0
enhancers::chr8:82410800-82412400::NA::NA	1.0
enhancers::chrX:135745400-135750200::NA::NA	1.0
enhancers::chr12:24530800-24533400::NA::NA	1.0
enhancers::chr1:154087000-154088000::NA::NA	1.0
enhancers::chr12:49169800-49170600::NA::NA	1.0
enhancers::chr22:24147000-24147600::NA::NA	1.0
enhancers::chr16:89591200-89592600::NA::NA	1.0
enhancers::chr5:40604800-40606600::NA::NA	1.0
enhancers::chr7:16758200-16759600::NA::NA	1.0
enhancers::chr16:84779400-84780400::NA::NA	1.0
enhancers::chr2:206410200-206411400::NA::NA	1.0
enhancers::chr5:147953200-147953800::NA::NA	1.0
enhancers::chr11:70204800-70205600::NA::NA	1.0
enhancers::chr4:89064400-89066800::NA::NA	1.0
enhancers::chr7:128391400-128393200::NA::NA	1.0
enhancers::chr9:85849600-85851400::NA::NA	1.0
enhancers::chr6:107737400-107738000::NA::NA	1.0
enhancers::chr6:166439000-166439600::NA::NA	1.0
enhancers::chr10:112356800-112358000::NA::NA	1.0
enhancers::chr1:65709200-65710000::NA::NA	1.0
enhancers::chr12:58204200-58205000::NA::NA	1.0
enhancers::chr10:118314800-118315800::NA::NA	1.0
enhancers::chr9:94137200-94138400::NA::NA	1.0
enhancers::chr19:2132600-2133600::NA::NA	1.0
enhancers::chr3:194142600-194143800::NA::NA	1.0
enhancers::chr4:38635600-38636400::NA::NA	1.0
enhancers::chr19:38581000-38581800::NA::NA	1.0
enhancers::chr11:111953200-111954200::NA::NA	1.0
enhancers::chrX:102708400-102709400::NA::NA	1.0
enhancers::chr10:72625000-72626800::NA::NA	1.0
enhancers::chr4:145620200-145621800::NA::NA	1.0
enhancers::chr6:157496800-157497400::NA::NA	1.0
enhancers::chr8:65731000-65731800::NA::NA	1.0
enhancers::chr10:129206200-129207000::NA::NA	1.0
enhancers::chr3:157145600-157147800::NA::NA	1.0
enhancers::chr5:78856600-78859200::NA::NA	1.0
enhancers::chr5:106649000-106650400::NA::NA	1.0
enhancers::chr12:47233400-47235600::NA::NA	1.0
enhancers::chr2:79317400-79319200::NA::NA	1.0
enhancers::chr18:48727800-48728400::NA::NA	1.0
enhancers::chr1:11167600-11168800::NA::NA	1.0
enhancers::chr16:23595800-23596800::NA::NA	1.0
enhancers::chr8:27802800-27804000::NA::NA	1.0
enhancers::chr4:121630800-121631600::NA::NA	1.0
enhancers::chr18:28580000-28580600::NA::NA	1.0
enhancers::chr1:120060200-120061000::NA::NA	1.0
enhancers::chr4:726200-727200::NA::NA	1.0
enhancers::chr12:71897600-71898600::NA::NA	1.0
enhancers::chr5:14492000-14493000::NA::NA	1.0
enhancers::chr19:5260400-5261400::NA::NA	1.0
enhancers::chr1:1142600-1154600::NA::NA	1.0
enhancers::chr1:245038000-245039800::NA::NA	1.0
enhancers::chr8:126974000-126976200::NA::NA	1.0
enhancers::chr21:30429000-30429600::NA::NA	1.0
enhancers::chr2:33217600-33219000::NA::NA	1.0
enhancers::chr8:62650600-62651800::NA::NA	1.0
enhancers::chr1:247110600-247113400::NA::NA	1.0
enhancers::chr18:21189200-21190000::NA::NA	1.0
enhancers::chr2:26503200-26506200::NA::NA	1.0
enhancers::chr6:84152400-84153600::NA::NA	1.0
enhancers::chr4:100143200-100143800::NA::NA	1.0
enhancers::chr9:120481800-120485000::NA::NA	1.0
enhancers::chr6:155290800-155291600::NA::NA	1.0
enhancers::chr15:89616800-89618400::NA::NA	1.0
enhancers::chr8:145671000-145672000::NA::NA	1.0
enhancers::chr11:20076200-20084000::NA::NA	1.0
enhancers::chr8:76330800-76334200::NA::NA	1.0
enhancers::chr17:17026000-17038800::NA::NA	1.0
enhancers::chr5:43347600-43349800::NA::NA	1.0
enhancers::chr9:139364200-139367200::NA::NA	1.0
enhancers::chr17:27658200-27659200::NA::NA	1.0
enhancers::chr14:64908800-64910200::NA::NA	1.0
enhancers::chr2:191705200-191707400::NA::NA	1.0
enhancers::chr5:114929800-114931000::NA::NA	1.0
enhancers::chr1:155731000-155732400::NA::NA	1.0
enhancers::chr15:51878000-51878600::NA::NA	1.0
enhancers::chr12:94006400-94007200::NA::NA	1.0
enhancers::chr19:50188400-50192200::NA::NA	1.0
enhancers::chr11:66614000-66614600::NA::NA	1.0
enhancers::chr6:88526800-88528000::NA::NA	1.0
enhancers::chr10:72611400-72613600::NA::NA	1.0
enhancers::chr9:107578000-107579800::NA::NA	1.0
enhancers::chr16:21350000-21350800::NA::NA	1.0
enhancers::chr17:33459200-33460000::NA::NA	1.0
enhancers::chr3:32514000-32515400::NA::NA	1.0
enhancers::chr11:105060200-105060800::NA::NA	1.0
enhancers::chr19:3658000-3659600::NA::NA	1.0
enhancers::chr9:135517000-135517800::NA::NA	1.0
enhancers::chr11:77225600-77227000::NA::NA	1.0
enhancers::chr19:5077200-5081400::NA::NA	1.0
enhancers::chr20:14309400-14310600::NA::NA	1.0
enhancers::chr9:100236800-100237800::NA::NA	1.0
enhancers::chr7:87813800-87815800::NA::NA	1.0
enhancers::chr16:15150800-15152200::NA::NA	1.0
enhancers::chr1:200397000-200398600::NA::NA	1.0
enhancers::chr19:4439200-4439800::NA::NA	1.0
enhancers::chr4:79405400-79406200::NA::NA	1.0
enhancers::chr11:9164000-9165600::NA::NA	1.0
enhancers::chr5:82475800-82476600::NA::NA	1.0
enhancers::chr5:175927600-175929200::NA::NA	1.0
enhancers::chr2:198794000-198794600::NA::NA	1.0
enhancers::chr21:44982400-44983000::NA::NA	1.0
enhancers::chr3:183684000-183687200::NA::NA	1.0
enhancers::chr6:139583600-139584800::NA::NA	1.0
enhancers::chr16:89611200-89613200::NA::NA	1.0
enhancers::chr11:10994400-10995600::NA::NA	1.0
enhancers::chr3:63985000-63987000::NA::NA	1.0
enhancers::chr7:66422200-66423200::NA::NA	1.0
enhancers::chr2:191677400-191681600::NA::NA	1.0
enhancers::chr4:74266800-74268800::NA::NA	1.0
enhancers::chr9:82252800-82256400::NA::NA	1.0
enhancers::chr13:46483400-46484400::NA::NA	1.0
enhancers::chr11:102444200-102445200::NA::NA	1.0
enhancers::chr9:119356200-119357400::NA::NA	1.0
enhancers::chr6:7062000-7063200::NA::NA	1.0
enhancers::chr1:40880000-40880800::NA::NA	1.0
enhancers::chr14:69364600-69367800::NA::NA	1.0
enhancers::chr2:228538600-228540200::NA::NA	1.0
enhancers::chr3:20080800-20081400::NA::NA	1.0
enhancers::chr20:47732000-47732600::NA::NA	1.0
enhancers::chr6:53775600-53778400::NA::NA	1.0
enhancers::chr8:132861600-132862600::NA::NA	1.0
enhancers::chr11:102447000-102448600::NA::NA	1.0
enhancers::chr6:148571600-148572600::NA::NA	1.0
enhancers::chr7:142536200-142537000::NA::NA	1.0
enhancers::chr6:6284000-6285000::NA::NA	1.0
enhancers::chr4:47500600-47503000::NA::NA	1.0
enhancers::chr22:43202600-43205000::NA::NA	1.0
enhancers::chr8:68283800-68287200::NA::NA	1.0
enhancers::chr12:110001000-110002000::NA::NA	1.0
enhancers::chr15:99716000-99717800::NA::NA	1.0
enhancers::chr10:133750400-133751600::NA::NA	1.0
enhancers::chr6:130739000-130739800::NA::NA	1.0
enhancers::chr12:100866000-100867800::NA::NA	1.0
enhancers::chr5:52394800-52395600::NA::NA	1.0
enhancers::chr1:2264800-2266800::NA::NA	1.0
enhancers::chr7:107233200-107238000::NA::NA	1.0
enhancers::chr1:204525400-204526400::NA::NA	1.0
enhancers::chr6:13629600-13631200::NA::NA	1.0
enhancers::chr2:204570000-204571400::NA::NA	1.0
enhancers::chr5:55059400-55060600::NA::NA	1.0
enhancers::chr1:51679800-51681200::NA::NA	1.0
enhancers::chr7:27032200-27035800::NA::NA	1.0
enhancers::chr2:136408000-136408800::NA::NA	1.0
enhancers::chr19:42392800-42405000::NA::NA	1.0
enhancers::chr19:11295000-11299800::NA::NA	1.0
enhancers::chr20:57519400-57520200::NA::NA	1.0
enhancers::chr16:27589800-27591400::NA::NA	1.0
enhancers::chr7:74131000-74133000::NA::NA	1.0
enhancers::chr6:64614200-64615000::NA::NA	1.0
enhancers::chr1:145472600-145473200::NA::NA	1.0
enhancers::chr5:147091600-147092400::NA::NA	1.0
enhancers::chr15:51089400-51091600::NA::NA	1.0
enhancers::chr6:111993400-111996000::NA::NA	1.0
enhancers::chr1:226215400-226218800::NA::NA	1.0
enhancers::chr6:139750400-139751200::NA::NA	1.0
enhancers::chr10:112019800-112023800::NA::NA	1.0
enhancers::chr2:206389200-206389800::NA::NA	1.0
enhancers::chr7:50918800-50919800::NA::NA	1.0
enhancers::chr2:191672600-191673800::NA::NA	1.0
enhancers::chr10:111631800-111632600::NA::NA	1.0
enhancers::chr2:114588400-114589200::NA::NA	1.0
enhancers::chr9:33185000-33188600::NA::NA	1.0
enhancers::chr15:38979000-38983800::NA::NA	1.0
enhancers::chr1:160534400-160547200::NA::NA	1.0
enhancers::chr10:25325400-25326000::NA::NA	1.0
enhancers::chr8:30859000-30859600::NA::NA	1.0
enhancers::chr2:64384200-64387600::NA::NA	1.0
enhancers::chr13:48860200-48862000::NA::NA	1.0
enhancers::chr16:69903800-69905200::NA::NA	1.0
enhancers::chr5:139859800-139862200::NA::NA	1.0
enhancers::chr18:18866600-18867600::NA::NA	1.0
enhancers::chr6:84572400-84573000::NA::NA	1.0
enhancers::chr4:106884600-106885400::NA::NA	1.0
enhancers::chr12:55861600-55863000::NA::NA	1.0
enhancers::chr16:1750200-1752000::NA::NA	1.0
enhancers::chr16:23901600-23903400::NA::NA	1.0
enhancers::chr6:112651400-112654000::NA::NA	1.0
enhancers::chr7:135962200-135963000::NA::NA	1.0
enhancers::chr5:9396200-9397000::NA::NA	1.0
enhancers::chr3:30637600-30640400::NA::NA	1.0
enhancers::chr7:148493600-148494200::NA::NA	1.0
enhancers::chr18:250600-251400::NA::NA	1.0
enhancers::chr16:89335000-89336800::NA::NA	1.0
enhancers::chr8:121863800-121864600::NA::NA	1.0
enhancers::chr12:96860800-96861400::NA::NA	1.0
enhancers::chr9:123371600-123373800::NA::NA	1.0
enhancers::chr15:30324800-30326400::NA::NA	1.0
enhancers::chr8:67118200-67119200::NA::NA	1.0
enhancers::chr14:51928800-51930000::NA::NA	1.0
enhancers::chr3:181171000-181172400::NA::NA	1.0
enhancers::chr5:130584800-130588200::NA::NA	1.0
enhancers::chr12:31492800-31493600::NA::NA	1.0
enhancers::chr2:98304600-98305600::NA::NA	1.0
enhancers::chr5:110245000-110246000::NA::NA	1.0
enhancers::chr6:21791400-21792200::NA::NA	1.0
enhancers::chr18:77498200-77499200::NA::NA	1.0
enhancers::chr8:101369600-101370400::NA::NA	1.0
enhancers::chr18:56061600-56062400::NA::NA	1.0
enhancers::chr2:202569200-202569800::NA::NA	1.0
enhancers::chr2:203208600-203209200::NA::NA	1.0
enhancers::chr3:41379200-41380200::NA::NA	1.0
enhancers::chr10:79616400-79617800::NA::NA	1.0
enhancers::chr5:74463200-74464000::NA::NA	1.0
enhancers::chr10:96971400-96972000::NA::NA	1.0
enhancers::chr6:89699000-89699800::NA::NA	1.0
enhancers::chr12:50190800-50193000::NA::NA	1.0
enhancers::chr12:31959400-31961400::NA::NA	1.0
enhancers::chr3:69178400-69179200::NA::NA	1.0
enhancers::chr2:102952400-102954600::NA::NA	1.0
enhancers::chr8:86270800-86271600::NA::NA	1.0
enhancers::chr5:92423000-92423800::NA::NA	1.0
enhancers::chr12:67396400-67397000::NA::NA	1.0
enhancers::chr5:10932200-10933400::NA::NA	1.0
enhancers::chr7:108290400-108291400::NA::NA	1.0
enhancers::chrX:48494600-48495800::NA::NA	1.0
enhancers::chr20:5579000-5581200::NA::NA	1.0
enhancers::chr6:154640600-154641800::NA::NA	1.0
enhancers::chr4:48788600-48791200::NA::NA	1.0
enhancers::chr12:62608200-62610200::NA::NA	1.0
enhancers::chr7:137161200-137162200::NA::NA	1.0
enhancers::chr1:168068000-168070200::NA::NA	1.0
enhancers::chr3:48142200-48142800::NA::NA	1.0
enhancers::chr1:168795200-168796000::NA::NA	1.0
enhancers::chr3:63793800-63794400::NA::NA	1.0
enhancers::chr14:23390000-23392400::NA::NA	1.0
enhancers::chr1:10367800-10371200::NA::NA	1.0
enhancers::chr2:56213800-56214600::NA::NA	1.0
enhancers::chr14:103345000-103345800::NA::NA	1.0
enhancers::chr10:32357400-32358200::NA::NA	1.0
enhancers::chr2:44382600-44383600::NA::NA	1.0
enhancers::chr18:3225400-3226400::NA::NA	1.0
enhancers::chr11:5687200-5688000::NA::NA	1.0
enhancers::chr8:67326800-67327600::NA::NA	1.0
enhancers::chr3:128309600-128312600::NA::NA	1.0
enhancers::chr4:85287200-85288600::NA::NA	1.0
enhancers::chr8:121233000-121234200::NA::NA	1.0
enhancers::chr2:31202600-31203400::NA::NA	1.0
enhancers::chr18:36893400-36894200::NA::NA	1.0
enhancers::chr2:239097600-239099400::NA::NA	1.0
enhancers::chr1:173825600-173827000::NA::NA	1.0
enhancers::chr11:94406000-94414000::NA::NA	1.0
enhancers::chr6:111265600-111268800::NA::NA	1.0
enhancers::chr8:29802200-29802800::NA::NA	1.0
enhancers::chr17:27104000-27106200::NA::NA	1.0
enhancers::chr12:117599800-117600800::NA::NA	1.0
enhancers::chr12:31949400-31950600::NA::NA	1.0
enhancers::chr2:230989200-230990200::NA::NA	1.0
enhancers::chr1:156101600-156110200::NA::NA	1.0
enhancers::chr17:61426200-61428200::NA::NA	1.0
enhancers::chr12:44263000-44263600::NA::NA	1.0
enhancers::chr18:3305000-3307200::NA::NA	1.0
enhancers::chr1:173017200-173018400::NA::NA	1.0
enhancers::chr3:124686400-124695000::NA::NA	1.0
enhancers::chr1:201296000-201299400::NA::NA	1.0
enhancers::chr6:84182800-84184400::NA::NA	1.0
enhancers::chr4:101383400-101384000::NA::NA	1.0
enhancers::chr10:11363600-11365200::NA::NA	1.0
enhancers::chr3:151268000-151269000::NA::NA	1.0
enhancers::chr11:16608600-16610400::NA::NA	1.0
enhancers::chr21:44432200-44433000::NA::NA	1.0
enhancers::chr6:121673200-121674000::NA::NA	1.0
enhancers::chr3:10011800-10013200::NA::NA	1.0
enhancers::chr7:129977400-129978800::NA::NA	1.0
enhancers::chr12:68903600-68905000::NA::NA	1.0
enhancers::chr7:46228400-46229200::NA::NA	1.0
enhancers::chr22:25571800-25572800::NA::NA	1.0
enhancers::chr11:70343000-70344800::NA::NA	1.0
enhancers::chr5:66916600-66917200::NA::NA	1.0
enhancers::chr14:24138600-24140400::NA::NA	1.0
enhancers::chr2:160490800-160492400::NA::NA	1.0
enhancers::chr1:76967000-76969600::NA::NA	1.0
enhancers::chr12:99216600-99217600::NA::NA	1.0
enhancers::chr11:125472600-125473600::NA::NA	1.0
enhancers::chr17:43179000-43187000::NA::NA	1.0
enhancers::chr9:124186200-124187000::NA::NA	1.0
enhancers::chr10:134472800-134473600::NA::NA	1.0
enhancers::chr5:59794800-59795600::NA::NA	1.0
enhancers::chr5:150522000-150529400::NA::NA	1.0
enhancers::chr5:146047200-146048000::NA::NA	1.0
enhancers::chr9:123941000-123944400::NA::NA	1.0
enhancers::chr3:40004000-40004800::NA::NA	1.0
enhancers::chr10:93982400-93984600::NA::NA	1.0
enhancers::chr8:124600400-124603400::NA::NA	1.0
enhancers::chr10:70635000-70639400::NA::NA	1.0
enhancers::chr7:106005600-106008200::NA::NA	1.0
enhancers::chr7:148901200-148901800::NA::NA	1.0
enhancers::chr8:71438800-71439400::NA::NA	1.0
enhancers::chr2:39057000-39059600::NA::NA	1.0
enhancers::chr1:226053400-226056800::NA::NA	1.0
enhancers::chr4:90827600-90828600::NA::NA	1.0
enhancers::chr4:5685000-5685600::NA::NA	1.0
enhancers::chr17:35806200-35807200::NA::NA	1.0
enhancers::chr12:21978800-21981600::NA::NA	1.0
enhancers::chr8:144882200-144890600::NA::NA	1.0
enhancers::chr7:76909800-76912200::NA::NA	1.0
enhancers::chr12:46557600-46559400::NA::NA	1.0
enhancers::chr1:8106200-8108200::NA::NA	1.0
enhancers::chr17:74046000-74048200::NA::NA	1.0
enhancers::chr6:38643800-38646600::NA::NA	1.0
enhancers::chr11:66601200-66603800::NA::NA	1.0
enhancers::chr4:113134400-113136000::NA::NA	1.0
enhancers::chr9:19968600-19970200::NA::NA	1.0
enhancers::chr15:35350200-35351400::NA::NA	1.0
enhancers::chr8:59493400-59494000::NA::NA	1.0
enhancers::chr6:16102200-16102800::NA::NA	1.0
enhancers::chr22:40798400-40801400::NA::NA	1.0
enhancers::chr3:27265400-27266200::NA::NA	1.0
enhancers::chr13:31053200-31056000::NA::NA	1.0
enhancers::chr8:98225600-98227200::NA::NA	1.0
enhancers::chr11:86437000-86437800::NA::NA	1.0
enhancers::chr3:130475400-130480800::NA::NA	1.0
enhancers::chr18:61564200-61565000::NA::NA	1.0
enhancers::chr5:89560600-89561200::NA::NA	1.0
enhancers::chr3:169271800-169272800::NA::NA	1.0
enhancers::chr4:3180800-3181600::NA::NA	1.0
enhancers::chr11:27085400-27086400::NA::NA	1.0
enhancers::chr12:132246000-132248000::NA::NA	1.0
enhancers::chr7:44826600-44827600::NA::NA	1.0
enhancers::chr6:6981400-6983200::NA::NA	1.0
enhancers::chr11:71734400-71736400::NA::NA	1.0
enhancers::chr5:55684200-55684800::NA::NA	1.0
enhancers::chr4:106506000-106506800::NA::NA	1.0
enhancers::chr6:85448800-85450200::NA::NA	1.0
enhancers::chr20:24564800-24565600::NA::NA	1.0
enhancers::chr20:24504200-24505000::NA::NA	1.0
enhancers::chr5:158768000-158770400::NA::NA	1.0
enhancers::chr8:124238200-124239000::NA::NA	1.0
enhancers::chr5:14309400-14310600::NA::NA	1.0
enhancers::chr12:51456000-51457200::NA::NA	1.0
enhancers::chr1:111984000-111984800::NA::NA	1.0
enhancers::chr22:20241800-20244800::NA::NA	1.0
enhancers::chr9:98744800-98745800::NA::NA	1.0
enhancers::chr4:121935400-121936400::NA::NA	1.0
enhancers::chr12:40243000-40244000::NA::NA	1.0
enhancers::chr1:168642200-168643400::NA::NA	1.0
enhancers::chr7:93869000-93869600::NA::NA	1.0
enhancers::chr5:115817000-115817600::NA::NA	1.0
enhancers::chr11:129995000-129998800::NA::NA	1.0
enhancers::chr1:221927600-221928600::NA::NA	1.0
enhancers::chr2:54308600-54309400::NA::NA	1.0
enhancers::chr2:167429200-167430600::NA::NA	1.0
enhancers::chr8:68022400-68023400::NA::NA	1.0
enhancers::chr7:20474800-20475600::NA::NA	1.0
enhancers::chr19:15372400-15373200::NA::NA	1.0
enhancers::chr3:100348600-100350400::NA::NA	1.0
enhancers::chr16:57274800-57275600::NA::NA	1.0
enhancers::chr8:43065400-43067000::NA::NA	1.0
enhancers::chr2:100345000-100346000::NA::NA	1.0
enhancers::chr6:139974200-139975400::NA::NA	1.0
enhancers::chr11:5218200-5219400::NA::NA	1.0
enhancers::chr3:13405600-13407400::NA::NA	1.0
enhancers::chr11:130667800-130668800::NA::NA	1.0
enhancers::chr11:9517600-9518200::NA::NA	1.0
enhancers::chrX:37945600-37946200::NA::NA	1.0
enhancers::chr3:97661400-97662600::NA::NA	1.0
enhancers::chr2:112761200-112764200::NA::NA	1.0
enhancers::chr2:232017800-232018400::NA::NA	1.0
enhancers::chr10:61033400-61034400::NA::NA	1.0
enhancers::chr3:117087800-117089000::NA::NA	1.0
enhancers::chr2:179760800-179761800::NA::NA	1.0
enhancers::chr2:182722600-182723600::NA::NA	1.0
enhancers::chr5:14959400-14960200::NA::NA	1.0
enhancers::chr19:8029800-8031000::NA::NA	1.0
enhancers::chr2:121586600-121589800::NA::NA	1.0
enhancers::chr6:76156200-76156800::NA::NA	1.0
enhancers::chr9:7973200-7978600::NA::NA	1.0
enhancers::chr2:189833600-189836600::NA::NA	1.0
enhancers::chr1:40221600-40224000::NA::NA	1.0
enhancers::chr11:77236600-77237400::NA::NA	1.0
enhancers::chr1:156916000-156916600::NA::NA	1.0
enhancers::chr1:173847200-173848400::NA::NA	1.0
enhancers::chr8:22170400-22173400::NA::NA	1.0
enhancers::chr22:29591400-29592200::NA::NA	1.0
enhancers::chr7:137771400-137772000::NA::NA	1.0
enhancers::chr9:34084200-34088800::NA::NA	1.0
enhancers::chr14:51939400-51942200::NA::NA	1.0
enhancers::chr6:52774000-52774600::NA::NA	1.0
enhancers::chr9:103884000-103884800::NA::NA	1.0
enhancers::chr1:174859200-174859800::NA::NA	1.0
enhancers::chr5:156797600-156800400::NA::NA	1.0
enhancers::chr11:46777400-46778400::NA::NA	1.0
enhancers::chr10:61394000-61395600::NA::NA	1.0
enhancers::chr18:34886800-34888000::NA::NA	1.0
enhancers::chr9:77844200-77847400::NA::NA	1.0
enhancers::chr15:63630200-63638000::NA::NA	1.0
enhancers::chr8:107657200-107658200::NA::NA	1.0
enhancers::chr12:92449000-92450600::NA::NA	1.0
enhancers::chr1:231643800-231644800::NA::NA	1.0
enhancers::chr1:168019400-168020600::NA::NA	1.0
enhancers::chr2:204211200-204211800::NA::NA	1.0
enhancers::chr20:34383200-34385800::NA::NA	1.0
enhancers::chr8:120577200-120579000::NA::NA	1.0
enhancers::chr3:119504200-119506400::NA::NA	1.0
enhancers::chr18:71502600-71503400::NA::NA	1.0
enhancers::chr4:101797400-101798400::NA::NA	1.0
enhancers::chr17:27328800-27332000::NA::NA	1.0
enhancers::chr15:80935600-80938400::NA::NA	1.0
enhancers::chr6:110522200-110524000::NA::NA	1.0
enhancers::chr16:69744800-69747400::NA::NA	1.0
enhancers::chr15:69716800-69718000::NA::NA	1.0
enhancers::chr12:119662800-119664400::NA::NA	1.0
enhancers::chr6:117295400-117297000::NA::NA	1.0
enhancers::chr2:129007800-129008600::NA::NA	1.0
enhancers::chr17:16826200-16826800::NA::NA	1.0
enhancers::chr2:151589600-151590400::NA::NA	1.0
enhancers::chr14:59086400-59088600::NA::NA	1.0
enhancers::chr4:151956200-151958600::NA::NA	1.0
enhancers::chr11:26722400-26723000::NA::NA	1.0
enhancers::chr2:189223800-189226600::NA::NA	1.0
enhancers::chr12:121000800-121001400::NA::NA	1.0
enhancers::chr2:166683200-166684000::NA::NA	1.0
enhancers::chr4:166433200-166434400::NA::NA	1.0
enhancers::chr11:102836400-102837400::NA::NA	1.0
enhancers::chr15:42456200-42457000::NA::NA	1.0
enhancers::chr21:15922400-15923600::NA::NA	1.0
enhancers::chr22:29742000-29743800::NA::NA	1.0
enhancers::chr6:132969400-132971000::NA::NA	1.0
enhancers::chr12:106234200-106235000::NA::NA	1.0
enhancers::chr12:56984800-56986200::NA::NA	1.0
enhancers::chr3:141907600-141908600::NA::NA	1.0
enhancers::chr2:18706600-18708200::NA::NA	1.0
enhancers::chr3:148581200-148582200::NA::NA	1.0
enhancers::chr1:49259200-49260400::NA::NA	1.0
enhancers::chr11:105264200-105265000::NA::NA	1.0
enhancers::chr4:101415000-101415600::NA::NA	1.0
enhancers::chr2:38861400-38862600::NA::NA	1.0
enhancers::chr12:75374400-75376000::NA::NA	1.0
enhancers::chr10:30084200-30085400::NA::NA	1.0
enhancers::chr1:222163000-222163800::NA::NA	1.0
enhancers::chr6:158832600-158835600::NA::NA	1.0
enhancers::chr10:34709200-34711000::NA::NA	1.0
enhancers::chr6:18327400-18331200::NA::NA	1.0
enhancers::chr5:67626600-67628800::NA::NA	1.0
enhancers::chr8:87013200-87015400::NA::NA	1.0
enhancers::chr4:68945600-68946400::NA::NA	1.0
enhancers::chr2:11562400-11563400::NA::NA	1.0
enhancers::chr3:190056200-190058400::NA::NA	1.0
enhancers::chr3:122828400-122830400::NA::NA	1.0
enhancers::chr6:130561000-130562000::NA::NA	1.0
enhancers::chr18:29166800-29167800::NA::NA	1.0
enhancers::chr1:169013000-169018200::NA::NA	1.0
enhancers::chr2:229913000-229913600::NA::NA	1.0
enhancers::chr1:28864000-28865200::NA::NA	1.0
enhancers::chr14:60469400-60470000::NA::NA	1.0
enhancers::chr2:20594000-20595000::NA::NA	1.0
enhancers::chr16:586000-591400::NA::NA	1.0
enhancers::chr3:31874000-31874800::NA::NA	1.0
enhancers::chr17:25923000-25924200::NA::NA	1.0
enhancers::chr6:152393000-152393800::NA::NA	1.0
enhancers::chrX:69622000-69623400::NA::NA	1.0
enhancers::chr14:22677800-22678600::NA::NA	1.0
enhancers::chr15:29825600-29827000::NA::NA	1.0
enhancers::chr2:182061000-182064400::NA::NA	1.0
enhancers::chr19:41189800-41191800::NA::NA	1.0
enhancers::chr1:108576200-108576800::NA::NA	1.0
enhancers::chr7:45563400-45564200::NA::NA	1.0
enhancers::chr2:207121600-207122400::NA::NA	1.0
enhancers::chr2:150036800-150037400::NA::NA	1.0
enhancers::chr6:52480800-52482400::NA::NA	1.0
enhancers::chr19:49514000-49516000::NA::NA	1.0
enhancers::chr1:26155600-26156200::NA::NA	1.0
enhancers::chr3:43300200-43302000::NA::NA	1.0
enhancers::chr7:141411000-141414400::NA::NA	1.0
enhancers::chr18:56472600-56473400::NA::NA	1.0
enhancers::chr17:2326000-2327400::NA::NA	1.0
enhancers::chr11:58456200-58457400::NA::NA	1.0
enhancers::chr15:101813400-101815600::NA::NA	1.0
enhancers::chr1:55069200-55072800::NA::NA	1.0
enhancers::chr11:83017200-83017800::NA::NA	1.0
enhancers::chr18:61450600-61452400::NA::NA	1.0
enhancers::chr5:35850000-35863800::NA::NA	1.0
enhancers::chr22:44367000-44370600::NA::NA	1.0
enhancers::chr11:113138000-113139600::NA::NA	1.0
enhancers::chr2:46604000-46608200::NA::NA	1.0
enhancers::chr17:40025800-40027400::NA::NA	1.0
enhancers::chr6:121812400-121814000::NA::NA	1.0
enhancers::chr8:30420800-30427400::NA::NA	1.0
enhancers::chr11:26973000-26974000::NA::NA	1.0
enhancers::chr7:75582800-75588400::NA::NA	1.0
enhancers::chr17:8365200-8368200::NA::NA	1.0
enhancers::chr7:130809200-130810000::NA::NA	1.0
enhancers::chrX:40768000-40769000::NA::NA	1.0
enhancers::chr11:71148400-71149800::NA::NA	1.0
enhancers::chr4:75279200-75282400::NA::NA	1.0
enhancers::chr2:9217600-9218600::NA::NA	1.0
enhancers::chr13:78129200-78130000::NA::NA	1.0
enhancers::chr17:17135400-17136200::NA::NA	1.0
enhancers::chr3:5078400-5080400::NA::NA	1.0
enhancers::chr6:124230600-124231400::NA::NA	1.0
enhancers::chr16:83682000-83683200::NA::NA	1.0
enhancers::chr11:111293000-111294400::NA::NA	1.0
enhancers::chr5:57016400-57017000::NA::NA	1.0
enhancers::chr18:36993800-36994800::NA::NA	1.0
enhancers::chr5:110601000-110602800::NA::NA	1.0
enhancers::chr7:133000000-133000800::NA::NA	1.0
enhancers::chr3:170430200-170432200::NA::NA	1.0
enhancers::chr10:73933000-73935800::NA::NA	1.0
enhancers::chr8:32891200-32892600::NA::NA	1.0
enhancers::chr7:127950600-127952200::NA::NA	1.0
enhancers::chr4:110279400-110281200::NA::NA	1.0
enhancers::chr17:43169400-43172000::NA::NA	1.0
enhancers::chr4:169513600-169514600::NA::NA	1.0
enhancers::chr5:95333000-95333600::NA::NA	1.0
enhancers::chr2:217980400-217981400::NA::NA	1.0
enhancers::chr3:183528600-183529400::NA::NA	1.0
enhancers::chr5:96191200-96192600::NA::NA	1.0
enhancers::chr12:92571000-92572400::NA::NA	1.0
enhancers::chr4:15452400-15454200::NA::NA	1.0
enhancers::chr8:95057800-95058400::NA::NA	1.0
enhancers::chr1:174342000-174342800::NA::NA	1.0
enhancers::chr4:25878600-25881400::NA::NA	1.0
enhancers::chr12:92652600-92654200::NA::NA	1.0
enhancers::chr14:88531200-88532000::NA::NA	1.0
enhancers::chr6:17349400-17350200::NA::NA	1.0
enhancers::chr6:133109600-133113000::NA::NA	1.0
enhancers::chr14:99464000-99465600::NA::NA	1.0
enhancers::chr4:75508400-75510000::NA::NA	1.0
enhancers::chrX:114694200-114695400::NA::NA	1.0
enhancers::chr1:56602600-56604200::NA::NA	1.0
enhancers::chr20:3256000-3258600::NA::NA	1.0
enhancers::chr1:14098400-14099200::NA::NA	1.0
enhancers::chr6:53275200-53277000::NA::NA	1.0
enhancers::chr10:53710800-53711400::NA::NA	1.0
enhancers::chr7:132389400-132390600::NA::NA	1.0
enhancers::chr11:82989400-82990000::NA::NA	1.0
enhancers::chr9:86124200-86125200::NA::NA	1.0
enhancers::chr2:172649400-172650400::NA::NA	1.0
enhancers::chr14:33066400-33067600::NA::NA	1.0
enhancers::chr16:88764000-88766800::NA::NA	1.0
enhancers::chr3:100280000-100283000::NA::NA	1.0
enhancers::chr12:21596600-21597800::NA::NA	1.0
enhancers::chr12:68018600-68024200::NA::NA	1.0
enhancers::chr1:233835800-233836400::NA::NA	1.0
enhancers::chr8:102575200-102576200::NA::NA	1.0
enhancers::chr15:94798800-94803600::NA::NA	1.0
enhancers::chr5:15549800-15551400::NA::NA	1.0
enhancers::chr5:124370000-124370600::NA::NA	1.0
enhancers::chr8:75517200-75518000::NA::NA	1.0
enhancers::chr9:80678400-80679600::NA::NA	1.0
enhancers::chr19:5064200-5066200::NA::NA	1.0
enhancers::chr9:91995000-91997400::NA::NA	1.0
enhancers::chr19:52724200-52725600::NA::NA	1.0
enhancers::chrX:54535400-54536400::NA::NA	1.0
enhancers::chr2:10309000-10311800::NA::NA	1.0
enhancers::chr1:118877800-118878600::NA::NA	1.0
enhancers::chr4:11700000-11701000::NA::NA	1.0
enhancers::chrX:139428200-139429600::NA::NA	1.0
enhancers::chr3:138561000-138561800::NA::NA	1.0
enhancers::chr2:72744600-72745800::NA::NA	1.0
enhancers::chr7:108067400-108069200::NA::NA	1.0
enhancers::chr18:59576000-59576800::NA::NA	1.0
enhancers::chr13:80887400-80888400::NA::NA	1.0
enhancers::chr4:110049400-110050000::NA::NA	1.0
enhancers::chr1:77415000-77416400::NA::NA	1.0
enhancers::chr6:15977200-15978000::NA::NA	1.0
enhancers::chr5:9698800-9699800::NA::NA	1.0
enhancers::chr21:37048600-37050000::NA::NA	1.0
enhancers::chr11:93754200-93755800::NA::NA	1.0
enhancers::chr14:103953800-103956000::NA::NA	1.0
enhancers::chr1:7646000-7647000::NA::NA	1.0
enhancers::chr14:38889200-38890000::NA::NA	1.0
enhancers::chr17:46140600-46146400::NA::NA	1.0
enhancers::chr18:12765000-12766000::NA::NA	1.0
enhancers::chr4:2743400-2745600::NA::NA	1.0
enhancers::chr11:69087400-69089200::NA::NA	1.0
enhancers::chr13:21124800-21129000::NA::NA	1.0
enhancers::chr4:17028800-17029800::NA::NA	1.0
enhancers::chr1:77105800-77106800::NA::NA	1.0
enhancers::chr11:46685000-46687200::NA::NA	1.0
enhancers::chr1:184037200-184039200::NA::NA	1.0
enhancers::chr12:22749200-22750600::NA::NA	1.0
enhancers::chr11:85818200-85820000::NA::NA	1.0
enhancers::chr1:159526600-159527200::NA::NA	1.0
enhancers::chr1:154317000-154322400::NA::NA	1.0
enhancers::chr2:202067800-202071200::NA::NA	1.0
enhancers::chr5:2744400-2746200::NA::NA	1.0
enhancers::chr13:98157000-98157800::NA::NA	1.0
enhancers::chr7:20310200-20310800::NA::NA	1.0
enhancers::chr17:1397400-1402600::NA::NA	1.0
enhancers::chr7:100403200-100407400::NA::NA	1.0
enhancers::chr7:94755400-94756000::NA::NA	1.0
enhancers::chr12:58802000-58804000::NA::NA	1.0
enhancers::chr12:40218400-40219400::NA::NA	1.0
enhancers::chr6:12528400-12531000::NA::NA	1.0
enhancers::chr3:133586400-133588400::NA::NA	1.0
enhancers::chr2:48812000-48815600::NA::NA	1.0
enhancers::chr17:54974800-54978000::NA::NA	1.0
enhancers::chr1:71879800-71880600::NA::NA	1.0
enhancers::chr6:122974800-122976200::NA::NA	1.0
enhancers::chr3:122739400-122742000::NA::NA	1.0
enhancers::chr18:33978400-33979400::NA::NA	1.0
enhancers::chr8:9965400-9966600::NA::NA	1.0
enhancers::chr10:113839600-113840600::NA::NA	1.0
enhancers::chr9:107995600-107996600::NA::NA	1.0
enhancers::chr7:73940200-73942600::NA::NA	1.0
enhancers::chr6:5121600-5122800::NA::NA	1.0
enhancers::chr1:76415000-76415800::NA::NA	1.0
enhancers::chr5:11873800-11874600::NA::NA	1.0
enhancers::chr17:48993800-48996600::NA::NA	1.0
enhancers::chr1:12548800-12549400::NA::NA	1.0
enhancers::chr4:100711600-100713800::NA::NA	1.0
enhancers::chr7:73928400-73929200::NA::NA	1.0
enhancers::chr4:7017200-7019000::NA::NA	1.0
enhancers::chr10:33355400-33357600::NA::NA	1.0
enhancers::chr6:135484000-135484800::NA::NA	1.0
enhancers::chr4:90819600-90820600::NA::NA	1.0
enhancers::chr10:32400600-32401800::NA::NA	1.0
enhancers::chr8:103559200-103559800::NA::NA	1.0
enhancers::chr10:92737200-92739000::NA::NA	1.0
enhancers::chr9:102235800-102236800::NA::NA	1.0
enhancers::chr1:21093200-21094200::NA::NA	1.0
enhancers::chr2:150741400-150742800::NA::NA	1.0
enhancers::chr2:136422000-136422800::NA::NA	1.0
enhancers::chr21:45477800-45478600::NA::NA	1.0
enhancers::chr1:168793200-168794000::NA::NA	1.0
enhancers::chr3:39911200-39911800::NA::NA	1.0
enhancers::chr16:23477400-23479400::NA::NA	1.0
enhancers::chr1:227180400-227184000::NA::NA	1.0
enhancers::chr5:96188400-96190800::NA::NA	1.0
enhancers::chr2:208206000-208206600::NA::NA	1.0
enhancers::chr8:95083200-95084800::NA::NA	1.0
enhancers::chr5:9264600-9265200::NA::NA	1.0
enhancers::chr3:31431800-31432400::NA::NA	1.0
enhancers::chr14:85889800-85890600::NA::NA	1.0
enhancers::chr12:120151200-120152200::NA::NA	1.0
enhancers::chr15:75899000-75901200::NA::NA	1.0
enhancers::chr11:47364600-47367800::NA::NA	1.0
enhancers::chr9:38761800-38762800::NA::NA	1.0
enhancers::chr4:119874400-119877800::NA::NA	1.0
enhancers::chr7:127365800-127367800::NA::NA	1.0
enhancers::chr3:30568800-30569400::NA::NA	1.0
enhancers::chr2:33267400-33268200::NA::NA	1.0
enhancers::chr8:68304200-68307000::NA::NA	1.0
enhancers::chr3:179992600-179993600::NA::NA	1.0
enhancers::chr6:127704800-127705400::NA::NA	1.0
enhancers::chr11:33474200-33475000::NA::NA	1.0
enhancers::chr20:22930000-22931200::NA::NA	1.0
enhancers::chr1:113789800-113790800::NA::NA	1.0
enhancers::chr10:81045600-81050600::NA::NA	1.0
enhancers::chr1:58297200-58298600::NA::NA	1.0
enhancers::chr2:145304000-145307400::NA::NA	1.0
enhancers::chr6:137977800-137981400::NA::NA	1.0
enhancers::chr9:75363600-75365000::NA::NA	1.0
enhancers::chr1:153031400-153032200::NA::NA	1.0
enhancers::chr12:57547600-57555800::NA::NA	1.0
enhancers::chr13:50735000-50735800::NA::NA	1.0
enhancers::chr9:120862600-120863600::NA::NA	1.0
enhancers::chr8:57425800-57427400::NA::NA	1.0
enhancers::chr5:78998400-79001400::NA::NA	1.0
enhancers::chr8:35590200-35591400::NA::NA	1.0
enhancers::chr11:84620600-84621200::NA::NA	1.0
enhancers::chr12:132249800-132251400::NA::NA	1.0
enhancers::chr5:142850600-142851800::NA::NA	1.0
enhancers::chr12:110401400-110402400::NA::NA	1.0
enhancers::chr12:76183600-76184400::NA::NA	1.0
enhancers::chr11:70322800-70325200::NA::NA	1.0
enhancers::chr1:6943400-6945400::NA::NA	1.0
enhancers::chr8:29755200-29756000::NA::NA	1.0
enhancers::chr1:12061800-12062400::NA::NA	1.0
enhancers::chr1:237334800-237335400::NA::NA	1.0
enhancers::chr9:78968200-78969400::NA::NA	1.0
enhancers::chr5:5291400-5292200::NA::NA	1.0
enhancers::chr4:40689800-40690800::NA::NA	1.0
enhancers::chr3:105677200-105677800::NA::NA	1.0
enhancers::chr21:16328000-16329200::NA::NA	1.0
enhancers::chr9:18994400-18995600::NA::NA	1.0
enhancers::chr6:19036400-19037200::NA::NA	1.0
enhancers::chr3:43272600-43273600::NA::NA	1.0
enhancers::chr4:159077800-159085000::NA::NA	1.0
enhancers::chr17:1373600-1377400::NA::NA	1.0
enhancers::chr11:131399000-131401400::NA::NA	1.0
enhancers::chr9:130252800-130255200::NA::NA	1.0
enhancers::chr6:138271200-138272800::NA::NA	1.0
enhancers::chr14:76182600-76183200::NA::NA	1.0
enhancers::chr20:35241000-35244200::NA::NA	1.0
enhancers::chr7:20299600-20301000::NA::NA	1.0
enhancers::chr6:95963000-95965200::NA::NA	1.0
enhancers::chr3:142955200-142957000::NA::NA	1.0
enhancers::chr6:159009200-159011400::NA::NA	1.0
enhancers::chr6:21707600-21713400::NA::NA	1.0
enhancers::chr6:43001800-43005600::NA::NA	1.0
enhancers::chr10:16695000-16696000::NA::NA	1.0
enhancers::chr5:176696400-176698200::NA::NA	1.0
enhancers::chr20:50618400-50621000::NA::NA	1.0
enhancers::chr12:20642800-20644000::NA::NA	1.0
enhancers::chr12:90015600-90016600::NA::NA	1.0
enhancers::chr17:66435200-66443200::NA::NA	1.0
enhancers::chr14:23713600-23715600::NA::NA	1.0
enhancers::chr2:40358000-40359000::NA::NA	1.0
enhancers::chr5:87390800-87391400::NA::NA	1.0
enhancers::chr17:76811800-76817000::NA::NA	1.0
enhancers::chr3:178008400-178009800::NA::NA	1.0
enhancers::chr6:153461200-153461800::NA::NA	1.0
enhancers::chr2:122892800-122893800::NA::NA	1.0
enhancers::chr10:8188600-8189400::NA::NA	1.0
enhancers::chr22:32000400-32002600::NA::NA	1.0
enhancers::chr12:14978600-14980000::NA::NA	1.0
enhancers::chr8:29813000-29815000::NA::NA	1.0
enhancers::chr2:12679600-12680600::NA::NA	1.0
enhancers::chr6:111674800-111676200::NA::NA	1.0
enhancers::chr19:19017000-19018800::NA::NA	1.0
enhancers::chr10:62824800-62826000::NA::NA	1.0
enhancers::chr1:101684600-101686200::NA::NA	1.0
enhancers::chr1:172290200-172293200::NA::NA	1.0
enhancers::chr13:49196600-49202000::NA::NA	1.0
enhancers::chr22:45924800-45935600::NA::NA	1.0
enhancers::chr8:28302800-28303400::NA::NA	1.0
enhancers::chr1:192561800-192563200::NA::NA	1.0
enhancers::chr4:37701600-37702400::NA::NA	1.0
enhancers::chr1:115709000-115711200::NA::NA	1.0
enhancers::chr12:92125800-92126800::NA::NA	1.0
enhancers::chr8:101371600-101373800::NA::NA	1.0
enhancers::chr12:19562400-19565200::NA::NA	1.0
enhancers::chr7:41827600-41828600::NA::NA	1.0
enhancers::chr15:56005600-56010200::NA::NA	1.0
enhancers::chr2:225060400-225061600::NA::NA	1.0
enhancers::chr12:133121600-133122400::NA::NA	1.0
enhancers::chr2:234350000-234350600::NA::NA	1.0
enhancers::chr3:120366400-120369600::NA::NA	1.0
enhancers::chr5:8905000-8906000::NA::NA	1.0
enhancers::chr14:51489400-51495200::NA::NA	1.0
enhancers::chr1:21570000-21571800::NA::NA	1.0
enhancers::chr2:135984600-135985600::NA::NA	1.0
enhancers::chr11:85845600-85849000::NA::NA	1.0
enhancers::chr1:214569400-214571800::NA::NA	1.0
enhancers::chr21:18085600-18086200::NA::NA	1.0
enhancers::chr22:31458200-31459400::NA::NA	1.0
enhancers::chr11:5004400-5005800::NA::NA	1.0
enhancers::chr9:123355200-123356200::NA::NA	1.0
enhancers::chr19:48259400-48262000::NA::NA	1.0
enhancers::chr19:3112200-3114800::NA::NA	1.0
enhancers::chr8:132200600-132201400::NA::NA	1.0
enhancers::chr8:120114600-120115200::NA::NA	1.0
enhancers::chr5:39353400-39354400::NA::NA	1.0
enhancers::chr6:122371000-122372000::NA::NA	1.0
enhancers::chr15:66732400-66733400::NA::NA	1.0
enhancers::chr11:111547400-111548200::NA::NA	1.0
enhancers::chr2:196441800-196445800::NA::NA	1.0
enhancers::chr11:27678400-27679000::NA::NA	1.0
enhancers::chr2:170865800-170866800::NA::NA	1.0
enhancers::chr1:245062800-245065800::NA::NA	1.0
enhancers::chr7:106669400-106670400::NA::NA	1.0
enhancers::chr12:28179200-28181200::NA::NA	1.0
enhancers::chr7:37322000-37326000::NA::NA	1.0
enhancers::chr1:20230000-20230600::NA::NA	1.0
enhancers::chr2:106308200-106308800::NA::NA	1.0
enhancers::chr10:131878200-131879000::NA::NA	1.0
enhancers::chr16:9424000-9424800::NA::NA	1.0
enhancers::chr9:118764400-118765200::NA::NA	1.0
enhancers::chr1:6646800-6653600::NA::NA	1.0
enhancers::chr20:7920400-7921600::NA::NA	1.0
enhancers::chr7:16993200-16994800::NA::NA	1.0
enhancers::chr11:107344600-107345200::NA::NA	1.0
enhancers::chr1:51317800-51319400::NA::NA	1.0
enhancers::chr6:139193600-139196800::NA::NA	1.0
enhancers::chr9:36597600-36598400::NA::NA	1.0
enhancers::chr15:35460000-35460600::NA::NA	1.0
enhancers::chr8:13342800-13344200::NA::NA	1.0
enhancers::chr11:17873200-17874200::NA::NA	1.0
enhancers::chr11:3039400-3040600::NA::NA	1.0
enhancers::chr5:39263800-39267600::NA::NA	1.0
enhancers::chr1:197751200-197752600::NA::NA	1.0
enhancers::chr22:44388200-44389000::NA::NA	1.0
enhancers::chrX:109036000-109036800::NA::NA	1.0
enhancers::chr15:42518800-42521200::NA::NA	1.0
enhancers::chr11:43348600-43350200::NA::NA	1.0
enhancers::chr10:112222400-112225200::NA::NA	1.0
enhancers::chr7:23444200-23445400::NA::NA	1.0
enhancers::chr19:14506600-14507400::NA::NA	1.0
enhancers::chr4:121006800-121007400::NA::NA	1.0
enhancers::chr19:19576000-19577400::NA::NA	1.0
enhancers::chr3:139073600-139075200::NA::NA	1.0
enhancers::chr15:93523600-93524800::NA::NA	1.0
enhancers::chr16:9472400-9474800::NA::NA	1.0
enhancers::chrX:13386600-13388200::NA::NA	1.0
enhancers::chr1:68445000-68445600::NA::NA	1.0
enhancers::chr2:145406600-145407200::NA::NA	1.0
enhancers::chr7:42312600-42313600::NA::NA	1.0
enhancers::chr5:171513400-171514000::NA::NA	1.0
enhancers::chr12:96447400-96448400::NA::NA	1.0
enhancers::chr6:113983400-113984600::NA::NA	1.0
enhancers::chr1:179906800-179908600::NA::NA	1.0
enhancers::chr16:52684400-52687200::NA::NA	1.0
enhancers::chr8:101037200-101038600::NA::NA	1.0
enhancers::chr12:33059400-33060800::NA::NA	1.0
enhancers::chr3:170727600-170729400::NA::NA	1.0
enhancers::chr5:17743600-17744200::NA::NA	1.0
enhancers::chr12:100878000-100879200::NA::NA	1.0
enhancers::chr3:171210000-171211200::NA::NA	1.0
enhancers::chr19:19601400-19602600::NA::NA	1.0
enhancers::chr22:48942200-48943400::NA::NA	1.0
enhancers::chr13:34349600-34351400::NA::NA	1.0
enhancers::chr1:155729400-155730800::NA::NA	1.0
enhancers::chr19:11219600-11224600::NA::NA	1.0
enhancers::chr2:33729200-33732600::NA::NA	1.0
enhancers::chr3:111734400-111736000::NA::NA	1.0
enhancers::chr10:69621400-69623200::NA::NA	1.0
enhancers::chr4:122932200-122935000::NA::NA	1.0
enhancers::chr3:185372600-185380000::NA::NA	1.0
enhancers::chr17:34887600-34889600::NA::NA	1.0
enhancers::chr2:223470400-223472000::NA::NA	1.0
enhancers::chr10:90551600-90554200::NA::NA	1.0
enhancers::chr21:45169200-45171000::NA::NA	1.0
enhancers::chr1:230956000-230964400::NA::NA	1.0
enhancers::chr13:99123800-99125800::NA::NA	1.0
enhancers::chr15:35475200-35477000::NA::NA	1.0
enhancers::chr3:156135000-156136400::NA::NA	1.0
enhancers::chr19:47769800-47771000::NA::NA	1.0
enhancers::chr2:178051600-178053400::NA::NA	1.0
enhancers::chr12:106348600-106350600::NA::NA	1.0
enhancers::chr15:101602800-101606000::NA::NA	1.0
enhancers::chr2:158273600-158279000::NA::NA	1.0
enhancers::chr2:224507600-224508400::NA::NA	1.0
enhancers::chr3:115803800-115805000::NA::NA	1.0
enhancers::chr20:31480600-31483800::NA::NA	1.0
enhancers::chr1:207345800-207346800::NA::NA	1.0
enhancers::chr1:198567200-198569400::NA::NA	1.0
enhancers::chr5:52572400-52573400::NA::NA	1.0
enhancers::chr6:34697400-34698200::NA::NA	1.0
enhancers::chr1:154310800-154315800::NA::NA	1.0
enhancers::chr5:132564400-132568800::NA::NA	1.0
enhancers::chr1:192921000-192922400::NA::NA	1.0
enhancers::chr1:99744600-99745800::NA::NA	1.0
enhancers::chr6:149139200-149139800::NA::NA	1.0
enhancers::chr6:144103600-144104200::NA::NA	1.0
enhancers::chr6:144083000-144083800::NA::NA	1.0
enhancers::chr11:57738800-57739600::NA::NA	1.0
enhancers::chr15:76805400-76807600::NA::NA	1.0
enhancers::chr16:50179800-50181400::NA::NA	1.0
enhancers::chr12:133424000-133425200::NA::NA	1.0
enhancers::chr6:39369600-39370600::NA::NA	1.0
enhancers::chr12:44839400-44840000::NA::NA	1.0
enhancers::chr18:28874000-28874600::NA::NA	1.0
enhancers::chr3:22611000-22611600::NA::NA	1.0
enhancers::chr11:111693800-111696000::NA::NA	1.0
enhancers::chr6:146802600-146803200::NA::NA	1.0
enhancers::chr10:93882600-93887200::NA::NA	1.0
enhancers::chr6:8513400-8514200::NA::NA	1.0
enhancers::chr2:207670600-207671400::NA::NA	1.0
enhancers::chr8:72974000-72974800::NA::NA	1.0
enhancers::chr16:27218200-27221000::NA::NA	0.0001970784409482951
enhancers::chr5:178654200-178656200::NA::NA	1.0
enhancers::chr14:24195200-24196000::NA::NA	1.0
enhancers::chr5:156484600-156487800::NA::NA	1.0
enhancers::chr17:8435200-8437000::NA::NA	1.0
enhancers::chr20:36688200-36689800::NA::NA	1.0
enhancers::chr4:68446200-68448400::NA::NA	1.0
enhancers::chr3:191075200-191077600::NA::NA	1.0
enhancers::chr3:108524400-108526400::NA::NA	1.0
enhancers::chr14:59436800-59437400::NA::NA	1.0
enhancers::chr11:86495000-86497800::NA::NA	1.0
enhancers::chr11:59731200-59736200::NA::NA	1.0
enhancers::chr21:33974600-33978600::NA::NA	1.0
enhancers::chr1:78561400-78563400::NA::NA	1.0
enhancers::chr19:55032000-55033200::NA::NA	1.0
enhancers::chr3:151951400-151960800::NA::NA	1.0
enhancers::chr13:21130600-21134800::NA::NA	1.0
enhancers::chr2:208053000-208054400::NA::NA	1.0
enhancers::chr12:92684000-92686200::NA::NA	1.0
enhancers::chr3:129150800-129151800::NA::NA	1.0
enhancers::chr3:15603600-15606000::NA::NA	1.0
enhancers::chr1:215174600-215178200::NA::NA	1.0
enhancers::chr17:60931800-60934000::NA::NA	1.0
enhancers::chr1:171313000-171315000::NA::NA	1.0
enhancers::chr10:31567400-31568400::NA::NA	1.0
enhancers::chr8:57975200-57977800::NA::NA	1.0
enhancers::chr22:40717000-40719800::NA::NA	1.0
enhancers::chr16:89758000-89759000::NA::NA	1.0
enhancers::chr14:100462600-100464000::NA::NA	1.0
enhancers::chr6:132435400-132436000::NA::NA	1.0
enhancers::chr5:143037400-143038000::NA::NA	1.0
enhancers::chr2:69752000-69752800::NA::NA	1.0
enhancers::chr5:100002800-100004000::NA::NA	1.0
enhancers::chr11:102556000-102557200::NA::NA	1.0
enhancers::chr1:52588000-52589000::NA::NA	1.0
enhancers::chr5:115934200-115935800::NA::NA	1.0
enhancers::chr19:15468200-15471800::NA::NA	1.0
enhancers::chr22:32884200-32885200::NA::NA	1.0
enhancers::chr8:75376400-75377000::NA::NA	1.0
enhancers::chr12:102819200-102821800::NA::NA	1.0
enhancers::chr1:93494000-93495600::NA::NA	1.0
enhancers::chr6:86099200-86101600::NA::NA	1.0
enhancers::chr4:177937600-177938600::NA::NA	1.0
enhancers::chr22:30724000-30725800::NA::NA	1.0
enhancers::chr4:95269800-95272600::NA::NA	1.0
enhancers::chr6:147396600-147397200::NA::NA	1.0
enhancers::chr20:34839200-34843000::NA::NA	1.0
enhancers::chr5:137495400-137496000::NA::NA	1.0
enhancers::chr14:74424800-74425800::NA::NA	1.0
enhancers::chr11:26985600-26986600::NA::NA	1.0
enhancers::chr6:112656400-112658800::NA::NA	1.0
enhancers::chr3:152389000-152390400::NA::NA	1.0
enhancers::chr2:200906800-200908000::NA::NA	1.0
enhancers::chr17:49034800-49036200::NA::NA	1.0
enhancers::chr4:74399200-74402200::NA::NA	1.0
enhancers::chr5:11324000-11326000::NA::NA	1.0
enhancers::chr14:46120600-46121400::NA::NA	1.0
enhancers::chr5:113753200-113754600::NA::NA	1.0
enhancers::chr12:48835800-48840400::NA::NA	1.0
enhancers::chr1:96853400-96855400::NA::NA	1.0
enhancers::chr4:88172200-88173000::NA::NA	1.0
enhancers::chr8:30560000-30562600::NA::NA	1.0
enhancers::chr6:149468200-149470800::NA::NA	1.0
enhancers::chr1:113695600-113696400::NA::NA	1.0
enhancers::chr7:80642600-80643800::NA::NA	1.0
enhancers::chr9:27514600-27517400::NA::NA	1.0
enhancers::chr1:97626200-97627000::NA::NA	1.0
enhancers::chr11:102865000-102867800::NA::NA	1.0
enhancers::chr12:26089200-26090200::NA::NA	1.0
enhancers::chr4:87345600-87346400::NA::NA	1.0
enhancers::chr7:46231000-46232400::NA::NA	1.0
enhancers::chr10:97372400-97375000::NA::NA	1.0
enhancers::chr7:94640600-94641400::NA::NA	1.0
enhancers::chr2:189978600-189979200::NA::NA	1.0
enhancers::chr7:137130400-137131200::NA::NA	1.0
enhancers::chr2:213587800-213588600::NA::NA	1.0
enhancers::chr8:118614600-118615400::NA::NA	1.0
enhancers::chr14:37917200-37918200::NA::NA	1.0
enhancers::chr8:71954600-71955400::NA::NA	1.0
enhancers::chr4:53541200-53543200::NA::NA	1.0
enhancers::chr16:70709800-70712600::NA::NA	1.0
enhancers::chr17:73918600-73920000::NA::NA	1.0
enhancers::chr3:31485600-31486600::NA::NA	1.0
enhancers::chr14:20984800-20985600::NA::NA	1.0
enhancers::chr5:73907400-73908200::NA::NA	1.0
enhancers::chr3:16842000-16844800::NA::NA	1.0
enhancers::chr12:85318400-85319200::NA::NA	1.0
enhancers::chr3:116799000-116800200::NA::NA	1.0
enhancers::chr1:163200600-163201800::NA::NA	1.0
enhancers::chr17:34393000-34394200::NA::NA	1.0
enhancers::chr19:4031400-4033000::NA::NA	1.0
enhancers::chr5:68167800-68168400::NA::NA	1.0
enhancers::chr3:41834800-41837800::NA::NA	1.0
enhancers::chr7:96055400-96056000::NA::NA	1.0
enhancers::chr12:66254400-66255200::NA::NA	1.0
enhancers::chr11:27584200-27585400::NA::NA	1.0
enhancers::chr2:61704800-61705600::NA::NA	1.0
enhancers::chr6:38274200-38275800::NA::NA	1.0
enhancers::chr5:121477400-121478800::NA::NA	1.0
enhancers::chr8:29531000-29533800::NA::NA	1.0
enhancers::chr3:73192600-73193800::NA::NA	1.0
enhancers::chr1:152359200-152360400::NA::NA	1.0
enhancers::chr1:219328400-219329200::NA::NA	1.0
enhancers::chr13:54268800-54269600::NA::NA	1.0
enhancers::chr5:82380000-82381200::NA::NA	1.0
enhancers::chr2:40531600-40532400::NA::NA	1.0
enhancers::chr11:86465800-86466600::NA::NA	1.0
enhancers::chr13:95048200-95049000::NA::NA	1.0
enhancers::chr5:137724600-137729400::NA::NA	1.0
enhancers::chr3:63231200-63232000::NA::NA	1.0
enhancers::chr6:64101200-64102000::NA::NA	1.0
enhancers::chr8:50834800-50836000::NA::NA	1.0
enhancers::chr18:56486200-56487200::NA::NA	1.0
enhancers::chr21:27579200-27580200::NA::NA	1.0
enhancers::chr1:12632800-12634400::NA::NA	1.0
enhancers::chr1:219926600-219927600::NA::NA	1.0
enhancers::chr11:86336800-86342200::NA::NA	1.0
enhancers::chr14:59445000-59446200::NA::NA	1.0
enhancers::chr4:25884800-25886600::NA::NA	1.0
enhancers::chr16:46749800-46752200::NA::NA	1.0
enhancers::chr14:59410800-59412600::NA::NA	1.0
enhancers::chr6:8550200-8552200::NA::NA	1.0
enhancers::chr22:45937000-45938200::NA::NA	1.0
enhancers::chr3:175461200-175462200::NA::NA	1.0
enhancers::chr8:11566600-11572200::NA::NA	1.0
enhancers::chr18:56380600-56384000::NA::NA	1.0
enhancers::chr18:2302400-2304600::NA::NA	1.0
enhancers::chr10:123972800-123973800::NA::NA	1.0
enhancers::chr17:68187200-68188200::NA::NA	1.0
enhancers::chr22:19372000-19374800::NA::NA	1.0
enhancers::chr6:21271000-21272000::NA::NA	1.0
enhancers::chr21:27665000-27666600::NA::NA	1.0
enhancers::chrX:30660800-30662200::NA::NA	1.0
enhancers::chr15:93285600-93287400::NA::NA	1.0
enhancers::chr16:88679800-88688800::NA::NA	1.0
enhancers::chr20:46096800-46097800::NA::NA	1.0
enhancers::chr8:87270800-87271400::NA::NA	1.0
enhancers::chr17:67125800-67128800::NA::NA	1.0
enhancers::chr12:80371400-80372200::NA::NA	1.0
enhancers::chr17:40281200-40284800::NA::NA	1.0
enhancers::chr2:20402400-20422600::NA::NA	1.0
enhancers::chr16:72755400-72757000::NA::NA	1.0
enhancers::chr3:54029000-54029800::NA::NA	1.0
enhancers::chr14:69691600-69694000::NA::NA	1.0
enhancers::chr11:86479600-86481000::NA::NA	1.0
enhancers::chr17:9233000-9235000::NA::NA	1.0
enhancers::chr4:90493200-90494000::NA::NA	1.0
enhancers::chr6:114134400-114135200::NA::NA	1.0
enhancers::chr1:36556200-36564000::NA::NA	1.0
enhancers::chr1:179210600-179211400::NA::NA	1.0
enhancers::chr18:49016800-49017800::NA::NA	1.0
enhancers::chr6:118338200-118338800::NA::NA	1.0
enhancers::chrX:11007000-11008000::NA::NA	1.0
enhancers::chr11:59711400-59712800::NA::NA	1.0
enhancers::chr11:102856000-102857800::NA::NA	1.0
enhancers::chr20:57270600-57274200::NA::NA	1.0
enhancers::chr3:151581200-151583000::NA::NA	1.0
enhancers::chr16:8912400-8915200::NA::NA	1.0
enhancers::chr17:7806600-7807200::NA::NA	1.0
enhancers::chr11:94565800-94567800::NA::NA	1.0
enhancers::chr3:61522800-61524400::NA::NA	1.0
enhancers::chr3:156504800-156508400::NA::NA	1.0
enhancers::chr22:30226000-30230800::NA::NA	1.0
enhancers::chr6:78157000-78158600::NA::NA	1.0
enhancers::chr5:108560800-108562000::NA::NA	1.0
enhancers::chr4:85822400-85823400::NA::NA	1.0
enhancers::chr6:46166600-46167600::NA::NA	1.0
enhancers::chr10:114919800-114921400::NA::NA	1.0
enhancers::chr8:24275800-24277000::NA::NA	1.0
enhancers::chr1:196515400-196516200::NA::NA	1.0
enhancers::chr3:139224800-139227000::NA::NA	1.0
enhancers::chr3:64713000-64715000::NA::NA	1.0
enhancers::chr7:20559200-20560000::NA::NA	1.0
enhancers::chr5:17075200-17076800::NA::NA	1.0
enhancers::chr1:171388400-171394600::NA::NA	1.0
enhancers::chr6:46550800-46552400::NA::NA	1.0
enhancers::chr6:133717200-133718400::NA::NA	1.0
enhancers::chr13:80282600-80283200::NA::NA	1.0
enhancers::chr13:38989200-38990400::NA::NA	1.0
enhancers::chr19:36584000-36589200::NA::NA	1.0
enhancers::chr7:37537200-37537800::NA::NA	1.0
enhancers::chr16:10007400-10008600::NA::NA	1.0
enhancers::chr9:135293800-135295000::NA::NA	1.0
enhancers::chr1:200411000-200412200::NA::NA	1.0
enhancers::chr4:177824000-177825000::NA::NA	1.0
enhancers::chr13:38004000-38005000::NA::NA	1.0
enhancers::chr11:95374600-95375600::NA::NA	1.0
enhancers::chr1:192608200-192610800::NA::NA	1.0
enhancers::chr7:134132600-134137200::NA::NA	1.0
enhancers::chr4:77201400-77205400::NA::NA	1.0
enhancers::chr15:96261600-96262400::NA::NA	1.0
enhancers::chr1:182354800-182356800::NA::NA	1.0
enhancers::chr7:36823600-36830400::NA::NA	1.0
enhancers::chr2:86997200-86998400::NA::NA	1.0
enhancers::chr7:116071800-116074600::NA::NA	1.0
enhancers::chr20:17677800-17681200::NA::NA	1.0
enhancers::chr7:134917600-134918800::NA::NA	1.0
enhancers::chr6:114728800-114729400::NA::NA	1.0
enhancers::chr13:95021800-95022800::NA::NA	1.0
enhancers::chr1:64855800-64857000::NA::NA	1.0
enhancers::chr18:22841800-22842600::NA::NA	1.0
enhancers::chr7:16849400-16853400::NA::NA	1.0
enhancers::chr5:156472800-156476000::NA::NA	1.0
enhancers::chr18:52540400-52542800::NA::NA	1.0
enhancers::chr16:23581200-23583000::NA::NA	1.0
enhancers::chr18:52503000-52503800::NA::NA	1.0
enhancers::chr6:118645000-118645800::NA::NA	1.0
enhancers::chr9:81154000-81155400::NA::NA	1.0
enhancers::chr16:65210400-65211800::NA::NA	1.0
enhancers::chr11:92019000-92020200::NA::NA	1.0
enhancers::chr5:172358000-172359200::NA::NA	1.0
enhancers::chr2:217106800-217107600::NA::NA	1.0
enhancers::chr2:207872600-207874200::NA::NA	1.0
enhancers::chr9:75732800-75734400::NA::NA	1.0
enhancers::chr9:85781400-85782200::NA::NA	1.0
enhancers::chr8:126675400-126677400::NA::NA	1.0
enhancers::chr21:15906000-15908200::NA::NA	1.0
enhancers::chr9:121184600-121185400::NA::NA	1.0
enhancers::chr10:104724200-104725800::NA::NA	1.0
enhancers::chr17:9169600-9170400::NA::NA	1.0
enhancers::chrX:48567800-48580400::NA::NA	1.0
enhancers::chr17:46052200-46057200::NA::NA	1.0
enhancers::chr10:60374000-60375800::NA::NA	1.0
enhancers::chr20:60881400-60887200::NA::NA	1.0
enhancers::chr9:75688400-75690800::NA::NA	1.0
enhancers::chr3:25097400-25098000::NA::NA	1.0
enhancers::chr4:47553400-47556200::NA::NA	1.0
enhancers::chr8:98219800-98221200::NA::NA	1.0
enhancers::chr22:41903000-41905400::NA::NA	1.0
enhancers::chr9:18721000-18721800::NA::NA	1.0
enhancers::chr4:125420200-125420800::NA::NA	1.0
enhancers::chr3:156161000-156162600::NA::NA	1.0
enhancers::chr7:93573400-93575600::NA::NA	1.0
enhancers::chr4:7032200-7034600::NA::NA	1.0
enhancers::chr4:85079600-85080600::NA::NA	1.0
enhancers::chr2:228536200-228537000::NA::NA	1.0
enhancers::chr11:36626800-36627800::NA::NA	1.0
enhancers::chr9:71243800-71244800::NA::NA	1.0
enhancers::chr4:139655400-139658000::NA::NA	1.0
enhancers::chr19:34874400-34875600::NA::NA	1.0
enhancers::chr9:118161400-118164600::NA::NA	1.0
enhancers::chr18:5607400-5608600::NA::NA	1.0
enhancers::chr2:242168000-242169000::NA::NA	1.0
enhancers::chr3:76084000-76085200::NA::NA	1.0
enhancers::chr11:2780800-2782000::NA::NA	1.0
enhancers::chr8:128560200-128561000::NA::NA	1.0
enhancers::chr8:35611800-35613200::NA::NA	1.0
enhancers::chr3:64533600-64534600::NA::NA	1.0
enhancers::chr15:99465400-99468400::NA::NA	1.0
enhancers::chr22:18353800-18357800::NA::NA	1.0
enhancers::chr10:60474200-60475400::NA::NA	1.0
enhancers::chr12:121008600-121010400::NA::NA	1.0
enhancers::chr16:85009600-85013600::NA::NA	1.0
enhancers::chr13:72233200-72234400::NA::NA	1.0
enhancers::chr1:44124800-44126200::NA::NA	1.0
enhancers::chr3:161027000-161031800::NA::NA	1.0
enhancers::chr5:172683400-172684200::NA::NA	1.0
enhancers::chr15:28356600-28357200::NA::NA	1.0
enhancers::chr14:102485600-102487400::NA::NA	1.0
enhancers::chr4:69017600-69018800::NA::NA	1.0
enhancers::chr4:16660400-16662800::NA::NA	1.0
enhancers::chrX:111111400-111113400::NA::NA	1.0
enhancers::chr10:128282400-128284400::NA::NA	1.0
enhancers::chr12:15644000-15644800::NA::NA	1.0
enhancers::chr2:161465200-161466400::NA::NA	1.0
enhancers::chr7:35816000-35820200::NA::NA	1.0
enhancers::chr12:89577400-89578200::NA::NA	1.0
enhancers::chr14:35118600-35121600::NA::NA	1.0
enhancers::chr5:86422200-86424800::NA::NA	1.0
enhancers::chr15:49207600-49210000::NA::NA	1.0
enhancers::chr3:148545400-148546600::NA::NA	1.0
enhancers::chrX:119903400-119904600::NA::NA	1.0
enhancers::chr3:133538200-133540000::NA::NA	1.0
enhancers::chr6:139772600-139774600::NA::NA	1.0
enhancers::chr5:71330600-71334000::NA::NA	1.0
enhancers::chr7:90858000-90858600::NA::NA	1.0
enhancers::chr4:37423400-37425000::NA::NA	1.0
enhancers::chr15:39778400-39784400::NA::NA	1.0
enhancers::chr7:137119400-137120800::NA::NA	1.0
enhancers::chr12:71870200-71871800::NA::NA	1.0
enhancers::chr13:110041800-110042600::NA::NA	1.0
enhancers::chr19:19761000-19764000::NA::NA	1.0
enhancers::chr4:122965600-122967600::NA::NA	1.0
enhancers::chr14:73686800-73687600::NA::NA	1.0
enhancers::chr10:52731200-52734000::NA::NA	1.0
enhancers::chr2:227476400-227477400::NA::NA	1.0
enhancers::chr6:136740800-136744800::NA::NA	1.0
enhancers::chr12:14043000-14044600::NA::NA	1.0
enhancers::chr10:26751800-26758000::NA::NA	1.0
enhancers::chr1:227107200-227109600::NA::NA	1.0
enhancers::chr18:13227000-13230000::NA::NA	1.0
enhancers::chr6:168349400-168350400::NA::NA	1.0
enhancers::chr13:115003000-115005600::NA::NA	1.0
enhancers::chr18:24473800-24475600::NA::NA	1.0
enhancers::chr2:228281000-228282000::NA::NA	1.0
enhancers::chr7:12853800-12855200::NA::NA	1.0
enhancers::chr8:18439600-18443400::NA::NA	1.0
enhancers::chr15:39493800-39496600::NA::NA	1.0
enhancers::chr11:56657600-56658400::NA::NA	1.0
enhancers::chr4:183011600-183012800::NA::NA	1.0
enhancers::chr3:139477600-139479600::NA::NA	1.0
enhancers::chr6:142596000-142597400::NA::NA	1.0
enhancers::chr12:21972000-21973000::NA::NA	1.0
enhancers::chr7:94598600-94602800::NA::NA	1.0
enhancers::chr7:117646600-117647400::NA::NA	1.0
enhancers::chr12:56598400-56602200::NA::NA	1.0
enhancers::chr12:32974800-32976000::NA::NA	1.0
enhancers::chr11:10108400-10109400::NA::NA	1.0
enhancers::chr20:16045000-16046200::NA::NA	1.0
enhancers::chr17:27238800-27239800::NA::NA	1.0
enhancers::chr12:44278400-44279200::NA::NA	1.0
enhancers::chr12:53229600-53231600::NA::NA	1.0
enhancers::chr13:96007000-96008200::NA::NA	1.0
enhancers::chr18:6713600-6714600::NA::NA	1.0
enhancers::chr7:29503000-29504600::NA::NA	1.0
enhancers::chr18:29031600-29032200::NA::NA	1.0
enhancers::chr4:89133000-89133600::NA::NA	1.0
enhancers::chr10:99433400-99434400::NA::NA	1.0
enhancers::chr12:54634400-54635400::NA::NA	1.0
enhancers::chr18:34229600-34231600::NA::NA	1.0
enhancers::chr3:9845000-9845800::NA::NA	1.0
enhancers::chr3:98968600-98969400::NA::NA	1.0
enhancers::chr15:86263600-86272000::NA::NA	1.0
enhancers::chr8:107616800-107617600::NA::NA	1.0
enhancers::chr1:238041600-238043000::NA::NA	1.0
enhancers::chr9:117105400-117106800::NA::NA	1.0
enhancers::chr5:33227400-33230000::NA::NA	1.0
enhancers::chr4:169960400-169962200::NA::NA	1.0
enhancers::chr15:75497800-75504800::NA::NA	1.0
enhancers::chr4:52972000-52974000::NA::NA	1.0
enhancers::chr17:72076000-72079400::NA::NA	1.0
enhancers::chr19:45562400-45563000::NA::NA	1.0
enhancers::chr12:105239400-105240600::NA::NA	1.0
enhancers::chr6:49666200-49666800::NA::NA	1.0
enhancers::chr7:92482800-92484400::NA::NA	1.0
enhancers::chr2:178062800-178063400::NA::NA	1.0
enhancers::chr8:71469000-71472000::NA::NA	1.0
enhancers::chr5:102788200-102788800::NA::NA	1.0
enhancers::chr18:39341000-39342400::NA::NA	1.0
enhancers::chr13:98596200-98600600::NA::NA	1.0
enhancers::chr18:32768800-32771600::NA::NA	1.0
enhancers::chr2:192520800-192523200::NA::NA	1.0
enhancers::chr1:84397800-84398600::NA::NA	1.0
enhancers::chr2:20000200-20002800::NA::NA	1.0
enhancers::chr6:137723600-137725600::NA::NA	1.0
enhancers::chr11:61112800-61118000::NA::NA	1.0
enhancers::chr10:97435200-97435800::NA::NA	1.0
enhancers::chr1:208242400-208244000::NA::NA	1.0
enhancers::chr2:134051200-134052400::NA::NA	1.0
enhancers::chr9:74119200-74120400::NA::NA	1.0
enhancers::chr4:99124600-99125400::NA::NA	1.0
enhancers::chr4:46556600-46557200::NA::NA	1.0
enhancers::chr5:111288800-111291000::NA::NA	1.0
enhancers::chr5:14054600-14056200::NA::NA	1.0
enhancers::chr6:22322400-22323000::NA::NA	1.0
enhancers::chr8:98018800-98021000::NA::NA	1.0
enhancers::chr14:104976800-104981000::NA::NA	1.0
enhancers::chr12:9013000-9013800::NA::NA	1.0
enhancers::chr11:27330400-27331400::NA::NA	1.0
enhancers::chrX:110619800-110621200::NA::NA	1.0
enhancers::chr15:58687800-58688800::NA::NA	1.0
enhancers::chr15:56066200-56068000::NA::NA	1.0
enhancers::chr1:172897200-172899800::NA::NA	1.0
enhancers::chr19:29679000-29680000::NA::NA	1.0
enhancers::chr4:38820000-38822600::NA::NA	1.0
enhancers::chr2:204558400-204559600::NA::NA	1.0
enhancers::chr3:3095200-3096200::NA::NA	1.0
enhancers::chr15:67650800-67652000::NA::NA	1.0
enhancers::chr1:65977200-65980200::NA::NA	1.0
enhancers::chr5:57736600-57737400::NA::NA	1.0
enhancers::chr14:52063200-52064800::NA::NA	1.0
enhancers::chr18:32914800-32915400::NA::NA	1.0
enhancers::chr10:90297200-90298400::NA::NA	1.0
enhancers::chr5:43926800-43927600::NA::NA	1.0
enhancers::chr12:58706800-58709000::NA::NA	1.0
enhancers::chr3:4334000-4335200::NA::NA	1.0
enhancers::chr11:9672600-9674400::NA::NA	1.0
enhancers::chr3:117308200-117308800::NA::NA	1.0
enhancers::chr3:25421600-25422800::NA::NA	1.0
enhancers::chr7:84107000-84107600::NA::NA	1.0
enhancers::chr5:132221200-132223800::NA::NA	1.0
enhancers::chr16:2127800-2129000::NA::NA	1.0
enhancers::chr6:126438800-126440600::NA::NA	1.0
enhancers::chr3:189505200-189505800::NA::NA	1.0
enhancers::chr6:136627200-136629000::NA::NA	1.0
enhancers::chr4:187741400-187742200::NA::NA	1.0
enhancers::chr15:63348800-63350800::NA::NA	1.0
enhancers::chr12:82191600-82192600::NA::NA	1.0
enhancers::chr6:89979400-89982800::NA::NA	1.0
enhancers::chr1:173012000-173013600::NA::NA	1.0
enhancers::chr4:121002800-121004600::NA::NA	1.0
enhancers::chr16:70602000-70603600::NA::NA	1.0
enhancers::chr12:39896000-39897200::NA::NA	1.0
enhancers::chr11:117109400-117110600::NA::NA	1.0
enhancers::chr1:56869800-56871800::NA::NA	1.0
enhancers::chr16:65943200-65944600::NA::NA	1.0
enhancers::chr6:147223800-147227000::NA::NA	1.0
enhancers::chr2:59307000-59307800::NA::NA	1.0
enhancers::chr6:121854200-121855000::NA::NA	1.0
enhancers::chr2:15770400-15771600::NA::NA	1.0
enhancers::chr1:159478800-159480200::NA::NA	1.0
enhancers::chr1:113759400-113762800::NA::NA	1.0
enhancers::chr2:58938000-58938800::NA::NA	1.0
enhancers::chr4:56049800-56054200::NA::NA	1.0
enhancers::chr12:58735600-58736800::NA::NA	1.0
enhancers::chr3:99944800-99946400::NA::NA	1.0
enhancers::chr19:5142600-5143800::NA::NA	1.0
enhancers::chr16:48156800-48158200::NA::NA	1.0
enhancers::chr6:140064400-140066200::NA::NA	1.0
enhancers::chr6:15148600-15149400::NA::NA	1.0
enhancers::chr8:87101600-87102200::NA::NA	1.0
enhancers::chr2:66251200-66252000::NA::NA	1.0
enhancers::chr7:123587200-123589000::NA::NA	1.0
enhancers::chr7:66104800-66107000::NA::NA	1.0
enhancers::chr11:129601800-129604200::NA::NA	1.0
enhancers::chr5:90194400-90195800::NA::NA	1.0
enhancers::chr9:23740800-23742200::NA::NA	1.0
enhancers::chr11:92526000-92527000::NA::NA	1.0
enhancers::chr19:5663400-5666600::NA::NA	1.0
enhancers::chr15:48589400-48593400::NA::NA	1.0
enhancers::chr2:7884200-7885600::NA::NA	1.0
enhancers::chr2:58769000-58771200::NA::NA	1.0
enhancers::chr1:172883600-172888200::NA::NA	1.0
enhancers::chr5:95371400-95373600::NA::NA	1.0
enhancers::chr7:117714600-117715400::NA::NA	1.0
enhancers::chr17:34880200-34882200::NA::NA	1.0
enhancers::chr12:104264000-104265200::NA::NA	1.0
enhancers::chr5:60437000-60438600::NA::NA	1.0
enhancers::chr3:155364000-155365400::NA::NA	1.0
enhancers::chr18:2826600-2827400::NA::NA	1.0
enhancers::chr12:103817200-103818200::NA::NA	1.0
enhancers::chr4:138227600-138229400::NA::NA	1.0
enhancers::chr9:116800200-116801600::NA::NA	1.0
enhancers::chr4:158986600-158987200::NA::NA	1.0
enhancers::chr6:143726600-143727600::NA::NA	1.0
enhancers::chr22:41720600-41723600::NA::NA	1.0
enhancers::chr1:200340800-200352000::NA::NA	1.0
enhancers::chr7:2249000-2251600::NA::NA	1.0
enhancers::chr10:60506200-60507000::NA::NA	1.0
enhancers::chr5:5188400-5189200::NA::NA	1.0
enhancers::chr2:143898200-143900400::NA::NA	1.0
enhancers::chr12:123742400-123745000::NA::NA	1.0
enhancers::chr4:159067800-159068600::NA::NA	1.0
enhancers::chr3:116560000-116562600::NA::NA	1.0
enhancers::chr20:24115600-24117800::NA::NA	1.0
enhancers::chr9:136911200-136917800::NA::NA	1.0
enhancers::chr17:56052200-56054800::NA::NA	1.0
enhancers::chr4:159112000-159115200::NA::NA	1.0
enhancers::chr11:61184800-61185800::NA::NA	1.0
enhancers::chr10:36015400-36017400::NA::NA	1.0
enhancers::chr5:33817000-33817800::NA::NA	1.0
enhancers::chr7:46320600-46321800::NA::NA	1.0
enhancers::chr12:67216600-67218400::NA::NA	1.0
enhancers::chr1:244453800-244456200::NA::NA	1.0
enhancers::chr4:72248400-72250000::NA::NA	1.0
enhancers::chr5:95908400-95909400::NA::NA	1.0
enhancers::chr4:53110600-53112600::NA::NA	1.0
enhancers::chr1:168927400-168930000::NA::NA	1.0
enhancers::chrX:13983400-13985600::NA::NA	1.0
enhancers::chr16:47881800-47883800::NA::NA	1.0
enhancers::chr18:32217000-32218000::NA::NA	1.0
enhancers::chr2:56037000-56037600::NA::NA	1.0
enhancers::chr5:152856000-152856600::NA::NA	1.0
enhancers::chr5:53711400-53712600::NA::NA	1.0
enhancers::chr7:94037400-94055000::NA::NA	1.0
enhancers::chr7:46218200-46219200::NA::NA	1.0
enhancers::chr17:73224200-73226000::NA::NA	1.0
enhancers::chr5:86061800-86062600::NA::NA	1.0
enhancers::chr17:38289600-38291800::NA::NA	1.0
enhancers::chr19:39213400-39217400::NA::NA	1.0
enhancers::chr1:214551000-214554400::NA::NA	1.0
enhancers::chr14:99274600-99275600::NA::NA	1.0
enhancers::chr12:46627200-46635600::NA::NA	1.0
enhancers::chr21:29952400-29954000::NA::NA	1.0
enhancers::chr12:20039600-20040200::NA::NA	1.0
enhancers::chr12:133317000-133317800::NA::NA	1.0
enhancers::chr11:92074200-92075200::NA::NA	1.0
enhancers::chr6:85844800-85846400::NA::NA	1.0
enhancers::chrX:71841400-71843600::NA::NA	1.0
enhancers::chr1:170588400-170589600::NA::NA	1.0
enhancers::chr22:26888200-26890400::NA::NA	1.0
enhancers::chr12:13748400-13750000::NA::NA	1.0
enhancers::chr6:90959000-90963000::NA::NA	1.0
enhancers::chr11:22806400-22807200::NA::NA	1.0
enhancers::chrX:73668400-73673400::NA::NA	1.0
enhancers::chr5:15592600-15593600::NA::NA	1.0
enhancers::chr20:51559400-51560200::NA::NA	1.0
enhancers::chr15:38689400-38691000::NA::NA	1.0
enhancers::chr14:51925000-51925800::NA::NA	1.0
enhancers::chr7:17721000-17722800::NA::NA	1.0
enhancers::chr4:52771800-52776800::NA::NA	1.0
enhancers::chr7:137222400-137224200::NA::NA	1.0
enhancers::chr10:123255000-123256200::NA::NA	1.0
enhancers::chr11:93932000-93935200::NA::NA	1.0
enhancers::chr14:23554600-23557400::NA::NA	1.0
enhancers::chr6:8492800-8493600::NA::NA	1.0
enhancers::chr7:2698000-2704400::NA::NA	1.0
enhancers::chr1:241473000-241473800::NA::NA	1.0
enhancers::chr1:115906000-115908600::NA::NA	1.0
enhancers::chr3:177978600-177981000::NA::NA	1.0
enhancers::chr5:52125000-52127200::NA::NA	1.0
enhancers::chr13:80509400-80512600::NA::NA	1.0
enhancers::chr12:26469400-26473000::NA::NA	1.0
enhancers::chr2:53991600-53993400::NA::NA	1.0
enhancers::chr15:39695600-39697600::NA::NA	1.0
enhancers::chr1:192908400-192909600::NA::NA	1.0
enhancers::chr19:16755600-16757600::NA::NA	1.0
enhancers::chr13:78406200-78408600::NA::NA	1.0
enhancers::chr1:219444400-219446000::NA::NA	1.0
enhancers::chr8:32984800-32985400::NA::NA	1.0
enhancers::chr2:33746800-33748000::NA::NA	1.0
enhancers::chr2:151306200-151307400::NA::NA	1.0
enhancers::chr22:32248800-32250400::NA::NA	1.0
enhancers::chr6:85960600-85961400::NA::NA	1.0
enhancers::chr4:74759200-74763800::NA::NA	1.0
enhancers::chr7:99510200-99511600::NA::NA	1.0
enhancers::chr3:166958600-166959800::NA::NA	1.0
enhancers::chr9:28031600-28032600::NA::NA	1.0
enhancers::chr12:132514600-132516200::NA::NA	1.0
enhancers::chr9:14053800-14054600::NA::NA	1.0
enhancers::chr22:43224200-43227800::NA::NA	1.0
enhancers::chr8:16424800-16425400::NA::NA	1.0
enhancers::chr1:158788200-158790200::NA::NA	1.0
enhancers::chr8:33438600-33439400::NA::NA	1.0
enhancers::chr2:69116600-69117400::NA::NA	1.0
enhancers::chr17:40042000-40043000::NA::NA	1.0
enhancers::chr18:24265400-24267400::NA::NA	1.0
enhancers::chr5:107144200-107145600::NA::NA	1.0
enhancers::chr4:72266400-72267000::NA::NA	1.0
enhancers::chr6:64246000-64249000::NA::NA	1.0
enhancers::chr1:186810600-186813000::NA::NA	1.0
enhancers::chr12:111891400-111895400::NA::NA	1.0
enhancers::chr4:72415400-72416800::NA::NA	1.0
enhancers::chr11:27592800-27594600::NA::NA	1.0
enhancers::chr11:127636600-127637400::NA::NA	1.0
enhancers::chr1:99849200-99850000::NA::NA	1.0
enhancers::chr8:120066400-120067800::NA::NA	1.0
enhancers::chr1:193310400-193311600::NA::NA	1.0
enhancers::chr4:23375000-23376200::NA::NA	1.0
enhancers::chr12:5438000-5438600::NA::NA	1.0
enhancers::chr4:141914800-141916800::NA::NA	1.0
enhancers::chr1:98395800-98396600::NA::NA	1.0
enhancers::chr7:40684000-40685000::NA::NA	1.0
enhancers::chr7:12708600-12710800::NA::NA	1.0
enhancers::chr4:176755200-176756400::NA::NA	1.0
enhancers::chr17:27411200-27412600::NA::NA	1.0
enhancers::chr11:115113200-115117200::NA::NA	1.0
enhancers::chr9:81327400-81329200::NA::NA	1.0
enhancers::chr4:176688000-176689000::NA::NA	1.0
enhancers::chr8:79122400-79123400::NA::NA	1.0
enhancers::chr2:224741000-224744600::NA::NA	1.0
enhancers::chr6:85519000-85519600::NA::NA	1.0
enhancers::chr2:107920400-107921000::NA::NA	1.0
enhancers::chrX:38846000-38847000::NA::NA	1.0
enhancers::chr21:45504000-45514600::NA::NA	1.0
enhancers::chrX:106142000-106147600::NA::NA	1.0
enhancers::chr2:239155400-239157200::NA::NA	1.0
enhancers::chr15:48963400-48965000::NA::NA	1.0
enhancers::chr21:34799400-34802200::NA::NA	1.0
enhancers::chr9:140654600-140660600::NA::NA	1.0
enhancers::chr2:227495600-227497400::NA::NA	1.0
enhancers::chr3:100757600-100759600::NA::NA	1.0
enhancers::chr10:66294400-66296400::NA::NA	1.0
enhancers::chr4:30848400-30849200::NA::NA	1.0
enhancers::chr13:37750400-37751200::NA::NA	1.0
enhancers::chr5:61592200-61596800::NA::NA	1.0
enhancers::chr3:154823200-154824600::NA::NA	1.0
enhancers::chr7:2262600-2265800::NA::NA	1.0
enhancers::chr10:25079400-25081400::NA::NA	1.0
enhancers::chr2:151463000-151464200::NA::NA	1.0
enhancers::chr7:106229200-106230200::NA::NA	1.0
enhancers::chr7:19014000-19015800::NA::NA	1.0
enhancers::chr6:72162400-72163200::NA::NA	1.0
enhancers::chr2:36171200-36172400::NA::NA	1.0
enhancers::chr16:4909000-4911200::NA::NA	1.0
enhancers::chr2:74649800-74660000::NA::NA	1.0
enhancers::chr15:50101800-50103200::NA::NA	1.0
enhancers::chr18:59658400-59661600::NA::NA	1.0
enhancers::chr16:20833200-20838000::NA::NA	1.0
enhancers::chr3:68185400-68186000::NA::NA	1.0
enhancers::chr22:31113200-31115400::NA::NA	1.0
enhancers::chr3:115679800-115681200::NA::NA	1.0
enhancers::chr3:136708400-136715600::NA::NA	1.0
enhancers::chr2:191837800-191840000::NA::NA	1.0
enhancers::chr11:41425000-41426200::NA::NA	1.0
enhancers::chr1:20711200-20714000::NA::NA	1.0
enhancers::chr16:10898800-10903600::NA::NA	1.0
enhancers::chr1:182132400-182133800::NA::NA	1.0
enhancers::chr9:133504800-133506800::NA::NA	1.0
enhancers::chr5:118366600-118369200::NA::NA	1.0
enhancers::chr4:111051400-111056400::NA::NA	1.0
enhancers::chr5:8997400-8998200::NA::NA	1.0
enhancers::chr10:82132400-82134400::NA::NA	1.0
enhancers::chr4:100074600-100080000::NA::NA	1.0
enhancers::chr7:150199000-150203800::NA::NA	1.0
enhancers::chr14:56317400-56318400::NA::NA	1.0
enhancers::chr8:18174800-18175800::NA::NA	1.0
enhancers::chr20:1515800-1519400::NA::NA	1.0
enhancers::chr12:120569600-120572000::NA::NA	1.0
enhancers::chr20:14274800-14275400::NA::NA	1.0
enhancers::chr7:143154400-143156800::NA::NA	1.0
enhancers::chr3:132905800-132909800::NA::NA	1.0
enhancers::chr15:36203000-36204000::NA::NA	1.0
enhancers::chr1:60322400-60324200::NA::NA	1.0
enhancers::chr13:39885200-39886400::NA::NA	1.0
enhancers::chr6:2140600-2142400::NA::NA	1.0
enhancers::chr9:81401000-81403400::NA::NA	1.0
enhancers::chr10:97542000-97544800::NA::NA	1.0
enhancers::chr9:84386200-84387600::NA::NA	1.0
enhancers::chr20:17788000-17791000::NA::NA	1.0
enhancers::chr1:101386800-101387800::NA::NA	1.0
enhancers::chr14:101242000-101245200::NA::NA	1.0
enhancers::chr3:73795600-73796200::NA::NA	1.0
enhancers::chr5:102858200-102859600::NA::NA	1.0
enhancers::chr6:21496200-21497200::NA::NA	1.0
enhancers::chr3:4335800-4337600::NA::NA	1.0
enhancers::chr12:104256800-104259800::NA::NA	1.0
enhancers::chr22:35712400-35715600::NA::NA	1.0
enhancers::chr8:6517800-6520000::NA::NA	1.0
enhancers::chr2:153747200-153748000::NA::NA	1.0
enhancers::chr11:109605000-109605800::NA::NA	1.0
enhancers::chr14:51229000-51230800::NA::NA	1.0
[truncated: 97,044 more rows]
