# Supplementary material for: Discovering the drivers of clonal hematopoiesis
Source: Nat Commun. 2022 Jul 23;13:4267. doi: 10.1038/s41467-022-31878-0 (PMC9308779; doi:10.1038/s41467-022-31878-0)
Supplement: Supplementary file 9 — Source Data [file 41467_2022_31878_MOESM9_ESM.zip › source_data_files/supp6A_3.tsv]

name	qCV
gc19_pc.5utr::gencode::PKN2::ENSG00000065243.14	1.091934186000927e-06
gc19_pc.5utr::gencode::ADARB2::ENSG00000185736.11	2.435183038289832e-05
gc19_pc.5utr::gencode::PAK6::ENSG00000137843.7	1.0
gc19_pc.5utr::gencode::NKX2-1::ENSG00000136352.13	1.0
gc19_pc.5utr::gencode::NHLH2::ENSG00000177551.5	1.0
gc19_pc.5utr::gencode::NFKB1::ENSG00000109320.7	1.0
gc19_pc.5utr::gencode::CDCA3::ENSG00000111665.7	1.0
gc19_pc.5utr::gencode::YTHDF3::ENSG00000185728.12	1.0
gc19_pc.5utr::gencode::YME1L1::ENSG00000136758.14	1.0
gc19_pc.5utr::gencode::VPS13A::ENSG00000197969.7	1.0
gc19_pc.5utr::gencode::UBE2I::ENSG00000103275.14	1.0
gc19_pc.5utr::gencode::SOCS5::ENSG00000171150.7	0.7841728228917879
gc19_pc.5utr::gencode::SERPINA12::ENSG00000165953.5	1.0
gc19_pc.5utr::gencode::SATB1::ENSG00000182568.12	1.0
gc19_pc.5utr::gencode::RALYL::ENSG00000184672.7	1.0
gc19_pc.5utr::gencode::PPM1J::ENSG00000155367.11	1.0
gc19_pc.5utr::gencode::POLR1D::ENSG00000186184.11	1.0
gc19_pc.5utr::gencode::PELI2::ENSG00000139946.5	1.0
gc19_pc.5utr::gencode::PCSK2::ENSG00000125851.5	1.0
gc19_pc.5utr::gencode::NCKAP5L::ENSG00000167566.12	1.0
gc19_pc.5utr::gencode::NAP1L1::ENSG00000187109.9	1.0
gc19_pc.5utr::gencode::NACA::ENSG00000196531.6	1.0
gc19_pc.5utr::gencode::MYPN::ENSG00000138347.11	1.0
gc19_pc.5utr::gencode::MKL1::ENSG00000196588.10	1.0
gc19_pc.5utr::gencode::MID1IP1::ENSG00000165175.11	1.0
gc19_pc.5utr::gencode::KCNJ12::ENSG00000184185.5	1.0
gc19_pc.5utr::gencode::HCFC1::ENSG00000172534.9	1.0
gc19_pc.5utr::gencode::GABRA4::ENSG00000109158.6	1.0
gc19_pc.5utr::gencode::FILIP1::ENSG00000118407.10	1.0
gc19_pc.5utr::gencode::EIF4A2::ENSG00000156976.10	1.0
gc19_pc.5utr::gencode::EHD1::ENSG00000110047.13	1.0
gc19_pc.5utr::gencode::DLG2::ENSG00000150672.12	1.0
gc19_pc.5utr::gencode::CDH26::ENSG00000124215.12	1.0
gc19_pc.5utr::gencode::CDC42SE2::ENSG00000158985.9	1.0
gc19_pc.5utr::gencode::CCT4::ENSG00000115484.10	1.0
gc19_pc.5utr::gencode::CCDC14::ENSG00000175455.10	1.0
gc19_pc.5utr::gencode::CCAR1::ENSG00000060339.9	1.0
gc19_pc.5utr::gencode::CA10::ENSG00000154975.9	1.0
gc19_pc.5utr::gencode::C11orf54::ENSG00000182919.10	1.0
gc19_pc.5utr::gencode::BTG1::ENSG00000133639.3	1.0
gc19_pc.5utr::gencode::BTBD16::ENSG00000138152.7	0.7841728228917879
gc19_pc.5utr::gencode::ARHGEF9::ENSG00000131089.9	1.0
gc19_pc.5utr::gencode::ZZZ3::ENSG00000036549.8	1.0
gc19_pc.5utr::gencode::ZSCAN5A::ENSG00000131848.5	1.0
gc19_pc.5utr::gencode::ZSCAN31::ENSG00000235109.3	1.0
gc19_pc.5utr::gencode::ZSCAN30::ENSG00000186814.8	1.0
gc19_pc.5utr::gencode::ZPLD1::ENSG00000170044.4	1.0
gc19_pc.5utr::gencode::ZNF780A::ENSG00000197782.10	1.0
gc19_pc.5utr::gencode::ZNF76::ENSG00000065029.10	1.0
gc19_pc.5utr::gencode::ZNF750::ENSG00000141579.6	1.0
gc19_pc.5utr::gencode::ZNF668::ENSG00000167394.8	1.0
gc19_pc.5utr::gencode::ZNF532::ENSG00000074657.9	1.0
gc19_pc.5utr::gencode::ZNF496::ENSG00000162714.8	1.0
gc19_pc.5utr::gencode::ZNF385B::ENSG00000144331.14	1.0
gc19_pc.5utr::gencode::ZNF384::ENSG00000126746.13	1.0
gc19_pc.5utr::gencode::ZNF367::ENSG00000165244.6	1.0
gc19_pc.5utr::gencode::ZNF365::ENSG00000138311.11	1.0
gc19_pc.5utr::gencode::ZNF345::ENSG00000251247.5	1.0
gc19_pc.5utr::gencode::ZNF329::ENSG00000181894.10	1.0
gc19_pc.5utr::gencode::ZNF284::ENSG00000186026.6	1.0
gc19_pc.5utr::gencode::ZNF280D::ENSG00000137871.15	1.0
gc19_pc.5utr::gencode::ZNF274::ENSG00000171606.13	1.0
gc19_pc.5utr::gencode::ZNF267::ENSG00000185947.10	1.0
gc19_pc.5utr::gencode::ZNF148::ENSG00000163848.14	1.0
gc19_pc.5utr::gencode::ZNF117::ENSG00000152926.10	1.0
gc19_pc.5utr::gencode::ZNF10::ENSG00000256223.1	1.0
gc19_pc.5utr::gencode::ZFHX4::ENSG00000091656.11	1.0
gc19_pc.5utr::gencode::ZFC3H1::ENSG00000133858.11	1.0
gc19_pc.5utr::gencode::ZC2HC1C::ENSG00000119703.12	1.0
gc19_pc.5utr::gencode::ZBTB38::ENSG00000177311.6	1.0
gc19_pc.5utr::gencode::ZBTB20::ENSG00000181722.11	1.0
gc19_pc.5utr::gencode::YPEL4::ENSG00000166793.6	1.0
gc19_pc.5utr::gencode::XPOT::ENSG00000184575.7	1.0
gc19_pc.5utr::gencode::XAB2::ENSG00000076924.7	1.0
gc19_pc.5utr::gencode::WSCD1::ENSG00000179314.9	1.0
gc19_pc.5utr::gencode::WRB::ENSG00000182093.10	1.0
gc19_pc.5utr::gencode::WNT7A::ENSG00000154764.5	1.0
gc19_pc.5utr::gencode::WNT6::ENSG00000115596.3	1.0
gc19_pc.5utr::gencode::WNT5A::ENSG00000114251.9	1.0
gc19_pc.5utr::gencode::WNT3::ENSG00000108379.5	1.0
gc19_pc.5utr::gencode::WDR83OS::ENSG00000105583.5	1.0
gc19_pc.5utr::gencode::WDR19::ENSG00000157796.13	1.0
gc19_pc.5utr::gencode::WBSCR17::ENSG00000185274.7	1.0
gc19_pc.5utr::gencode::WAS::ENSG00000015285.6	1.0
gc19_pc.5utr::gencode::VRTN::ENSG00000133980.4	1.0
gc19_pc.5utr::gencode::VPS35::ENSG00000069329.11	1.0
gc19_pc.5utr::gencode::VPS26A::ENSG00000122958.10	1.0
gc19_pc.5utr::gencode::VMP1::ENSG00000062716.6	1.0
gc19_pc.5utr::gencode::VIP::ENSG00000146469.8	1.0
gc19_pc.5utr::gencode::VGF::ENSG00000128564.5	1.0
gc19_pc.5utr::gencode::USP49::ENSG00000164663.9	1.0
gc19_pc.5utr::gencode::USP22::ENSG00000124422.7	1.0
gc19_pc.5utr::gencode::USO1::ENSG00000138768.10	1.0
gc19_pc.5utr::gencode::USH1C::ENSG00000006611.11	1.0
gc19_pc.5utr::gencode::URB1::ENSG00000142207.5	1.0
gc19_pc.5utr::gencode::UQCRC2::ENSG00000140740.6	1.0
gc19_pc.5utr::gencode::UNC93B1::ENSG00000110057.3	1.0
gc19_pc.5utr::gencode::UNC80::ENSG00000144406.14	1.0
gc19_pc.5utr::gencode::UGT1A6::ENSG00000167165.14	1.0
gc19_pc.5utr::gencode::UCP3::ENSG00000175564.8	1.0
gc19_pc.5utr::gencode::UBP1::ENSG00000153560.7	1.0
gc19_pc.5utr::gencode::UBL3::ENSG00000122042.9	1.0
gc19_pc.5utr::gencode::UBE4A::ENSG00000110344.5	1.0
gc19_pc.5utr::gencode::UBE3C::ENSG00000009335.13	1.0
gc19_pc.5utr::gencode::UBE2V2::ENSG00000169139.7	1.0
gc19_pc.5utr::gencode::UBE2A::ENSG00000077721.11	1.0
gc19_pc.5utr::gencode::UBC::ENSG00000150991.10	1.0
gc19_pc.5utr::gencode::UBAP2L::ENSG00000143569.14	1.0
gc19_pc.5utr::gencode::TUBA8::ENSG00000183785.10	1.0
gc19_pc.5utr::gencode::TTYH2::ENSG00000141540.6	1.0
gc19_pc.5utr::gencode::TTC19::ENSG00000011295.11	1.0
gc19_pc.5utr::gencode::TTC12::ENSG00000149292.12	1.0
gc19_pc.5utr::gencode::TSTD2::ENSG00000136925.10	1.0
gc19_pc.5utr::gencode::TSPAN5::ENSG00000168785.3	1.0
gc19_pc.5utr::gencode::TSPAN4::ENSG00000214063.6	1.0
gc19_pc.5utr::gencode::TSPAN1::ENSG00000117472.5	1.0
gc19_pc.5utr::gencode::TSHZ1::ENSG00000179981.9	1.0
gc19_pc.5utr::gencode::TSGA10::ENSG00000135951.10	1.0
gc19_pc.5utr::gencode::TRMT12::ENSG00000183665.4	1.0
gc19_pc.5utr::gencode::TRIOBP::ENSG00000100106.15	1.0
gc19_pc.5utr::gencode::TREX1::ENSG00000213689.5	1.0
gc19_pc.5utr::gencode::TRAPPC8::ENSG00000153339.9	1.0
gc19_pc.5utr::gencode::TRAPPC1::ENSG00000170043.7	1.0
gc19_pc.5utr::gencode::TRAK1::ENSG00000182606.10	1.0
gc19_pc.5utr::gencode::TRAF3IP2::ENSG00000056972.14	1.0
gc19_pc.5utr::gencode::TRADD::ENSG00000102871.11	1.0
gc19_pc.5utr::gencode::TPT1::ENSG00000133112.12	1.0
gc19_pc.5utr::gencode::TPRG1::ENSG00000188001.5	1.0
gc19_pc.5utr::gencode::TPPP3::ENSG00000159713.6	1.0
gc19_pc.5utr::gencode::TPM4::ENSG00000167460.10	1.0
gc19_pc.5utr::gencode::TPM2::ENSG00000198467.9	1.0
gc19_pc.5utr::gencode::TOR3A::ENSG00000186283.9	1.0
gc19_pc.5utr::gencode::TOE1::ENSG00000132773.7	1.0
gc19_pc.5utr::gencode::TNRC6C::ENSG00000078687.12	1.0
gc19_pc.5utr::gencode::TNFSF13::ENSG00000161955.12	1.0
gc19_pc.5utr::gencode::TMX3::ENSG00000166479.5	1.0
gc19_pc.5utr::gencode::TMIE::ENSG00000181585.3	1.0
gc19_pc.5utr::gencode::TMEM70::ENSG00000175606.6	1.0
gc19_pc.5utr::gencode::TMEM55B::ENSG00000165782.6	1.0
gc19_pc.5utr::gencode::TMEM33::ENSG00000109133.8	1.0
gc19_pc.5utr::gencode::TMEM258::ENSG00000134825.9	1.0
gc19_pc.5utr::gencode::TMEM187::ENSG00000177854.7	1.0
gc19_pc.5utr::gencode::TMEM176B::ENSG00000106565.13	1.0
gc19_pc.5utr::gencode::TMEM135::ENSG00000166575.12	1.0
gc19_pc.5utr::gencode::TMEM123::ENSG00000152558.10	1.0
gc19_pc.5utr::gencode::TMEM102::ENSG00000181284.2	1.0
gc19_pc.5utr::gencode::TMEFF2::ENSG00000144339.7	1.0
gc19_pc.5utr::gencode::TM6SF1::ENSG00000136404.11	1.0
gc19_pc.5utr::gencode::TJP3::ENSG00000105289.10	1.0
gc19_pc.5utr::gencode::TIMM8A::ENSG00000126953.5	1.0
gc19_pc.5utr::gencode::TIGD7::ENSG00000140993.6	1.0
gc19_pc.5utr::gencode::THNSL2::ENSG00000144115.12	1.0
gc19_pc.5utr::gencode::TGM1::ENSG00000092295.7	1.0
gc19_pc.5utr::gencode::TEX10::ENSG00000136891.9	1.0
gc19_pc.5utr::gencode::TET2::ENSG00000168769.8	1.0
gc19_pc.5utr::gencode::TEAD2::ENSG00000074219.9	1.0
gc19_pc.5utr::gencode::TCP1::ENSG00000120438.7	1.0
gc19_pc.5utr::gencode::TCOF1::ENSG00000070814.13	1.0
gc19_pc.5utr::gencode::TCIRG1::ENSG00000110719.5	1.0
gc19_pc.5utr::gencode::TBC1D10B::ENSG00000169221.9	1.0
gc19_pc.5utr::gencode::TAT::ENSG00000198650.6	1.0
gc19_pc.5utr::gencode::TAOK3::ENSG00000135090.9	1.0
gc19_pc.5utr::gencode::TALDO1::ENSG00000177156.6	1.0
gc19_pc.5utr::gencode::TAGLN::ENSG00000149591.12	1.0
gc19_pc.5utr::gencode::TAF7::ENSG00000178913.5	1.0
gc19_pc.5utr::gencode::TAF6::ENSG00000106290.10	1.0
gc19_pc.5utr::gencode::SYTL3::ENSG00000164674.11	1.0
gc19_pc.5utr::gencode::SYTL2::ENSG00000137501.12	1.0
gc19_pc.5utr::gencode::SYT17::ENSG00000103528.12	1.0
gc19_pc.5utr::gencode::SYNPO::ENSG00000171992.8	1.0
gc19_pc.5utr::gencode::SUDS3::ENSG00000111707.7	1.0
gc19_pc.5utr::gencode::STRA6::ENSG00000137868.14	1.0
gc19_pc.5utr::gencode::STK32C::ENSG00000165752.12	1.0
gc19_pc.5utr::gencode::STK16::ENSG00000115661.9	1.0
gc19_pc.5utr::gencode::STEAP2::ENSG00000157214.9	1.0
gc19_pc.5utr::gencode::STAT3::ENSG00000168610.10	1.0
gc19_pc.5utr::gencode::STAB2::ENSG00000136011.10	1.0
gc19_pc.5utr::gencode::ST7-OT4::ENSG00000214188.5	1.0
gc19_pc.5utr::gencode::ST5::ENSG00000166444.13	1.0
gc19_pc.5utr::gencode::ST3GAL3::ENSG00000126091.15	1.0
gc19_pc.5utr::gencode::SSTR4::ENSG00000132671.4	1.0
gc19_pc.5utr::gencode::SRSF9::ENSG00000111786.4	1.0
gc19_pc.5utr::gencode::SRRM1::ENSG00000133226.12	1.0
gc19_pc.5utr::gencode::SPSB4::ENSG00000175093.4	1.0
gc19_pc.5utr::gencode::SPP1::ENSG00000118785.9	1.0
gc19_pc.5utr::gencode::SPO11::ENSG00000054796.8	1.0
gc19_pc.5utr::gencode::SPATS2L::ENSG00000196141.8	1.0
gc19_pc.5utr::gencode::SPATA16::ENSG00000144962.6	1.0
gc19_pc.5utr::gencode::SOS2::ENSG00000100485.7	1.0
gc19_pc.5utr::gencode::SOD2::ENSG00000112096.12	1.0
gc19_pc.5utr::gencode::SNX21::ENSG00000124104.14	1.0
gc19_pc.5utr::gencode::SNAP91::ENSG00000065609.10	1.0
gc19_pc.5utr::gencode::SMTN::ENSG00000183963.14	1.0
gc19_pc.5utr::gencode::SMIM5::ENSG00000204323.5	1.0
gc19_pc.5utr::gencode::SMIM19::ENSG00000176209.7	1.0
gc19_pc.5utr::gencode::SMCO4::ENSG00000166002.2	1.0
gc19_pc.5utr::gencode::SMARCA4::ENSG00000127616.13	1.0
gc19_pc.5utr::gencode::SLMAP::ENSG00000163681.10	1.0
gc19_pc.5utr::gencode::SLITRK5::ENSG00000165300.6	1.0
gc19_pc.5utr::gencode::SLITRK1::ENSG00000178235.6	1.0
gc19_pc.5utr::gencode::SLCO5A1::ENSG00000137571.6	1.0
gc19_pc.5utr::gencode::SLC9A4::ENSG00000180251.4	1.0
gc19_pc.5utr::gencode::SLC7A7::ENSG00000155465.14	1.0
gc19_pc.5utr::gencode::SLC6A9::ENSG00000196517.7	1.0
gc19_pc.5utr::gencode::SLC6A2::ENSG00000103546.14	1.0
gc19_pc.5utr::gencode::SLC5A7::ENSG00000115665.4	1.0
gc19_pc.5utr::gencode::SLC4A8::ENSG00000050438.12	1.0
gc19_pc.5utr::gencode::SLC47A1::ENSG00000142494.9	1.0
gc19_pc.5utr::gencode::SLC44A4::ENSG00000204385.6	1.0
gc19_pc.5utr::gencode::SLC43A3::ENSG00000134802.13	1.0
gc19_pc.5utr::gencode::SLC38A6::ENSG00000139974.11	1.0
gc19_pc.5utr::gencode::SLC35B4::ENSG00000205060.6	1.0
gc19_pc.5utr::gencode::SLC35A4::ENSG00000176087.10	1.0
gc19_pc.5utr::gencode::SLC29A1::ENSG00000112759.12	1.0
gc19_pc.5utr::gencode::SLC28A1::ENSG00000156222.7	1.0
gc19_pc.5utr::gencode::SLC25A3::ENSG00000075415.8	1.0
gc19_pc.5utr::gencode::SLC22A5::ENSG00000197375.8	1.0
gc19_pc.5utr::gencode::SLC22A17::ENSG00000092096.10	1.0
gc19_pc.5utr::gencode::SLC17A3::ENSG00000124564.13	1.0
gc19_pc.5utr::gencode::SLC13A5::ENSG00000141485.11	1.0
gc19_pc.5utr::gencode::SLAIN1::ENSG00000139737.17	1.0
gc19_pc.5utr::gencode::SLA::ENSG00000155926.9	1.0
gc19_pc.5utr::gencode::SKP1::ENSG00000113558.14	1.0
gc19_pc.5utr::gencode::SKAP1::ENSG00000141293.11	1.0
gc19_pc.5utr::gencode::SIPA1L2::ENSG00000116991.6	1.0
gc19_pc.5utr::gencode::SIGIRR::ENSG00000185187.8	1.0
gc19_pc.5utr::gencode::SH2D6::ENSG00000152292.12	1.0
gc19_pc.5utr::gencode::SGCD::ENSG00000170624.9	1.0
gc19_pc.5utr::gencode::SFSWAP::ENSG00000061936.5	1.0
gc19_pc.5utr::gencode::SETD5::ENSG00000168137.11	1.0
gc19_pc.5utr::gencode::SERPINE3::ENSG00000253309.2	1.0
gc19_pc.5utr::gencode::SERPINB5::ENSG00000206075.9	1.0
gc19_pc.5utr::gencode::SERP1::ENSG00000120742.6	1.0
gc19_pc.5utr::gencode::SERF2::ENSG00000140264.15	1.0
gc19_pc.5utr::gencode::SECTM1::ENSG00000141574.3	1.0
gc19_pc.5utr::gencode::SDC2::ENSG00000169439.7	1.0
gc19_pc.5utr::gencode::SCYL1::ENSG00000142186.12	1.0
gc19_pc.5utr::gencode::SCRT1::ENSG00000170616.9	1.0
gc19_pc.5utr::gencode::SCAMP4::ENSG00000227500.5	1.0
gc19_pc.5utr::gencode::SATB2::ENSG00000119042.12	1.0
gc19_pc.5utr::gencode::SAMD13::ENSG00000203943.4	1.0
gc19_pc.5utr::gencode::S100A13::ENSG00000189171.9	1.0
gc19_pc.5utr::gencode::RYR2::ENSG00000198626.11	1.0
gc19_pc.5utr::gencode::RUSC1::ENSG00000160753.11	1.0
gc19_pc.5utr::gencode::RUNX1T1::ENSG00000079102.12	1.0
gc19_pc.5utr::gencode::RUFY2::ENSG00000204130.8	1.0
gc19_pc.5utr::gencode::RPS9::ENSG00000170889.9	1.0
gc19_pc.5utr::gencode::RPS6::ENSG00000137154.8	1.0
gc19_pc.5utr::gencode::RPP25L::ENSG00000164967.5	1.0
gc19_pc.5utr::gencode::RPN1::ENSG00000163902.7	1.0
gc19_pc.5utr::gencode::RPLP2::ENSG00000177600.4	1.0
gc19_pc.5utr::gencode::RPL18::ENSG00000063177.8	1.0
gc19_pc.5utr::gencode::RP11-480I12.4::ENSG00000184774.6	1.0
gc19_pc.5utr::gencode::RP11-429E11.3::ENSG00000179253.3	1.0
gc19_pc.5utr::gencode::RNF44::ENSG00000146083.7	1.0
gc19_pc.5utr::gencode::RNF31::ENSG00000092098.12	1.0
gc19_pc.5utr::gencode::RNF125::ENSG00000101695.4	1.0
gc19_pc.5utr::gencode::RNF112::ENSG00000128482.11	1.0
gc19_pc.5utr::gencode::RMDN3::ENSG00000137824.11	1.0
gc19_pc.5utr::gencode::RHOF::ENSG00000139725.3	1.0
gc19_pc.5utr::gencode::RFX4::ENSG00000111783.8	1.0
gc19_pc.5utr::gencode::RFPL4B::ENSG00000251258.1	1.0
gc19_pc.5utr::gencode::RFFL::ENSG00000092871.12	1.0
gc19_pc.5utr::gencode::RETSAT::ENSG00000042445.9	1.0
gc19_pc.5utr::gencode::REL::ENSG00000162924.9	1.0
gc19_pc.5utr::gencode::RCAN1::ENSG00000159200.13	1.0
gc19_pc.5utr::gencode::RBM12B::ENSG00000183808.7	1.0
gc19_pc.5utr::gencode::RBFOX3::ENSG00000167281.14	1.0
gc19_pc.5utr::gencode::RBFOX2::ENSG00000100320.18	1.0
gc19_pc.5utr::gencode::RASGEF1B::ENSG00000138670.12	1.0
gc19_pc.5utr::gencode::RASAL1::ENSG00000111344.7	1.0
gc19_pc.5utr::gencode::RARG::ENSG00000172819.12	1.0
gc19_pc.5utr::gencode::RALA::ENSG00000006451.3	1.0
gc19_pc.5utr::gencode::RAI2::ENSG00000131831.13	1.0
gc19_pc.5utr::gencode::RAD9B::ENSG00000151164.14	1.0
gc19_pc.5utr::gencode::RAD52::ENSG00000002016.12	1.0
gc19_pc.5utr::gencode::RAC3::ENSG00000169750.4	1.0
gc19_pc.5utr::gencode::RAB40B::ENSG00000141542.6	1.0
gc19_pc.5utr::gencode::RAB10::ENSG00000084733.6	1.0
gc19_pc.5utr::gencode::PYCR2::ENSG00000143811.12	1.0
gc19_pc.5utr::gencode::PWP1::ENSG00000136045.7	1.0
gc19_pc.5utr::gencode::PTPRCAP::ENSG00000213402.2	1.0
gc19_pc.5utr::gencode::PTPLB::ENSG00000206527.5	1.0
gc19_pc.5utr::gencode::PTMA::ENSG00000187514.10	1.0
gc19_pc.5utr::gencode::PTGES3::ENSG00000110958.11	1.0
gc19_pc.5utr::gencode::PTEN::ENSG00000171862.5	1.0
gc19_pc.5utr::gencode::PSMG3::ENSG00000157778.4	1.0
gc19_pc.5utr::gencode::PSMC2::ENSG00000161057.6	1.0
gc19_pc.5utr::gencode::PSMA8::ENSG00000154611.10	1.0
gc19_pc.5utr::gencode::PSEN1::ENSG00000080815.14	1.0
gc19_pc.5utr::gencode::PRSS8::ENSG00000052344.11	1.0
gc19_pc.5utr::gencode::PRSS50::ENSG00000206549.8	1.0
gc19_pc.5utr::gencode::PRPSAP2::ENSG00000141127.10	1.0
gc19_pc.5utr::gencode::PROSER2::ENSG00000148426.8	1.0
gc19_pc.5utr::gencode::PRKCZ::ENSG00000067606.11	1.0
gc19_pc.5utr::gencode::PRKCH::ENSG00000027075.9	1.0
gc19_pc.5utr::gencode::PRKACB::ENSG00000142875.15	1.0
gc19_pc.5utr::gencode::PRICKLE1::ENSG00000139174.6	1.0
gc19_pc.5utr::gencode::PPP6C::ENSG00000119414.7	1.0
gc19_pc.5utr::gencode::PPP3CA::ENSG00000138814.12	1.0
gc19_pc.5utr::gencode::PPP1R3B::ENSG00000173281.4	1.0
gc19_pc.5utr::gencode::PPM1K::ENSG00000163644.10	1.0
gc19_pc.5utr::gencode::PPIE::ENSG00000084072.12	1.0
gc19_pc.5utr::gencode::PPEF2::ENSG00000156194.13	1.0
gc19_pc.5utr::gencode::POLR2C::ENSG00000102978.8	1.0
gc19_pc.5utr::gencode::POC1A::ENSG00000164087.3	1.0
gc19_pc.5utr::gencode::PMPCB::ENSG00000105819.9	1.0
gc19_pc.5utr::gencode::PLXNB1::ENSG00000164050.8	1.0
gc19_pc.5utr::gencode::PLXNA2::ENSG00000076356.6	1.0
gc19_pc.5utr::gencode::PLXDC2::ENSG00000120594.12	1.0
gc19_pc.5utr::gencode::PLSCR4::ENSG00000114698.10	1.0
gc19_pc.5utr::gencode::PLK5::ENSG00000185988.7	1.0
gc19_pc.5utr::gencode::PLEKHB2::ENSG00000115762.12	1.0
gc19_pc.5utr::gencode::PLCL2::ENSG00000154822.11	1.0
gc19_pc.5utr::gencode::PLCH1::ENSG00000114805.12	1.0
gc19_pc.5utr::gencode::PLA2G7::ENSG00000146070.12	1.0
gc19_pc.5utr::gencode::PKNOX2::ENSG00000165495.11	1.0
gc19_pc.5utr::gencode::PIWIL1::ENSG00000125207.3	1.0
gc19_pc.5utr::gencode::PIM1::ENSG00000137193.9	1.0
gc19_pc.5utr::gencode::PIK3R3::ENSG00000117461.10	1.0
gc19_pc.5utr::gencode::PICK1::ENSG00000100151.11	1.0
gc19_pc.5utr::gencode::PICALM::ENSG00000073921.13	1.0
gc19_pc.5utr::gencode::PIAS2::ENSG00000078043.11	1.0
gc19_pc.5utr::gencode::PIAS1::ENSG00000033800.9	1.0
gc19_pc.5utr::gencode::PHLDB1::ENSG00000019144.12	1.0
gc19_pc.5utr::gencode::PHLDA3::ENSG00000174307.5	1.0
gc19_pc.5utr::gencode::PHF7::ENSG00000010318.15	1.0
gc19_pc.5utr::gencode::PHF23::ENSG00000040633.8	1.0
gc19_pc.5utr::gencode::PHF19::ENSG00000119403.9	1.0
gc19_pc.5utr::gencode::PFKP::ENSG00000067057.12	1.0
gc19_pc.5utr::gencode::PFAS::ENSG00000178921.9	1.0
gc19_pc.5utr::gencode::PEX2::ENSG00000164751.10	1.0
gc19_pc.5utr::gencode::PEG10::ENSG00000242265.1	1.0
gc19_pc.5utr::gencode::PDIK1L::ENSG00000175087.5	1.0
gc19_pc.5utr::gencode::PDE8A::ENSG00000073417.10	1.0
gc19_pc.5utr::gencode::PDE4B::ENSG00000184588.13	1.0
gc19_pc.5utr::gencode::PCP2::ENSG00000174788.5	1.0
gc19_pc.5utr::gencode::PCNA::ENSG00000132646.6	1.0
gc19_pc.5utr::gencode::PCIF1::ENSG00000100982.7	1.0
gc19_pc.5utr::gencode::PCDHB16::ENSG00000196963.2	1.0
gc19_pc.5utr::gencode::PCDH7::ENSG00000169851.11	1.0
gc19_pc.5utr::gencode::PAX9::ENSG00000198807.8	1.0
gc19_pc.5utr::gencode::PAWR::ENSG00000177425.6	1.0
gc19_pc.5utr::gencode::PATZ1::ENSG00000100105.13	1.0
gc19_pc.5utr::gencode::PARVG::ENSG00000138964.12	1.0
gc19_pc.5utr::gencode::PARP15::ENSG00000173200.8	1.0
gc19_pc.5utr::gencode::PAPSS1::ENSG00000138801.4	1.0
gc19_pc.5utr::gencode::PAN2::ENSG00000135473.10	1.0
gc19_pc.5utr::gencode::PAG1::ENSG00000076641.4	1.0
gc19_pc.5utr::gencode::OTX2::ENSG00000165588.12	1.0
gc19_pc.5utr::gencode::OSMR::ENSG00000145623.8	1.0
gc19_pc.5utr::gencode::OMD::ENSG00000127083.7	1.0
gc19_pc.5utr::gencode::OLFML2A::ENSG00000185585.15	1.0
gc19_pc.5utr::gencode::ODF3L1::ENSG00000182950.2	1.0
gc19_pc.5utr::gencode::ODF2::ENSG00000136811.12	1.0
gc19_pc.5utr::gencode::OAZ2::ENSG00000180304.10	1.0
gc19_pc.5utr::gencode::NXPH1::ENSG00000122584.8	1.0
gc19_pc.5utr::gencode::NXPE1::ENSG00000095110.3	1.0
gc19_pc.5utr::gencode::NUPL2::ENSG00000136243.12	1.0
gc19_pc.5utr::gencode::NUP93::ENSG00000102900.8	1.0
gc19_pc.5utr::gencode::NUP88::ENSG00000108559.7	1.0
gc19_pc.5utr::gencode::NTRK2::ENSG00000148053.11	1.0
gc19_pc.5utr::gencode::NT5C3A::ENSG00000122643.14	1.0
gc19_pc.5utr::gencode::NRIP3::ENSG00000175352.6	1.0
gc19_pc.5utr::gencode::NRAS::ENSG00000213281.4	1.0
gc19_pc.5utr::gencode::NR4A3::ENSG00000119508.13	1.0
gc19_pc.5utr::gencode::NR3C2::ENSG00000151623.10	1.0
gc19_pc.5utr::gencode::NR2F6::ENSG00000160113.5	1.0
gc19_pc.5utr::gencode::NR2F2::ENSG00000185551.8	1.0
gc19_pc.5utr::gencode::NR1D1::ENSG00000126368.5	1.0
gc19_pc.5utr::gencode::NPY2R::ENSG00000185149.5	1.0
gc19_pc.5utr::gencode::NOV::ENSG00000136999.4	1.0
gc19_pc.5utr::gencode::NONO::ENSG00000147140.11	1.0
gc19_pc.5utr::gencode::NOL10::ENSG00000115761.11	1.0
gc19_pc.5utr::gencode::NOD1::ENSG00000106100.6	1.0
gc19_pc.5utr::gencode::NME4::ENSG00000103202.8	1.0
gc19_pc.5utr::gencode::NLE1::ENSG00000073536.13	1.0
gc19_pc.5utr::gencode::NIM1::ENSG00000177453.3	1.0
gc19_pc.5utr::gencode::NFYC::ENSG00000066136.15	1.0
gc19_pc.5utr::gencode::NFIB::ENSG00000147862.10	1.0
gc19_pc.5utr::gencode::NFE2L2::ENSG00000116044.11	1.0
gc19_pc.5utr::gencode::NF2::ENSG00000186575.13	1.0
gc19_pc.5utr::gencode::NEXN::ENSG00000162614.14	1.0
gc19_pc.5utr::gencode::NEO1::ENSG00000067141.12	1.0
gc19_pc.5utr::gencode::NEB::ENSG00000183091.15	1.0
gc19_pc.5utr::gencode::NDUFC2::ENSG00000151366.8	1.0
gc19_pc.5utr::gencode::NDUFAF3::ENSG00000178057.10	1.0
gc19_pc.5utr::gencode::NDEL1::ENSG00000166579.11	1.0
gc19_pc.5utr::gencode::NCKAP1::ENSG00000061676.10	1.0
gc19_pc.5utr::gencode::NCDN::ENSG00000020129.11	1.0
gc19_pc.5utr::gencode::NBL1::ENSG00000158747.9	1.0
gc19_pc.5utr::gencode::NAV2::ENSG00000166833.15	1.0
gc19_pc.5utr::gencode::NAP1L4::ENSG00000205531.8	1.0
gc19_pc.5utr::gencode::NABP2::ENSG00000139579.8	1.0
gc19_pc.5utr::gencode::NAA16::ENSG00000172766.14	1.0
gc19_pc.5utr::gencode::N4BP3::ENSG00000145911.5	1.0
gc19_pc.5utr::gencode::MYOT::ENSG00000120729.5	1.0
gc19_pc.5utr::gencode::MYO5C::ENSG00000128833.8	1.0
gc19_pc.5utr::gencode::MYO5A::ENSG00000197535.10	1.0
gc19_pc.5utr::gencode::MYO19::ENSG00000141140.12	1.0
gc19_pc.5utr::gencode::MYH2::ENSG00000125414.14	1.0
gc19_pc.5utr::gencode::MYCL::ENSG00000116990.9	1.0
gc19_pc.5utr::gencode::MTRNR2L5::ENSG00000249860.2	1.0
gc19_pc.5utr::gencode::MTRNR2L4::ENSG00000232196.2	1.0
gc19_pc.5utr::gencode::MTRNR2L1::ENSG00000256618.1	1.0
gc19_pc.5utr::gencode::MTG1::ENSG00000148824.14	1.0
gc19_pc.5utr::gencode::MTERFD2::ENSG00000122085.12	1.0
gc19_pc.5utr::gencode::MSI2::ENSG00000153944.6	1.0
gc19_pc.5utr::gencode::MRPL41::ENSG00000182154.7	1.0
gc19_pc.5utr::gencode::MRPL40::ENSG00000185608.4	1.0
gc19_pc.5utr::gencode::MRPL38::ENSG00000204316.8	1.0
gc19_pc.5utr::gencode::MRP63::ENSG00000173141.4	1.0
gc19_pc.5utr::gencode::MORF4L2::ENSG00000123562.12	1.0
gc19_pc.5utr::gencode::MOCS1::ENSG00000124615.13	1.0
gc19_pc.5utr::gencode::MMADHC::ENSG00000168288.8	1.0
gc19_pc.5utr::gencode::MMAA::ENSG00000151611.9	1.0
gc19_pc.5utr::gencode::MLXIP::ENSG00000175727.9	1.0
gc19_pc.5utr::gencode::MLF2::ENSG00000089693.6	1.0
gc19_pc.5utr::gencode::MKRN3::ENSG00000179455.6	1.0
gc19_pc.5utr::gencode::MKKS::ENSG00000125863.13	1.0
gc19_pc.5utr::gencode::MGAT4C::ENSG00000182050.9	1.0
gc19_pc.5utr::gencode::MFSD10::ENSG00000109736.10	1.0
gc19_pc.5utr::gencode::MFAP2::ENSG00000117122.9	1.0
gc19_pc.5utr::gencode::METTL8::ENSG00000123600.14	1.0
gc19_pc.5utr::gencode::MECOM::ENSG00000085276.13	1.0
gc19_pc.5utr::gencode::MCTP1::ENSG00000175471.15	1.0
gc19_pc.5utr::gencode::MCRS1::ENSG00000187778.9	1.0
gc19_pc.5utr::gencode::MBNL1::ENSG00000152601.13	1.0
gc19_pc.5utr::gencode::MBLAC1::ENSG00000214309.3	1.0
gc19_pc.5utr::gencode::MBD3::ENSG00000071655.13	1.0
gc19_pc.5utr::gencode::MAST4::ENSG00000069020.14	1.0
gc19_pc.5utr::gencode::MAPRE3::ENSG00000084764.6	1.0
gc19_pc.5utr::gencode::MAPK10::ENSG00000109339.14	1.0
gc19_pc.5utr::gencode::MAP4::ENSG00000047849.17	1.0
gc19_pc.5utr::gencode::MAP3K7::ENSG00000135341.13	1.0
gc19_pc.5utr::gencode::MAP3K3::ENSG00000198909.3	1.0
gc19_pc.5utr::gencode::MAP2K6::ENSG00000108984.9	1.0
gc19_pc.5utr::gencode::MAP2K3::ENSG00000034152.14	1.0
gc19_pc.5utr::gencode::MAGEA4::ENSG00000147381.7	1.0
gc19_pc.5utr::gencode::LYPLA2::ENSG00000011009.6	1.0
gc19_pc.5utr::gencode::LURAP1L::ENSG00000153714.5	1.0
gc19_pc.5utr::gencode::LUC7L::ENSG00000007392.12	1.0
gc19_pc.5utr::gencode::LSP1::ENSG00000130592.9	1.0
gc19_pc.5utr::gencode::LSM6::ENSG00000164167.5	1.0
gc19_pc.5utr::gencode::LRRTM4::ENSG00000176204.9	1.0
gc19_pc.5utr::gencode::LRRC4C::ENSG00000148948.3	1.0
gc19_pc.5utr::gencode::LRRC32::ENSG00000137507.7	1.0
gc19_pc.5utr::gencode::LRFN2::ENSG00000156564.8	1.0
gc19_pc.5utr::gencode::LPHN2::ENSG00000117114.15	1.0
gc19_pc.5utr::gencode::LIPG::ENSG00000101670.7	1.0
gc19_pc.5utr::gencode::LIN28B::ENSG00000187772.6	1.0
gc19_pc.5utr::gencode::LAT2::ENSG00000086730.12	1.0
gc19_pc.5utr::gencode::LAMTOR1::ENSG00000149357.5	1.0
gc19_pc.5utr::gencode::LAMB1::ENSG00000091136.9	1.0
gc19_pc.5utr::gencode::LAGE3::ENSG00000196976.5	1.0
gc19_pc.5utr::gencode::L3MBTL3::ENSG00000198945.3	1.0
gc19_pc.5utr::gencode::KRT15::ENSG00000171346.9	1.0
gc19_pc.5utr::gencode::KRBOX1::ENSG00000240747.3	1.0
gc19_pc.5utr::gencode::KNOP1::ENSG00000103550.9	1.0
gc19_pc.5utr::gencode::KLK15::ENSG00000174562.9	1.0
gc19_pc.5utr::gencode::KLHL36::ENSG00000135686.8	1.0
gc19_pc.5utr::gencode::KLHL13::ENSG00000003096.9	1.0
gc19_pc.5utr::gencode::KLF11::ENSG00000172059.6	1.0
gc19_pc.5utr::gencode::KIF9::ENSG00000088727.8	1.0
gc19_pc.5utr::gencode::KIAA1598::ENSG00000187164.13	1.0
gc19_pc.5utr::gencode::KIAA0907::ENSG00000132680.6	1.0
gc19_pc.5utr::gencode::KIAA0895::ENSG00000164542.8	1.0
gc19_pc.5utr::gencode::KIAA0355::ENSG00000166398.8	1.0
gc19_pc.5utr::gencode::KCTD20::ENSG00000112078.9	1.0
gc19_pc.5utr::gencode::KCTD1::ENSG00000134504.8	1.0
gc19_pc.5utr::gencode::KCTD13::ENSG00000174943.5	1.0
gc19_pc.5utr::gencode::KCNU1::ENSG00000215262.3	1.0
gc19_pc.5utr::gencode::KCNS2::ENSG00000156486.7	1.0
gc19_pc.5utr::gencode::KCNRG::ENSG00000198553.4	1.0
gc19_pc.5utr::gencode::KCNN2::ENSG00000080709.10	1.0
gc19_pc.5utr::gencode::KCNMB3::ENSG00000171121.12	1.0
gc19_pc.5utr::gencode::KCNJ2::ENSG00000123700.4	1.0
gc19_pc.5utr::gencode::KCNJ15::ENSG00000157551.13	1.0
gc19_pc.5utr::gencode::KCNA1::ENSG00000111262.4	1.0
gc19_pc.5utr::gencode::KBTBD2::ENSG00000170852.6	1.0
gc19_pc.5utr::gencode::JPH4::ENSG00000092051.12	1.0
gc19_pc.5utr::gencode::JPH2::ENSG00000149596.6	1.0
gc19_pc.5utr::gencode::JAK2::ENSG00000096968.8	1.0
gc19_pc.5utr::gencode::IST1::ENSG00000182149.16	1.0
gc19_pc.5utr::gencode::ISM2::ENSG00000100593.13	1.0
gc19_pc.5utr::gencode::ISL1::ENSG00000016082.10	1.0
gc19_pc.5utr::gencode::ISG20L2::ENSG00000143319.12	1.0
gc19_pc.5utr::gencode::IRX6::ENSG00000159387.7	1.0
gc19_pc.5utr::gencode::IRF7::ENSG00000185507.15	1.0
gc19_pc.5utr::gencode::IQCK::ENSG00000174628.12	1.0
gc19_pc.5utr::gencode::IQCJ-SCHIP1::ENSG00000250588.2	1.0
gc19_pc.5utr::gencode::IQCH::ENSG00000103599.15	1.0
gc19_pc.5utr::gencode::IQCD::ENSG00000166578.5	1.0
gc19_pc.5utr::gencode::INPP5K::ENSG00000132376.15	1.0
gc19_pc.5utr::gencode::INPP5E::ENSG00000148384.11	1.0
gc19_pc.5utr::gencode::INPP1::ENSG00000151689.8	1.0
gc19_pc.5utr::gencode::INO80C::ENSG00000153391.11	1.0
gc19_pc.5utr::gencode::INO80::ENSG00000128908.11	1.0
gc19_pc.5utr::gencode::IMPA1::ENSG00000133731.5	1.0
gc19_pc.5utr::gencode::ILK::ENSG00000166333.9	1.0
gc19_pc.5utr::gencode::ILF3::ENSG00000129351.13	1.0
gc19_pc.5utr::gencode::IL1B::ENSG00000125538.7	1.0
gc19_pc.5utr::gencode::IL11RA::ENSG00000137070.13	1.0
gc19_pc.5utr::gencode::IKBIP::ENSG00000166130.10	1.0
gc19_pc.5utr::gencode::IGF2BP1::ENSG00000159217.5	1.0
gc19_pc.5utr::gencode::IGF1::ENSG00000017427.11	1.0
gc19_pc.5utr::gencode::IFIT1B::ENSG00000204010.3	1.0
gc19_pc.5utr::gencode::IER5L::ENSG00000188483.6	1.0
gc19_pc.5utr::gencode::IER2::ENSG00000160888.6	1.0
gc19_pc.5utr::gencode::IDI1::ENSG00000067064.6	1.0
gc19_pc.5utr::gencode::ID1::ENSG00000125968.7	1.0
gc19_pc.5utr::gencode::ICK::ENSG00000112144.11	1.0
gc19_pc.5utr::gencode::HYAL4::ENSG00000106302.5	1.0
gc19_pc.5utr::gencode::HYAL1::ENSG00000114378.12	1.0
gc19_pc.5utr::gencode::HPS4::ENSG00000100099.16	1.0
gc19_pc.5utr::gencode::HP1BP3::ENSG00000127483.13	1.0
gc19_pc.5utr::gencode::HOXD10::ENSG00000128710.5	1.0
gc19_pc.5utr::gencode::HOXB4::ENSG00000182742.5	1.0
gc19_pc.5utr::gencode::HOXA2::ENSG00000105996.5	1.0
gc19_pc.5utr::gencode::HNRNPUL1::ENSG00000105323.12	1.0
gc19_pc.5utr::gencode::HNRNPC::ENSG00000092199.13	1.0
gc19_pc.5utr::gencode::HNRNPA0::ENSG00000177733.4	1.0
gc19_pc.5utr::gencode::HN1::ENSG00000189159.11	1.0
gc19_pc.5utr::gencode::HMGCR::ENSG00000113161.11	1.0
gc19_pc.5utr::gencode::HMGB2::ENSG00000164104.7	1.0
gc19_pc.5utr::gencode::HK2::ENSG00000159399.5	1.0
gc19_pc.5utr::gencode::HIST4H4::ENSG00000197837.3	1.0
gc19_pc.5utr::gencode::HIRIP3::ENSG00000149929.11	1.0
gc19_pc.5utr::gencode::HIC1::ENSG00000177374.8	1.0
gc19_pc.5utr::gencode::HHEX::ENSG00000152804.6	1.0
gc19_pc.5utr::gencode::HECTD2::ENSG00000165338.12	1.0
gc19_pc.5utr::gencode::HEATR1::ENSG00000119285.6	1.0
gc19_pc.5utr::gencode::HDHD2::ENSG00000167220.7	1.0
gc19_pc.5utr::gencode::HBP1::ENSG00000105856.9	1.0
gc19_pc.5utr::gencode::HBD::ENSG00000223609.3	1.0
gc19_pc.5utr::gencode::HAPLN2::ENSG00000132702.8	1.0
gc19_pc.5utr::gencode::HAPLN1::ENSG00000145681.6	1.0
gc19_pc.5utr::gencode::GTF3C2::ENSG00000115207.9	1.0
gc19_pc.5utr::gencode::GTF2H1::ENSG00000110768.7	1.0
gc19_pc.5utr::gencode::GTF2E1::ENSG00000153767.5	1.0
gc19_pc.5utr::gencode::GTF2A2::ENSG00000140307.6	1.0
gc19_pc.5utr::gencode::GRM8::ENSG00000179603.13	1.0
gc19_pc.5utr::gencode::GRIK2::ENSG00000164418.15	1.0
gc19_pc.5utr::gencode::GREB1::ENSG00000196208.9	1.0
gc19_pc.5utr::gencode::GPSM1::ENSG00000160360.7	1.0
gc19_pc.5utr::gencode::GPRC5C::ENSG00000170412.12	1.0
gc19_pc.5utr::gencode::GPR17::ENSG00000144230.12	1.0
gc19_pc.5utr::gencode::GPR133::ENSG00000111452.8	1.0
gc19_pc.5utr::gencode::GPHN::ENSG00000171723.11	1.0
gc19_pc.5utr::gencode::GNG5::ENSG00000174021.6	1.0
gc19_pc.5utr::gencode::GNAT2::ENSG00000134183.7	1.0
gc19_pc.5utr::gencode::GNAL::ENSG00000141404.11	1.0
gc19_pc.5utr::gencode::GLT8D1::ENSG00000016864.12	1.0
gc19_pc.5utr::gencode::GLRX::ENSG00000173221.9	1.0
gc19_pc.5utr::gencode::GFRA1::ENSG00000151892.10	1.0
gc19_pc.5utr::gencode::GFI1::ENSG00000162676.7	1.0
gc19_pc.5utr::gencode::GEMIN6::ENSG00000152147.6	1.0
gc19_pc.5utr::gencode::GATM::ENSG00000171766.11	1.0
gc19_pc.5utr::gencode::GAL3ST4::ENSG00000197093.6	1.0
gc19_pc.5utr::gencode::GABPB1::ENSG00000104064.12	1.0
gc19_pc.5utr::gencode::FYN::ENSG00000010810.13	1.0
gc19_pc.5utr::gencode::FYCO1::ENSG00000163820.10	1.0
gc19_pc.5utr::gencode::FXYD5::ENSG00000089327.10	1.0
gc19_pc.5utr::gencode::FUT9::ENSG00000172461.6	1.0
gc19_pc.5utr::gencode::FUT10::ENSG00000172728.11	1.0
gc19_pc.5utr::gencode::FSCB::ENSG00000189139.5	1.0
gc19_pc.5utr::gencode::FOXRED1::ENSG00000110074.6	1.0
gc19_pc.5utr::gencode::FOXA2::ENSG00000125798.10	1.0
gc19_pc.5utr::gencode::FLOT2::ENSG00000132589.11	1.0
gc19_pc.5utr::gencode::FIZ1::ENSG00000179943.6	1.0
gc19_pc.5utr::gencode::FGG::ENSG00000171557.12	1.0
gc19_pc.5utr::gencode::FGFR2::ENSG00000066468.16	1.0
gc19_pc.5utr::gencode::FGFR1::ENSG00000077782.15	1.0
gc19_pc.5utr::gencode::FGF4::ENSG00000075388.2	1.0
gc19_pc.5utr::gencode::FGF1::ENSG00000113578.13	1.0
gc19_pc.5utr::gencode::FERMT2::ENSG00000073712.9	1.0
gc19_pc.5utr::gencode::FDCSP::ENSG00000181617.5	1.0
gc19_pc.5utr::gencode::FCGRT::ENSG00000104870.8	1.0
gc19_pc.5utr::gencode::FCF1::ENSG00000119616.7	1.0
gc19_pc.5utr::gencode::FBXW7::ENSG00000109670.9	1.0
gc19_pc.5utr::gencode::FBXO40::ENSG00000163833.6	1.0
gc19_pc.5utr::gencode::FBXL12::ENSG00000127452.4	1.0
gc19_pc.5utr::gencode::FAM83E::ENSG00000105523.3	1.0
gc19_pc.5utr::gencode::FAM71E1::ENSG00000142530.6	1.0
gc19_pc.5utr::gencode::FAM53B::ENSG00000189319.9	1.0
gc19_pc.5utr::gencode::FAM49B::ENSG00000153310.14	1.0
gc19_pc.5utr::gencode::FAM49A::ENSG00000197872.7	1.0
gc19_pc.5utr::gencode::FAM217A::ENSG00000145975.9	1.0
gc19_pc.5utr::gencode::FAM19A2::ENSG00000198673.6	1.0
gc19_pc.5utr::gencode::FAM19A1::ENSG00000183662.6	1.0
gc19_pc.5utr::gencode::FAM196B::ENSG00000204767.3	1.0
gc19_pc.5utr::gencode::FAM169A::ENSG00000198780.7	1.0
gc19_pc.5utr::gencode::FAM13A::ENSG00000138640.10	1.0
gc19_pc.5utr::gencode::FAM120AOS::ENSG00000188938.11	1.0
gc19_pc.5utr::gencode::FAM118B::ENSG00000197798.4	1.0
gc19_pc.5utr::gencode::FAM110B::ENSG00000169122.7	1.0
gc19_pc.5utr::gencode::FADS1::ENSG00000149485.12	1.0
gc19_pc.5utr::gencode::FAAH2::ENSG00000165591.6	1.0
gc19_pc.5utr::gencode::F2RL1::ENSG00000164251.4	1.0
gc19_pc.5utr::gencode::ESRRG::ENSG00000196482.12	1.0
gc19_pc.5utr::gencode::ESF1::ENSG00000089048.10	1.0
gc19_pc.5utr::gencode::ERN1::ENSG00000178607.11	1.0
gc19_pc.5utr::gencode::EPHX4::ENSG00000172031.6	1.0
gc19_pc.5utr::gencode::EPHB3::ENSG00000182580.2	1.0
gc19_pc.5utr::gencode::EPB41L2::ENSG00000079819.12	1.0
gc19_pc.5utr::gencode::ENPP6::ENSG00000164303.6	1.0
gc19_pc.5utr::gencode::ENC1::ENSG00000171617.9	1.0
gc19_pc.5utr::gencode::ELP3::ENSG00000134014.12	1.0
gc19_pc.5utr::gencode::ELF3::ENSG00000163435.11	1.0
gc19_pc.5utr::gencode::ELAVL2::ENSG00000107105.10	1.0
gc19_pc.5utr::gencode::EIF4G1::ENSG00000114867.15	1.0
gc19_pc.5utr::gencode::EIF3L::ENSG00000100129.13	1.0
gc19_pc.5utr::gencode::EGFR::ENSG00000146648.11	1.0
gc19_pc.5utr::gencode::EFS::ENSG00000100842.8	1.0
gc19_pc.5utr::gencode::EEF1D::ENSG00000104529.13	1.0
gc19_pc.5utr::gencode::EEF1A1::ENSG00000156508.13	1.0
gc19_pc.5utr::gencode::EDARADD::ENSG00000186197.8	1.0
gc19_pc.5utr::gencode::EBAG9::ENSG00000147654.10	1.0
gc19_pc.5utr::gencode::DZIP1L::ENSG00000158163.10	1.0
gc19_pc.5utr::gencode::DUSP16::ENSG00000111266.4	1.0
gc19_pc.5utr::gencode::DUSP14::ENSG00000161326.8	1.0
gc19_pc.5utr::gencode::DSP::ENSG00000096696.9	1.0
gc19_pc.5utr::gencode::DSE::ENSG00000111817.12	1.0
gc19_pc.5utr::gencode::DQX1::ENSG00000144045.9	1.0
gc19_pc.5utr::gencode::DPYSL5::ENSG00000157851.12	1.0
gc19_pc.5utr::gencode::DPP7::ENSG00000176978.9	1.0
gc19_pc.5utr::gencode::DPP10::ENSG00000175497.12	1.0
gc19_pc.5utr::gencode::DPH7::ENSG00000148399.7	1.0
gc19_pc.5utr::gencode::DOCK9::ENSG00000088387.13	1.0
gc19_pc.5utr::gencode::DOCK10::ENSG00000135905.14	1.0
gc19_pc.5utr::gencode::DNAJC9::ENSG00000213551.4	1.0
gc19_pc.5utr::gencode::DNAJB2::ENSG00000135924.11	1.0
gc19_pc.5utr::gencode::DMXL2::ENSG00000104093.9	1.0
gc19_pc.5utr::gencode::DLX6::ENSG00000006377.9	1.0
gc19_pc.5utr::gencode::DLC1::ENSG00000164741.10	1.0
gc19_pc.5utr::gencode::DIO2::ENSG00000211448.7	1.0
gc19_pc.5utr::gencode::DICER1::ENSG00000100697.10	1.0
gc19_pc.5utr::gencode::DHRS9::ENSG00000073737.12	1.0
gc19_pc.5utr::gencode::DHRS7B::ENSG00000109016.13	1.0
gc19_pc.5utr::gencode::DERA::ENSG00000023697.8	1.0
gc19_pc.5utr::gencode::DENND4A::ENSG00000174485.10	1.0
gc19_pc.5utr::gencode::DDX53::ENSG00000184735.5	1.0
gc19_pc.5utr::gencode::DDX17::ENSG00000100201.14	1.0
gc19_pc.5utr::gencode::DDR2::ENSG00000162733.12	1.0
gc19_pc.5utr::gencode::DDHD1::ENSG00000100523.10	1.0
gc19_pc.5utr::gencode::DCTN4::ENSG00000132912.8	1.0
gc19_pc.5utr::gencode::DCTN1::ENSG00000204843.8	1.0
gc19_pc.5utr::gencode::DCN::ENSG00000011465.12	1.0
gc19_pc.5utr::gencode::DBP::ENSG00000105516.6	1.0
gc19_pc.5utr::gencode::CTSF::ENSG00000174080.6	1.0
gc19_pc.5utr::gencode::CTNNA2::ENSG00000066032.14	1.0
gc19_pc.5utr::gencode::CTHRC1::ENSG00000164932.8	1.0
gc19_pc.5utr::gencode::CTD-2144E22.5::ENSG00000179755.2	1.0
gc19_pc.5utr::gencode::CT62::ENSG00000225362.4	1.0
gc19_pc.5utr::gencode::CRY1::ENSG00000008405.7	1.0
gc19_pc.5utr::gencode::CPVL::ENSG00000106066.9	1.0
gc19_pc.5utr::gencode::CPLX2::ENSG00000145920.10	1.0
gc19_pc.5utr::gencode::CPEB1::ENSG00000214575.5	1.0
gc19_pc.5utr::gencode::CORO1A::ENSG00000102879.11	1.0
gc19_pc.5utr::gencode::COPB1::ENSG00000129083.8	1.0
gc19_pc.5utr::gencode::COLEC11::ENSG00000118004.13	1.0
gc19_pc.5utr::gencode::COL23A1::ENSG00000050767.11	1.0
gc19_pc.5utr::gencode::COBLL1::ENSG00000082438.11	1.0
gc19_pc.5utr::gencode::CNPPD1::ENSG00000115649.11	1.0
gc19_pc.5utr::gencode::CNOT7::ENSG00000198791.7	1.0
gc19_pc.5utr::gencode::CNOT4::ENSG00000080802.14	1.0
gc19_pc.5utr::gencode::CNOT2::ENSG00000111596.7	1.0
gc19_pc.5utr::gencode::CNKSR3::ENSG00000153721.13	1.0
gc19_pc.5utr::gencode::CMKLR1::ENSG00000174600.9	1.0
gc19_pc.5utr::gencode::CLUH::ENSG00000132361.12	1.0
gc19_pc.5utr::gencode::CLU::ENSG00000120885.15	1.0
gc19_pc.5utr::gencode::CLPP::ENSG00000125656.4	1.0
gc19_pc.5utr::gencode::CLK2::ENSG00000176444.14	1.0
gc19_pc.5utr::gencode::CLK1::ENSG00000013441.11	1.0
gc19_pc.5utr::gencode::CLIP4::ENSG00000115295.15	1.0
gc19_pc.5utr::gencode::CIRBP::ENSG00000099622.9	1.0
gc19_pc.5utr::gencode::CHPF::ENSG00000123989.9	1.0
gc19_pc.5utr::gencode::CHORDC1::ENSG00000110172.7	1.0
gc19_pc.5utr::gencode::CHN2::ENSG00000106069.16	1.0
gc19_pc.5utr::gencode::CHMP5::ENSG00000086065.9	1.0
gc19_pc.5utr::gencode::CHKB::ENSG00000100288.15	1.0
gc19_pc.5utr::gencode::CHFR::ENSG00000072609.13	1.0
gc19_pc.5utr::gencode::CHD7::ENSG00000171316.7	1.0
gc19_pc.5utr::gencode::CHCHD7::ENSG00000170791.13	1.0
gc19_pc.5utr::gencode::CFL1::ENSG00000172757.8	1.0
gc19_pc.5utr::gencode::CERS6::ENSG00000172292.10	1.0
gc19_pc.5utr::gencode::CEP41::ENSG00000106477.14	1.0
gc19_pc.5utr::gencode::CEP170::ENSG00000143702.11	1.0
gc19_pc.5utr::gencode::CENPP::ENSG00000188312.9	1.0
gc19_pc.5utr::gencode::CELF1::ENSG00000149187.13	1.0
gc19_pc.5utr::gencode::CDV3::ENSG00000091527.11	1.0
gc19_pc.5utr::gencode::CDT1::ENSG00000167513.4	1.0
gc19_pc.5utr::gencode::CDK5::ENSG00000164885.8	1.0
gc19_pc.5utr::gencode::CDK4::ENSG00000135446.12	1.0
gc19_pc.5utr::gencode::CDHR5::ENSG00000099834.14	1.0
gc19_pc.5utr::gencode::CDHR2::ENSG00000074276.6	1.0
gc19_pc.5utr::gencode::CDH17::ENSG00000079112.5	1.0
gc19_pc.5utr::gencode::CDH12::ENSG00000154162.9	1.0
gc19_pc.5utr::gencode::CDC7::ENSG00000097046.8	1.0
gc19_pc.5utr::gencode::CDC42::ENSG00000070831.11	1.0
gc19_pc.5utr::gencode::CDC25C::ENSG00000158402.14	1.0
gc19_pc.5utr::gencode::CDADC1::ENSG00000102543.10	1.0
gc19_pc.5utr::gencode::CD82::ENSG00000085117.7	1.0
gc19_pc.5utr::gencode::CD70::ENSG00000125726.6	1.0
gc19_pc.5utr::gencode::CD36::ENSG00000135218.13	1.0
gc19_pc.5utr::gencode::CCPG1::ENSG00000260916.1	1.0
gc19_pc.5utr::gencode::CCNT1::ENSG00000129315.5	1.0
gc19_pc.5utr::gencode::CCND2::ENSG00000118971.3	1.0
gc19_pc.5utr::gencode::CCER1::ENSG00000197651.3	1.0
gc19_pc.5utr::gencode::CCDC92::ENSG00000119242.4	1.0
gc19_pc.5utr::gencode::CCDC36::ENSG00000173421.12	1.0
gc19_pc.5utr::gencode::CCDC19::ENSG00000213085.5	1.0
gc19_pc.5utr::gencode::CCDC180::ENSG00000197816.9	1.0
gc19_pc.5utr::gencode::CBX8::ENSG00000141570.6	1.0
gc19_pc.5utr::gencode::CAV2::ENSG00000105971.10	1.0
gc19_pc.5utr::gencode::CAPN8::ENSG00000203697.7	1.0
gc19_pc.5utr::gencode::CAPN14::ENSG00000214711.5	1.0
gc19_pc.5utr::gencode::CAMK2A::ENSG00000070808.11	1.0
gc19_pc.5utr::gencode::CALCOCO1::ENSG00000012822.11	1.0
gc19_pc.5utr::gencode::CADPS::ENSG00000163618.13	1.0
gc19_pc.5utr::gencode::CACYBP::ENSG00000116161.13	1.0
gc19_pc.5utr::gencode::CACNG3::ENSG00000006116.3	1.0
gc19_pc.5utr::gencode::C7orf33::ENSG00000170279.2	1.0
gc19_pc.5utr::gencode::C6orf62::ENSG00000112308.8	1.0
gc19_pc.5utr::gencode::C4orf40::ENSG00000187533.9	1.0
gc19_pc.5utr::gencode::C4orf29::ENSG00000164074.10	1.0
gc19_pc.5utr::gencode::C2orf80::ENSG00000188674.6	1.0
gc19_pc.5utr::gencode::C21orf88::ENSG00000184809.8	1.0
gc19_pc.5utr::gencode::C1orf122::ENSG00000197982.12	1.0
gc19_pc.5utr::gencode::C1QL3::ENSG00000165985.8	1.0
gc19_pc.5utr::gencode::C16orf45::ENSG00000166780.6	1.0
gc19_pc.5utr::gencode::C15orf57::ENSG00000128891.11	1.0
gc19_pc.5utr::gencode::C14orf182::ENSG00000214900.4	1.0
gc19_pc.5utr::gencode::C14orf132::ENSG00000227051.4	1.0
gc19_pc.5utr::gencode::C12orf54::ENSG00000177627.5	1.0
gc19_pc.5utr::gencode::C12orf44::ENSG00000123395.10	1.0
gc19_pc.5utr::gencode::BTF3::ENSG00000145741.11	1.0
gc19_pc.5utr::gencode::BTBD7::ENSG00000011114.10	1.0
gc19_pc.5utr::gencode::BTBD3::ENSG00000132640.10	1.0
gc19_pc.5utr::gencode::BRD7::ENSG00000166164.11	1.0
gc19_pc.5utr::gencode::BMP10::ENSG00000163217.1	1.0
gc19_pc.5utr::gencode::BLK::ENSG00000136573.8	1.0
gc19_pc.5utr::gencode::BEX2::ENSG00000133134.7	1.0
gc19_pc.5utr::gencode::BEST3::ENSG00000127325.14	1.0
gc19_pc.5utr::gencode::BEST1::ENSG00000167995.11	1.0
gc19_pc.5utr::gencode::BEND4::ENSG00000188848.11	1.0
gc19_pc.5utr::gencode::BCL9L::ENSG00000186174.8	1.0
gc19_pc.5utr::gencode::BCL10::ENSG00000142867.8	1.0
gc19_pc.5utr::gencode::BAI3::ENSG00000135298.9	1.0
gc19_pc.5utr::gencode::BAI1::ENSG00000181790.6	1.0
gc19_pc.5utr::gencode::B3GALT1::ENSG00000172318.4	1.0
gc19_pc.5utr::gencode::AXIN2::ENSG00000168646.8	1.0
gc19_pc.5utr::gencode::ATXN7L3::ENSG00000087152.11	1.0
gc19_pc.5utr::gencode::ATP5G3::ENSG00000154518.5	1.0
gc19_pc.5utr::gencode::ATAD2B::ENSG00000119778.10	1.0
gc19_pc.5utr::gencode::ATAD1::ENSG00000138138.9	1.0
gc19_pc.5utr::gencode::ASPSCR1::ENSG00000169696.11	1.0
gc19_pc.5utr::gencode::ASB6::ENSG00000148331.7	1.0
gc19_pc.5utr::gencode::ARPC4::ENSG00000241553.8	1.0
gc19_pc.5utr::gencode::ARPC1A::ENSG00000241685.4	1.0
gc19_pc.5utr::gencode::ARID5B::ENSG00000150347.10	1.0
gc19_pc.5utr::gencode::ARHGEF17::ENSG00000110237.3	1.0
gc19_pc.5utr::gencode::APOO::ENSG00000184831.9	1.0
gc19_pc.5utr::gencode::APOM::ENSG00000204444.6	1.0
gc19_pc.5utr::gencode::APC2::ENSG00000115266.7	1.0
gc19_pc.5utr::gencode::AP2B1::ENSG00000006125.12	1.0
gc19_pc.5utr::gencode::AP1G1::ENSG00000166747.8	1.0
gc19_pc.5utr::gencode::AP002884.2::ENSG00000268472.1	1.0
gc19_pc.5utr::gencode::ANO1::ENSG00000131620.13	1.0
gc19_pc.5utr::gencode::ANKRD9::ENSG00000156381.4	1.0
gc19_pc.5utr::gencode::ANKRD34B::ENSG00000189127.3	1.0
gc19_pc.5utr::gencode::ANKRD13B::ENSG00000198720.8	1.0
gc19_pc.5utr::gencode::ANKRA2::ENSG00000164331.5	1.0
gc19_pc.5utr::gencode::ANHX::ENSG00000227059.2	1.0
gc19_pc.5utr::gencode::ANGPTL4::ENSG00000167772.7	1.0
gc19_pc.5utr::gencode::ANGPT2::ENSG00000091879.9	1.0
gc19_pc.5utr::gencode::ANGPT1::ENSG00000154188.5	1.0
gc19_pc.5utr::gencode::AMT::ENSG00000145020.10	1.0
gc19_pc.5utr::gencode::AMPD3::ENSG00000133805.11	1.0
gc19_pc.5utr::gencode::AMPD2::ENSG00000116337.11	1.0
gc19_pc.5utr::gencode::AMIGO2::ENSG00000139211.5	1.0
gc19_pc.5utr::gencode::AMD1::ENSG00000123505.10	1.0
gc19_pc.5utr::gencode::AL391152.1::ENSG00000212928.1	1.0
gc19_pc.5utr::gencode::AL355390.1::ENSG00000177596.1	1.0
gc19_pc.5utr::gencode::AKAP5::ENSG00000179841.8	1.0
gc19_pc.5utr::gencode::AJUBA::ENSG00000129474.11	1.0
gc19_pc.5utr::gencode::AHR::ENSG00000106546.8	1.0
gc19_pc.5utr::gencode::AGPS::ENSG00000018510.8	1.0
gc19_pc.5utr::gencode::ADRA1B::ENSG00000170214.3	1.0
gc19_pc.5utr::gencode::ADCY7::ENSG00000121281.8	1.0
gc19_pc.5utr::gencode::ACY1::ENSG00000243989.3	1.0
gc19_pc.5utr::gencode::ACTG1::ENSG00000184009.5	1.0
gc19_pc.5utr::gencode::ACSL5::ENSG00000197142.6	1.0
gc19_pc.5utr::gencode::ACP5::ENSG00000102575.6	1.0
gc19_pc.5utr::gencode::ACAP2::ENSG00000114331.8	1.0
gc19_pc.5utr::gencode::ACAD11::ENSG00000240303.3	1.0
gc19_pc.5utr::gencode::AC079354.1::ENSG00000182329.6	1.0
gc19_pc.5utr::gencode::AC006946.15::ENSG00000235478.1	1.0
gc19_pc.5utr::gencode::ABHD6::ENSG00000163686.9	1.0
gc19_pc.5utr::gencode::ABHD16A::ENSG00000204427.7	1.0
gc19_pc.5utr::gencode::ABCA10::ENSG00000154263.13	1.0
gc19_pc.5utr::gencode::ZZEF1::ENSG00000074755.10	1.0
gc19_pc.5utr::gencode::ZYX::ENSG00000159840.11	1.0
gc19_pc.5utr::gencode::ZYG11B::ENSG00000162378.8	1.0
gc19_pc.5utr::gencode::ZYG11A::ENSG00000203995.5	1.0
gc19_pc.5utr::gencode::ZXDC::ENSG00000070476.10	1.0
gc19_pc.5utr::gencode::ZXDB::ENSG00000198455.3	1.0
gc19_pc.5utr::gencode::ZXDA::ENSG00000198205.5	1.0
gc19_pc.5utr::gencode::ZWINT::ENSG00000122952.12	1.0
gc19_pc.5utr::gencode::ZWILCH::ENSG00000174442.7	1.0
gc19_pc.5utr::gencode::ZW10::ENSG00000086827.4	1.0
gc19_pc.5utr::gencode::ZUFSP::ENSG00000153975.5	1.0
gc19_pc.5utr::gencode::ZSWIM8::ENSG00000214655.6	1.0
gc19_pc.5utr::gencode::ZSWIM5::ENSG00000162415.6	1.0
gc19_pc.5utr::gencode::ZSWIM4::ENSG00000132003.5	1.0
gc19_pc.5utr::gencode::ZSWIM3::ENSG00000132801.5	1.0
gc19_pc.5utr::gencode::ZSWIM2::ENSG00000163012.3	1.0
gc19_pc.5utr::gencode::ZSWIM1::ENSG00000168612.4	1.0
gc19_pc.5utr::gencode::ZSCAN9::ENSG00000137185.7	1.0
gc19_pc.5utr::gencode::ZSCAN5C::ENSG00000204532.2	1.0
gc19_pc.5utr::gencode::ZSCAN5B::ENSG00000197213.5	1.0
gc19_pc.5utr::gencode::ZSCAN4::ENSG00000180532.6	1.0
gc19_pc.5utr::gencode::ZSCAN32::ENSG00000140987.15	1.0
gc19_pc.5utr::gencode::ZSCAN2::ENSG00000176371.9	1.0
gc19_pc.5utr::gencode::ZSCAN29::ENSG00000140265.8	1.0
gc19_pc.5utr::gencode::ZSCAN25::ENSG00000197037.6	1.0
gc19_pc.5utr::gencode::ZSCAN23::ENSG00000187987.5	1.0
gc19_pc.5utr::gencode::ZSCAN22::ENSG00000182318.5	1.0
gc19_pc.5utr::gencode::ZSCAN21::ENSG00000166529.10	1.0
gc19_pc.5utr::gencode::ZSCAN20::ENSG00000121903.10	1.0
gc19_pc.5utr::gencode::ZSCAN1::ENSG00000152467.5	1.0
gc19_pc.5utr::gencode::ZSCAN18::ENSG00000121413.8	1.0
gc19_pc.5utr::gencode::ZSCAN16::ENSG00000196812.4	1.0
gc19_pc.5utr::gencode::ZSCAN12::ENSG00000158691.10	1.0
gc19_pc.5utr::gencode::ZSCAN10::ENSG00000130182.3	1.0
gc19_pc.5utr::gencode::ZRSR2::ENSG00000169249.8	1.0
gc19_pc.5utr::gencode::ZRSR1::ENSG00000212643.1	1.0
gc19_pc.5utr::gencode::ZRANB3::ENSG00000121988.13	1.0
gc19_pc.5utr::gencode::ZRANB2::ENSG00000132485.8	1.0
gc19_pc.5utr::gencode::ZRANB1::ENSG00000019995.6	1.0
gc19_pc.5utr::gencode::ZPBP::ENSG00000042813.3	1.0
gc19_pc.5utr::gencode::ZPBP2::ENSG00000186075.8	1.0
gc19_pc.5utr::gencode::ZP4::ENSG00000116996.5	1.0
gc19_pc.5utr::gencode::ZP3::ENSG00000188372.10	1.0
gc19_pc.5utr::gencode::ZP2::ENSG00000103310.6	1.0
gc19_pc.5utr::gencode::ZNRF4::ENSG00000105428.4	1.0
gc19_pc.5utr::gencode::ZNRF3::ENSG00000183579.11	1.0
gc19_pc.5utr::gencode::ZNRF2::ENSG00000180233.9	1.0
gc19_pc.5utr::gencode::ZNRF1::ENSG00000186187.7	1.0
gc19_pc.5utr::gencode::ZNRD1::ENSG00000066379.10	1.0
gc19_pc.5utr::gencode::ZNHIT6::ENSG00000117174.6	1.0
gc19_pc.5utr::gencode::ZNHIT3::ENSG00000108278.7	1.0
gc19_pc.5utr::gencode::ZNHIT2::ENSG00000174276.5	1.0
gc19_pc.5utr::gencode::ZNHIT1::ENSG00000106400.7	1.0
gc19_pc.5utr::gencode::ZNFX1::ENSG00000124201.10	1.0
gc19_pc.5utr::gencode::ZNF99::ENSG00000213973.4	1.0
gc19_pc.5utr::gencode::ZNF98::ENSG00000197360.5	1.0
gc19_pc.5utr::gencode::ZNF93::ENSG00000184635.9	1.0
gc19_pc.5utr::gencode::ZNF92::ENSG00000146757.9	1.0
gc19_pc.5utr::gencode::ZNF91::ENSG00000167232.9	1.0
gc19_pc.5utr::gencode::ZNF90::ENSG00000213988.5	1.0
gc19_pc.5utr::gencode::ZNF8::ENSG00000273439.1	1.0
gc19_pc.5utr::gencode::ZNF8::ENSG00000083842.8	1.0
gc19_pc.5utr::gencode::ZNF891::ENSG00000214029.3	1.0
gc19_pc.5utr::gencode::ZNF880::ENSG00000221923.4	1.0
gc19_pc.5utr::gencode::ZNF879::ENSG00000234284.2	1.0
gc19_pc.5utr::gencode::ZNF878::ENSG00000257446.2	1.0
gc19_pc.5utr::gencode::ZNF865::ENSG00000261221.1	1.0
gc19_pc.5utr::gencode::ZNF862::ENSG00000106479.6	1.0
gc19_pc.5utr::gencode::ZNF860::ENSG00000197385.5	1.0
gc19_pc.5utr::gencode::ZNF85::ENSG00000105750.10	1.0
gc19_pc.5utr::gencode::ZNF853::ENSG00000236609.3	1.0
gc19_pc.5utr::gencode::ZNF852::ENSG00000178917.10	1.0
gc19_pc.5utr::gencode::ZNF850::ENSG00000267041.1	1.0
gc19_pc.5utr::gencode::ZNF84::ENSG00000198040.6	1.0
gc19_pc.5utr::gencode::ZNF846::ENSG00000196605.3	1.0
gc19_pc.5utr::gencode::ZNF845::ENSG00000213799.6	1.0
gc19_pc.5utr::gencode::ZNF844::ENSG00000223547.5	1.0
gc19_pc.5utr::gencode::ZNF843::ENSG00000176723.5	1.0
gc19_pc.5utr::gencode::ZNF841::ENSG00000197608.7	1.0
gc19_pc.5utr::gencode::ZNF83::ENSG00000167766.14	1.0
gc19_pc.5utr::gencode::ZNF839::ENSG00000022976.11	1.0
gc19_pc.5utr::gencode::ZNF837::ENSG00000152475.6	1.0
gc19_pc.5utr::gencode::ZNF836::ENSG00000196267.8	1.0
gc19_pc.5utr::gencode::ZNF835::ENSG00000127903.12	1.0
gc19_pc.5utr::gencode::ZNF830::ENSG00000198783.4	1.0
gc19_pc.5utr::gencode::ZNF829::ENSG00000185869.9	1.0
gc19_pc.5utr::gencode::ZNF827::ENSG00000151612.11	1.0
gc19_pc.5utr::gencode::ZNF823::ENSG00000197933.8	1.0
gc19_pc.5utr::gencode::ZNF821::ENSG00000102984.10	1.0
gc19_pc.5utr::gencode::ZNF81::ENSG00000197779.9	1.0
gc19_pc.5utr::gencode::ZNF816::ENSG00000180257.8	1.0
gc19_pc.5utr::gencode::ZNF814::ENSG00000204514.5	1.0
gc19_pc.5utr::gencode::ZNF813::ENSG00000198346.6	1.0
gc19_pc.5utr::gencode::ZNF812::ENSG00000224689.3	1.0
gc19_pc.5utr::gencode::ZNF80::ENSG00000174255.5	1.0
gc19_pc.5utr::gencode::ZNF808::ENSG00000198482.6	1.0
gc19_pc.5utr::gencode::ZNF805::ENSG00000204524.5	1.0
gc19_pc.5utr::gencode::ZNF804B::ENSG00000182348.5	1.0
gc19_pc.5utr::gencode::ZNF804A::ENSG00000170396.6	1.0
gc19_pc.5utr::gencode::ZNF800::ENSG00000048405.5	1.0
gc19_pc.5utr::gencode::ZNF7::ENSG00000147789.11	1.0
gc19_pc.5utr::gencode::ZNF79::ENSG00000196152.6	1.0
gc19_pc.5utr::gencode::ZNF799::ENSG00000196466.6	1.0
gc19_pc.5utr::gencode::ZNF793::ENSG00000188227.8	1.0
gc19_pc.5utr::gencode::ZNF792::ENSG00000180884.9	1.0
gc19_pc.5utr::gencode::ZNF791::ENSG00000173875.9	1.0
gc19_pc.5utr::gencode::ZNF790::ENSG00000197863.4	1.0
gc19_pc.5utr::gencode::ZNF789::ENSG00000198556.9	1.0
gc19_pc.5utr::gencode::ZNF788::ENSG00000214189.4	1.0
gc19_pc.5utr::gencode::ZNF788::ENSG00000188474.6	1.0
gc19_pc.5utr::gencode::ZNF787::ENSG00000142409.4	1.0
gc19_pc.5utr::gencode::ZNF786::ENSG00000197362.9	1.0
gc19_pc.5utr::gencode::ZNF785::ENSG00000197162.8	1.0
gc19_pc.5utr::gencode::ZNF784::ENSG00000179922.5	1.0
gc19_pc.5utr::gencode::ZNF783::ENSG00000204946.5	1.0
gc19_pc.5utr::gencode::ZNF782::ENSG00000196597.7	1.0
gc19_pc.5utr::gencode::ZNF781::ENSG00000196381.6	1.0
gc19_pc.5utr::gencode::ZNF780B::ENSG00000128000.11	1.0
gc19_pc.5utr::gencode::ZNF77::ENSG00000175691.8	1.0
gc19_pc.5utr::gencode::ZNF778::ENSG00000170100.9	1.0
gc19_pc.5utr::gencode::ZNF777::ENSG00000196453.7	1.0
gc19_pc.5utr::gencode::ZNF776::ENSG00000152443.8	1.0
gc19_pc.5utr::gencode::ZNF775::ENSG00000196456.4	1.0
gc19_pc.5utr::gencode::ZNF774::ENSG00000196391.6	1.0
gc19_pc.5utr::gencode::ZNF773::ENSG00000152439.8	1.0
gc19_pc.5utr::gencode::ZNF772::ENSG00000197128.7	1.0
gc19_pc.5utr::gencode::ZNF771::ENSG00000179965.7	1.0
gc19_pc.5utr::gencode::ZNF770::ENSG00000198146.4	1.0
gc19_pc.5utr::gencode::ZNF768::ENSG00000169957.8	1.0
gc19_pc.5utr::gencode::ZNF766::ENSG00000196214.6	1.0
gc19_pc.5utr::gencode::ZNF765::ENSG00000196417.8	1.0
gc19_pc.5utr::gencode::ZNF764::ENSG00000169951.5	1.0
gc19_pc.5utr::gencode::ZNF763::ENSG00000267179.1	1.0
gc19_pc.5utr::gencode::ZNF763::ENSG00000197054.7	1.0
gc19_pc.5utr::gencode::ZNF75D::ENSG00000186376.10	1.0
gc19_pc.5utr::gencode::ZNF75A::ENSG00000162086.10	1.0
gc19_pc.5utr::gencode::ZNF74::ENSG00000185252.13	1.0
gc19_pc.5utr::gencode::ZNF749::ENSG00000186230.6	1.0
gc19_pc.5utr::gencode::ZNF747::ENSG00000169955.6	1.0
gc19_pc.5utr::gencode::ZNF746::ENSG00000181220.11	1.0
gc19_pc.5utr::gencode::ZNF740::ENSG00000139651.9	1.0
gc19_pc.5utr::gencode::ZNF738::ENSG00000172687.9	1.0
gc19_pc.5utr::gencode::ZNF737::ENSG00000237440.4	1.0
gc19_pc.5utr::gencode::ZNF736::ENSG00000234444.5	1.0
gc19_pc.5utr::gencode::ZNF732::ENSG00000186777.7	1.0
gc19_pc.5utr::gencode::ZNF730::ENSG00000183850.9	1.0
gc19_pc.5utr::gencode::ZNF729::ENSG00000196350.7	1.0
gc19_pc.5utr::gencode::ZNF728::ENSG00000269067.1	1.0
gc19_pc.5utr::gencode::ZNF727::ENSG00000257482.3	1.0
gc19_pc.5utr::gencode::ZNF726::ENSG00000213967.6	1.0
gc19_pc.5utr::gencode::ZNF724P::ENSG00000196081.5	1.0
gc19_pc.5utr::gencode::ZNF721::ENSG00000182903.11	1.0
gc19_pc.5utr::gencode::ZNF720::ENSG00000197302.6	1.0
gc19_pc.5utr::gencode::ZNF71::ENSG00000197951.4	1.0
gc19_pc.5utr::gencode::ZNF717::ENSG00000227124.4	1.0
gc19_pc.5utr::gencode::ZNF716::ENSG00000182111.8	1.0
gc19_pc.5utr::gencode::ZNF714::ENSG00000160352.11	1.0
gc19_pc.5utr::gencode::ZNF713::ENSG00000178665.10	1.0
gc19_pc.5utr::gencode::ZNF711::ENSG00000147180.12	1.0
gc19_pc.5utr::gencode::ZNF710::ENSG00000140548.5	1.0
gc19_pc.5utr::gencode::ZNF70::ENSG00000187792.3	1.0
gc19_pc.5utr::gencode::ZNF709::ENSG00000242852.2	1.0
gc19_pc.5utr::gencode::ZNF709::ENSG00000196826.7	1.0
gc19_pc.5utr::gencode::ZNF708::ENSG00000182141.5	1.0
gc19_pc.5utr::gencode::ZNF707::ENSG00000181135.11	1.0
gc19_pc.5utr::gencode::ZNF706::ENSG00000120963.7	1.0
gc19_pc.5utr::gencode::ZNF705G::ENSG00000215372.5	1.0
gc19_pc.5utr::gencode::ZNF705D::ENSG00000215343.3	1.0
gc19_pc.5utr::gencode::ZNF705B::ENSG00000215356.3	1.0
gc19_pc.5utr::gencode::ZNF705A::ENSG00000196946.5	1.0
gc19_pc.5utr::gencode::ZNF704::ENSG00000164684.9	1.0
gc19_pc.5utr::gencode::ZNF703::ENSG00000183779.5	1.0
gc19_pc.5utr::gencode::ZNF701::ENSG00000167562.7	1.0
gc19_pc.5utr::gencode::ZNF700::ENSG00000196757.3	1.0
gc19_pc.5utr::gencode::ZNF69::ENSG00000198429.5	1.0
gc19_pc.5utr::gencode::ZNF699::ENSG00000196110.3	1.0
gc19_pc.5utr::gencode::ZNF697::ENSG00000143067.4	1.0
gc19_pc.5utr::gencode::ZNF696::ENSG00000185730.3	1.0
gc19_pc.5utr::gencode::ZNF695::ENSG00000197472.10	1.0
gc19_pc.5utr::gencode::ZNF692::ENSG00000171163.11	1.0
gc19_pc.5utr::gencode::ZNF691::ENSG00000164011.13	1.0
gc19_pc.5utr::gencode::ZNF689::ENSG00000156853.7	1.0
gc19_pc.5utr::gencode::ZNF688::ENSG00000229809.4	1.0
gc19_pc.5utr::gencode::ZNF687::ENSG00000143373.13	1.0
gc19_pc.5utr::gencode::ZNF684::ENSG00000117010.11	1.0
gc19_pc.5utr::gencode::ZNF683::ENSG00000176083.13	1.0
gc19_pc.5utr::gencode::ZNF682::ENSG00000197124.7	1.0
gc19_pc.5utr::gencode::ZNF681::ENSG00000196172.8	1.0
gc19_pc.5utr::gencode::ZNF680::ENSG00000173041.7	1.0
gc19_pc.5utr::gencode::ZNF679::ENSG00000197123.5	1.0
gc19_pc.5utr::gencode::ZNF678::ENSG00000181450.13	1.0
gc19_pc.5utr::gencode::ZNF677::ENSG00000197928.6	1.0
gc19_pc.5utr::gencode::ZNF676::ENSG00000196109.6	1.0
gc19_pc.5utr::gencode::ZNF675::ENSG00000197372.5	1.0
gc19_pc.5utr::gencode::ZNF674::ENSG00000251192.3	1.0
gc19_pc.5utr::gencode::ZNF672::ENSG00000171161.8	1.0
gc19_pc.5utr::gencode::ZNF671::ENSG00000083814.8	1.0
gc19_pc.5utr::gencode::ZNF670::ENSG00000135747.7	1.0
gc19_pc.5utr::gencode::ZNF66::ENSG00000160229.7	1.0
gc19_pc.5utr::gencode::ZNF669::ENSG00000188295.10	1.0
gc19_pc.5utr::gencode::ZNF667::ENSG00000198046.7	1.0
gc19_pc.5utr::gencode::ZNF665::ENSG00000197497.6	1.0
gc19_pc.5utr::gencode::ZNF664::ENSG00000179195.11	1.0
gc19_pc.5utr::gencode::ZNF662::ENSG00000182983.10	1.0
gc19_pc.5utr::gencode::ZNF660::ENSG00000144792.5	1.0
gc19_pc.5utr::gencode::ZNF658::ENSG00000196409.7	1.0
gc19_pc.5utr::gencode::ZNF655::ENSG00000197343.6	1.0
gc19_pc.5utr::gencode::ZNF654::ENSG00000175105.5	1.0
gc19_pc.5utr::gencode::ZNF653::ENSG00000161914.5	1.0
gc19_pc.5utr::gencode::ZNF652::ENSG00000198740.4	1.0
gc19_pc.5utr::gencode::ZNF649::ENSG00000198093.6	1.0
gc19_pc.5utr::gencode::ZNF648::ENSG00000179930.5	1.0
gc19_pc.5utr::gencode::ZNF646::ENSG00000167395.10	1.0
gc19_pc.5utr::gencode::ZNF645::ENSG00000175809.3	1.0
gc19_pc.5utr::gencode::ZNF644::ENSG00000122482.16	1.0
gc19_pc.5utr::gencode::ZNF641::ENSG00000167528.8	1.0
gc19_pc.5utr::gencode::ZNF639::ENSG00000121864.5	1.0
gc19_pc.5utr::gencode::ZNF638::ENSG00000075292.14	1.0
gc19_pc.5utr::gencode::ZNF630::ENSG00000221994.6	1.0
gc19_pc.5utr::gencode::ZNF629::ENSG00000102870.4	1.0
gc19_pc.5utr::gencode::ZNF628::ENSG00000197483.8	1.0
gc19_pc.5utr::gencode::ZNF627::ENSG00000198551.5	1.0
gc19_pc.5utr::gencode::ZNF626::ENSG00000188171.10	1.0
gc19_pc.5utr::gencode::ZNF625::ENSG00000257591.1	1.0
gc19_pc.5utr::gencode::ZNF624::ENSG00000197566.5	1.0
gc19_pc.5utr::gencode::ZNF623::ENSG00000183309.7	1.0
gc19_pc.5utr::gencode::ZNF622::ENSG00000173545.4	1.0
gc19_pc.5utr::gencode::ZNF621::ENSG00000172888.7	1.0
gc19_pc.5utr::gencode::ZNF620::ENSG00000177842.7	1.0
gc19_pc.5utr::gencode::ZNF619::ENSG00000177873.8	1.0
gc19_pc.5utr::gencode::ZNF618::ENSG00000157657.10	1.0
gc19_pc.5utr::gencode::ZNF616::ENSG00000204611.2	1.0
gc19_pc.5utr::gencode::ZNF615::ENSG00000197619.9	1.0
gc19_pc.5utr::gencode::ZNF614::ENSG00000142556.14	1.0
gc19_pc.5utr::gencode::ZNF613::ENSG00000176024.12	1.0
gc19_pc.5utr::gencode::ZNF611::ENSG00000213020.4	1.0
gc19_pc.5utr::gencode::ZNF610::ENSG00000167554.10	1.0
gc19_pc.5utr::gencode::ZNF609::ENSG00000180357.5	1.0
gc19_pc.5utr::gencode::ZNF608::ENSG00000168916.11	1.0
gc19_pc.5utr::gencode::ZNF607::ENSG00000198182.8	1.0
gc19_pc.5utr::gencode::ZNF606::ENSG00000166704.7	1.0
gc19_pc.5utr::gencode::ZNF605::ENSG00000196458.6	1.0
gc19_pc.5utr::gencode::ZNF600::ENSG00000189190.7	1.0
gc19_pc.5utr::gencode::ZNF599::ENSG00000153896.13	1.0
gc19_pc.5utr::gencode::ZNF598::ENSG00000167962.8	1.0
gc19_pc.5utr::gencode::ZNF597::ENSG00000167981.4	1.0
gc19_pc.5utr::gencode::ZNF596::ENSG00000172748.8	1.0
gc19_pc.5utr::gencode::ZNF595::ENSG00000197701.7	1.0
gc19_pc.5utr::gencode::ZNF594::ENSG00000180626.9	1.0
gc19_pc.5utr::gencode::ZNF593::ENSG00000142684.7	1.0
gc19_pc.5utr::gencode::ZNF592::ENSG00000166716.5	1.0
gc19_pc.5utr::gencode::ZNF589::ENSG00000164048.9	1.0
gc19_pc.5utr::gencode::ZNF587B::ENSG00000269343.2	1.0
gc19_pc.5utr::gencode::ZNF587::ENSG00000198466.8	1.0
gc19_pc.5utr::gencode::ZNF586::ENSG00000083828.11	1.0
gc19_pc.5utr::gencode::ZNF585B::ENSG00000245680.5	1.0
gc19_pc.5utr::gencode::ZNF585A::ENSG00000196967.6	1.0
gc19_pc.5utr::gencode::ZNF584::ENSG00000171574.13	1.0
gc19_pc.5utr::gencode::ZNF583::ENSG00000198440.5	1.0
gc19_pc.5utr::gencode::ZNF582::ENSG00000018869.12	1.0
gc19_pc.5utr::gencode::ZNF581::ENSG00000171425.5	1.0
gc19_pc.5utr::gencode::ZNF580::ENSG00000213015.4	1.0
gc19_pc.5utr::gencode::ZNF57::ENSG00000171970.8	1.0
gc19_pc.5utr::gencode::ZNF579::ENSG00000218891.2	1.0
gc19_pc.5utr::gencode::ZNF578::ENSG00000258405.5	1.0
gc19_pc.5utr::gencode::ZNF577::ENSG00000161551.8	1.0
gc19_pc.5utr::gencode::ZNF576::ENSG00000124444.11	1.0
gc19_pc.5utr::gencode::ZNF575::ENSG00000176472.6	1.0
gc19_pc.5utr::gencode::ZNF574::ENSG00000105732.9	1.0
gc19_pc.5utr::gencode::ZNF573::ENSG00000189144.9	1.0
gc19_pc.5utr::gencode::ZNF572::ENSG00000180938.5	1.0
gc19_pc.5utr::gencode::ZNF571::ENSG00000180479.9	1.0
gc19_pc.5utr::gencode::ZNF570::ENSG00000171827.6	1.0
gc19_pc.5utr::gencode::ZNF569::ENSG00000196437.6	1.0
gc19_pc.5utr::gencode::ZNF568::ENSG00000198453.8	1.0
gc19_pc.5utr::gencode::ZNF567::ENSG00000189042.9	1.0
gc19_pc.5utr::gencode::ZNF566::ENSG00000186017.10	1.0
gc19_pc.5utr::gencode::ZNF565::ENSG00000196357.7	1.0
gc19_pc.5utr::gencode::ZNF564::ENSG00000249709.3	1.0
gc19_pc.5utr::gencode::ZNF563::ENSG00000188868.9	1.0
gc19_pc.5utr::gencode::ZNF562::ENSG00000171466.5	1.0
gc19_pc.5utr::gencode::ZNF561::ENSG00000171469.6	1.0
gc19_pc.5utr::gencode::ZNF560::ENSG00000198028.3	1.0
gc19_pc.5utr::gencode::ZNF559::ENSG00000188321.9	1.0
gc19_pc.5utr::gencode::ZNF558::ENSG00000167785.4	1.0
gc19_pc.5utr::gencode::ZNF557::ENSG00000130544.7	1.0
gc19_pc.5utr::gencode::ZNF556::ENSG00000172000.3	1.0
gc19_pc.5utr::gencode::ZNF555::ENSG00000186300.7	1.0
gc19_pc.5utr::gencode::ZNF554::ENSG00000172006.7	1.0
gc19_pc.5utr::gencode::ZNF552::ENSG00000178935.5	1.0
gc19_pc.5utr::gencode::ZNF551::ENSG00000204519.6	1.0
gc19_pc.5utr::gencode::ZNF550::ENSG00000251369.4	1.0
gc19_pc.5utr::gencode::ZNF549::ENSG00000121406.4	1.0
gc19_pc.5utr::gencode::ZNF548::ENSG00000188785.7	1.0
gc19_pc.5utr::gencode::ZNF547::ENSG00000152433.10	1.0
gc19_pc.5utr::gencode::ZNF546::ENSG00000187187.9	1.0
gc19_pc.5utr::gencode::ZNF544::ENSG00000198131.9	1.0
gc19_pc.5utr::gencode::ZNF543::ENSG00000178229.7	1.0
gc19_pc.5utr::gencode::ZNF540::ENSG00000171817.12	1.0
gc19_pc.5utr::gencode::ZNF536::ENSG00000198597.4	1.0
gc19_pc.5utr::gencode::ZNF534::ENSG00000198633.6	1.0
gc19_pc.5utr::gencode::ZNF530::ENSG00000183647.6	1.0
gc19_pc.5utr::gencode::ZNF529::ENSG00000186020.8	1.0
gc19_pc.5utr::gencode::ZNF528::ENSG00000167555.9	1.0
gc19_pc.5utr::gencode::ZNF527::ENSG00000189164.10	1.0
gc19_pc.5utr::gencode::ZNF526::ENSG00000167625.6	1.0
gc19_pc.5utr::gencode::ZNF525::ENSG00000203326.5	1.0
gc19_pc.5utr::gencode::ZNF524::ENSG00000171443.6	1.0
gc19_pc.5utr::gencode::ZNF521::ENSG00000198795.6	1.0
gc19_pc.5utr::gencode::ZNF519::ENSG00000175322.7	1.0
gc19_pc.5utr::gencode::ZNF518B::ENSG00000178163.3	1.0
gc19_pc.5utr::gencode::ZNF517::ENSG00000197363.5	1.0
gc19_pc.5utr::gencode::ZNF516::ENSG00000101493.6	1.0
gc19_pc.5utr::gencode::ZNF514::ENSG00000144026.7	1.0
gc19_pc.5utr::gencode::ZNF513::ENSG00000163795.9	1.0
gc19_pc.5utr::gencode::ZNF512B::ENSG00000196700.3	1.0
gc19_pc.5utr::gencode::ZNF512::ENSG00000243943.5	1.0
gc19_pc.5utr::gencode::ZNF511::ENSG00000198546.10	1.0
gc19_pc.5utr::gencode::ZNF510::ENSG00000081386.8	1.0
gc19_pc.5utr::gencode::ZNF507::ENSG00000168813.12	1.0
gc19_pc.5utr::gencode::ZNF506::ENSG00000081665.9	1.0
gc19_pc.5utr::gencode::ZNF503::ENSG00000165655.14	1.0
gc19_pc.5utr::gencode::ZNF502::ENSG00000196653.7	1.0
gc19_pc.5utr::gencode::ZNF501::ENSG00000186446.7	1.0
gc19_pc.5utr::gencode::ZNF500::ENSG00000103199.9	1.0
gc19_pc.5utr::gencode::ZNF497::ENSG00000174586.6	1.0
gc19_pc.5utr::gencode::ZNF493::ENSG00000196268.7	1.0
gc19_pc.5utr::gencode::ZNF492::ENSG00000229676.2	1.0
gc19_pc.5utr::gencode::ZNF491::ENSG00000177599.8	1.0
gc19_pc.5utr::gencode::ZNF490::ENSG00000188033.5	1.0
gc19_pc.5utr::gencode::ZNF48::ENSG00000180035.6	1.0
gc19_pc.5utr::gencode::ZNF488::ENSG00000165388.8	1.0
gc19_pc.5utr::gencode::ZNF487::ENSG00000243660.5	1.0
gc19_pc.5utr::gencode::ZNF486::ENSG00000256229.3	1.0
gc19_pc.5utr::gencode::ZNF485::ENSG00000198298.8	1.0
gc19_pc.5utr::gencode::ZNF484::ENSG00000127081.9	1.0
gc19_pc.5utr::gencode::ZNF483::ENSG00000173258.8	1.0
gc19_pc.5utr::gencode::ZNF480::ENSG00000198464.9	1.0
gc19_pc.5utr::gencode::ZNF479::ENSG00000185177.8	1.0
gc19_pc.5utr::gencode::ZNF474::ENSG00000164185.4	1.0
gc19_pc.5utr::gencode::ZNF473::ENSG00000142528.11	1.0
gc19_pc.5utr::gencode::ZNF471::ENSG00000196263.3	1.0
gc19_pc.5utr::gencode::ZNF470::ENSG00000197016.7	1.0
gc19_pc.5utr::gencode::ZNF468::ENSG00000204604.5	1.0
gc19_pc.5utr::gencode::ZNF467::ENSG00000181444.8	1.0
gc19_pc.5utr::gencode::ZNF462::ENSG00000148143.8	1.0
gc19_pc.5utr::gencode::ZNF461::ENSG00000197808.7	1.0
gc19_pc.5utr::gencode::ZNF460::ENSG00000197714.4	1.0
gc19_pc.5utr::gencode::ZNF45::ENSG00000124459.7	1.0
gc19_pc.5utr::gencode::ZNF454::ENSG00000178187.3	1.0
gc19_pc.5utr::gencode::ZNF451::ENSG00000112200.12	1.0
gc19_pc.5utr::gencode::ZNF44::ENSG00000197857.9	1.0
gc19_pc.5utr::gencode::ZNF449::ENSG00000173275.8	1.0
gc19_pc.5utr::gencode::ZNF446::ENSG00000083838.11	1.0
gc19_pc.5utr::gencode::ZNF445::ENSG00000185219.11	1.0
gc19_pc.5utr::gencode::ZNF444::ENSG00000167685.10	1.0
gc19_pc.5utr::gencode::ZNF443::ENSG00000180855.11	1.0
gc19_pc.5utr::gencode::ZNF442::ENSG00000198342.5	1.0
gc19_pc.5utr::gencode::ZNF441::ENSG00000197044.6	1.0
gc19_pc.5utr::gencode::ZNF440::ENSG00000171295.8	1.0
gc19_pc.5utr::gencode::ZNF43::ENSG00000198521.7	1.0
gc19_pc.5utr::gencode::ZNF439::ENSG00000171291.4	1.0
gc19_pc.5utr::gencode::ZNF438::ENSG00000183621.11	1.0
gc19_pc.5utr::gencode::ZNF436::ENSG00000125945.10	1.0
gc19_pc.5utr::gencode::ZNF433::ENSG00000197647.7	1.0
gc19_pc.5utr::gencode::ZNF432::ENSG00000256087.2	1.0
gc19_pc.5utr::gencode::ZNF431::ENSG00000196705.4	1.0
gc19_pc.5utr::gencode::ZNF430::ENSG00000118620.8	1.0
gc19_pc.5utr::gencode::ZNF429::ENSG00000197013.5	1.0
gc19_pc.5utr::gencode::ZNF428::ENSG00000131116.7	1.0
gc19_pc.5utr::gencode::ZNF426::ENSG00000130818.6	1.0
gc19_pc.5utr::gencode::ZNF425::ENSG00000204947.4	1.0
gc19_pc.5utr::gencode::ZNF423::ENSG00000102935.7	1.0
gc19_pc.5utr::gencode::ZNF420::ENSG00000197050.6	1.0
gc19_pc.5utr::gencode::ZNF41::ENSG00000147124.8	1.0
gc19_pc.5utr::gencode::ZNF419::ENSG00000105136.15	1.0
gc19_pc.5utr::gencode::ZNF418::ENSG00000196724.8	1.0
gc19_pc.5utr::gencode::ZNF417::ENSG00000173480.6	1.0
gc19_pc.5utr::gencode::ZNF416::ENSG00000083817.8	1.0
gc19_pc.5utr::gencode::ZNF415::ENSG00000170954.7	1.0
gc19_pc.5utr::gencode::ZNF414::ENSG00000133250.9	1.0
gc19_pc.5utr::gencode::ZNF410::ENSG00000119725.13	1.0
gc19_pc.5utr::gencode::ZNF408::ENSG00000175213.2	1.0
gc19_pc.5utr::gencode::ZNF407::ENSG00000215421.5	1.0
gc19_pc.5utr::gencode::ZNF3::ENSG00000166526.12	1.0
gc19_pc.5utr::gencode::ZNF398::ENSG00000197024.4	1.0
gc19_pc.5utr::gencode::ZNF397::ENSG00000186812.8	1.0
gc19_pc.5utr::gencode::ZNF396::ENSG00000186496.6	1.0
gc19_pc.5utr::gencode::ZNF395::ENSG00000186918.9	1.0
gc19_pc.5utr::gencode::ZNF394::ENSG00000160908.14	1.0
gc19_pc.5utr::gencode::ZNF391::ENSG00000124613.4	1.0
gc19_pc.5utr::gencode::ZNF385D::ENSG00000151789.5	1.0
gc19_pc.5utr::gencode::ZNF385C::ENSG00000187595.10	1.0
gc19_pc.5utr::gencode::ZNF385A::ENSG00000161642.13	1.0
gc19_pc.5utr::gencode::ZNF383::ENSG00000188283.7	1.0
gc19_pc.5utr::gencode::ZNF382::ENSG00000161298.12	1.0
gc19_pc.5utr::gencode::ZNF37A::ENSG00000075407.13	1.0
gc19_pc.5utr::gencode::ZNF366::ENSG00000178175.7	1.0
gc19_pc.5utr::gencode::ZNF362::ENSG00000160094.10	1.0
gc19_pc.5utr::gencode::ZNF35::ENSG00000169981.6	1.0
gc19_pc.5utr::gencode::ZNF358::ENSG00000198816.5	1.0
gc19_pc.5utr::gencode::ZNF354C::ENSG00000177932.6	1.0
gc19_pc.5utr::gencode::ZNF354B::ENSG00000178338.6	1.0
gc19_pc.5utr::gencode::ZNF354A::ENSG00000169131.6	1.0
gc19_pc.5utr::gencode::ZNF350::ENSG00000256683.2	1.0
gc19_pc.5utr::gencode::ZNF34::ENSG00000196378.7	1.0
gc19_pc.5utr::gencode::ZNF347::ENSG00000197937.8	1.0
gc19_pc.5utr::gencode::ZNF346::ENSG00000113761.7	1.0
gc19_pc.5utr::gencode::ZNF343::ENSG00000088876.7	1.0
gc19_pc.5utr::gencode::ZNF341::ENSG00000131061.9	1.0
gc19_pc.5utr::gencode::ZNF33B::ENSG00000196693.10	1.0
gc19_pc.5utr::gencode::ZNF33A::ENSG00000189180.11	1.0
gc19_pc.5utr::gencode::ZNF337::ENSG00000130684.9	1.0
gc19_pc.5utr::gencode::ZNF335::ENSG00000198026.6	1.0
gc19_pc.5utr::gencode::ZNF334::ENSG00000198185.7	1.0
gc19_pc.5utr::gencode::ZNF333::ENSG00000160961.7	1.0
gc19_pc.5utr::gencode::ZNF331::ENSG00000130844.12	1.0
gc19_pc.5utr::gencode::ZNF330::ENSG00000109445.6	1.0
gc19_pc.5utr::gencode::ZNF32::ENSG00000169740.9	1.0
gc19_pc.5utr::gencode::ZNF326::ENSG00000162664.12	1.0
gc19_pc.5utr::gencode::ZNF324B::ENSG00000249471.3	1.0
gc19_pc.5utr::gencode::ZNF324::ENSG00000083812.7	1.0
gc19_pc.5utr::gencode::ZNF322::ENSG00000181315.6	1.0
gc19_pc.5utr::gencode::ZNF321P::ENSG00000221874.4	1.0
gc19_pc.5utr::gencode::ZNF320::ENSG00000182986.8	1.0
gc19_pc.5utr::gencode::ZNF319::ENSG00000166188.2	1.0
gc19_pc.5utr::gencode::ZNF318::ENSG00000171467.11	1.0
gc19_pc.5utr::gencode::ZNF317::ENSG00000130803.10	1.0
gc19_pc.5utr::gencode::ZNF311::ENSG00000197935.6	1.0
gc19_pc.5utr::gencode::ZNF30::ENSG00000168661.10	1.0
gc19_pc.5utr::gencode::ZNF304::ENSG00000131845.10	1.0
gc19_pc.5utr::gencode::ZNF302::ENSG00000089335.16	1.0
gc19_pc.5utr::gencode::ZNF300::ENSG00000145908.8	1.0
gc19_pc.5utr::gencode::ZNF2::ENSG00000163067.10	1.0
gc19_pc.5utr::gencode::ZNF296::ENSG00000170684.4	1.0
gc19_pc.5utr::gencode::ZNF292::ENSG00000188994.8	1.0
gc19_pc.5utr::gencode::ZNF28::ENSG00000198538.6	1.0
gc19_pc.5utr::gencode::ZNF287::ENSG00000141040.10	1.0
gc19_pc.5utr::gencode::ZNF286B::ENSG00000249459.4	1.0
gc19_pc.5utr::gencode::ZNF286A::ENSG00000187607.11	1.0
gc19_pc.5utr::gencode::ZNF285::ENSG00000267508.1	1.0
gc19_pc.5utr::gencode::ZNF283::ENSG00000167637.12	1.0
gc19_pc.5utr::gencode::ZNF282::ENSG00000170265.7	1.0
gc19_pc.5utr::gencode::ZNF281::ENSG00000162702.7	1.0
gc19_pc.5utr::gencode::ZNF280C::ENSG00000056277.11	1.0
gc19_pc.5utr::gencode::ZNF280B::ENSG00000198477.3	1.0
gc19_pc.5utr::gencode::ZNF280A::ENSG00000169548.3	1.0
gc19_pc.5utr::gencode::ZNF277::ENSG00000198839.5	1.0
gc19_pc.5utr::gencode::ZNF276::ENSG00000158805.7	1.0
gc19_pc.5utr::gencode::ZNF275::ENSG00000063587.12	1.0
gc19_pc.5utr::gencode::ZNF273::ENSG00000198039.7	1.0
gc19_pc.5utr::gencode::ZNF26::ENSG00000198393.3	1.0
gc19_pc.5utr::gencode::ZNF268::ENSG00000090612.16	1.0
gc19_pc.5utr::gencode::ZNF266::ENSG00000174652.13	1.0
gc19_pc.5utr::gencode::ZNF264::ENSG00000083844.6	1.0
gc19_pc.5utr::gencode::ZNF263::ENSG00000006194.6	1.0
gc19_pc.5utr::gencode::ZNF260::ENSG00000254004.2	1.0
gc19_pc.5utr::gencode::ZNF25::ENSG00000175395.11	1.0
gc19_pc.5utr::gencode::ZNF259::ENSG00000109917.6	1.0
gc19_pc.5utr::gencode::ZNF257::ENSG00000197134.7	1.0
gc19_pc.5utr::gencode::ZNF256::ENSG00000152454.3	1.0
gc19_pc.5utr::gencode::ZNF254::ENSG00000213096.5	1.0
gc19_pc.5utr::gencode::ZNF253::ENSG00000256771.2	1.0
gc19_pc.5utr::gencode::ZNF251::ENSG00000198169.4	1.0
gc19_pc.5utr::gencode::ZNF250::ENSG00000196150.9	1.0
gc19_pc.5utr::gencode::ZNF24::ENSG00000172466.11	1.0
gc19_pc.5utr::gencode::ZNF248::ENSG00000198105.7	1.0
gc19_pc.5utr::gencode::ZNF23::ENSG00000167377.13	1.0
gc19_pc.5utr::gencode::ZNF239::ENSG00000196793.9	1.0
gc19_pc.5utr::gencode::ZNF236::ENSG00000130856.11	1.0
gc19_pc.5utr::gencode::ZNF235::ENSG00000159917.10	1.0
gc19_pc.5utr::gencode::ZNF234::ENSG00000263002.3	1.0
gc19_pc.5utr::gencode::ZNF233::ENSG00000159915.8	1.0
gc19_pc.5utr::gencode::ZNF232::ENSG00000167840.9	1.0
gc19_pc.5utr::gencode::ZNF230::ENSG00000159882.8	1.0
gc19_pc.5utr::gencode::ZNF22::ENSG00000165512.4	1.0
gc19_pc.5utr::gencode::ZNF229::ENSG00000167383.4	1.0
gc19_pc.5utr::gencode::ZNF227::ENSG00000131115.11	1.0
gc19_pc.5utr::gencode::ZNF226::ENSG00000167380.12	1.0
gc19_pc.5utr::gencode::ZNF225::ENSG00000256294.3	1.0
gc19_pc.5utr::gencode::ZNF224::ENSG00000267680.1	1.0
gc19_pc.5utr::gencode::ZNF223::ENSG00000178386.8	1.0
gc19_pc.5utr::gencode::ZNF222::ENSG00000159885.9	1.0
gc19_pc.5utr::gencode::ZNF221::ENSG00000159905.10	1.0
gc19_pc.5utr::gencode::ZNF219::ENSG00000165804.11	1.0
gc19_pc.5utr::gencode::ZNF217::ENSG00000171940.9	1.0
gc19_pc.5utr::gencode::ZNF215::ENSG00000149054.10	1.0
gc19_pc.5utr::gencode::ZNF214::ENSG00000149050.5	1.0
gc19_pc.5utr::gencode::ZNF213::ENSG00000085644.9	1.0
gc19_pc.5utr::gencode::ZNF212::ENSG00000170260.4	1.0
gc19_pc.5utr::gencode::ZNF211::ENSG00000121417.9	1.0
gc19_pc.5utr::gencode::ZNF20::ENSG00000132010.11	1.0
gc19_pc.5utr::gencode::ZNF208::ENSG00000160321.10	1.0
gc19_pc.5utr::gencode::ZNF207::ENSG00000010244.12	1.0
gc19_pc.5utr::gencode::ZNF205::ENSG00000122386.6	1.0
gc19_pc.5utr::gencode::ZNF202::ENSG00000166261.6	1.0
gc19_pc.5utr::gencode::ZNF200::ENSG00000010539.7	1.0
gc19_pc.5utr::gencode::ZNF19::ENSG00000157429.11	1.0
gc19_pc.5utr::gencode::ZNF197::ENSG00000186448.10	1.0
gc19_pc.5utr::gencode::ZNF195::ENSG00000005801.12	1.0
gc19_pc.5utr::gencode::ZNF18::ENSG00000154957.9	1.0
gc19_pc.5utr::gencode::ZNF189::ENSG00000136870.6	1.0
gc19_pc.5utr::gencode::ZNF185::ENSG00000147394.14	1.0
gc19_pc.5utr::gencode::ZNF184::ENSG00000096654.11	1.0
gc19_pc.5utr::gencode::ZNF182::ENSG00000147118.6	1.0
gc19_pc.5utr::gencode::ZNF181::ENSG00000197841.10	1.0
gc19_pc.5utr::gencode::ZNF180::ENSG00000167384.6	1.0
gc19_pc.5utr::gencode::ZNF17::ENSG00000186272.8	1.0
gc19_pc.5utr::gencode::ZNF177::ENSG00000270011.2	1.0
gc19_pc.5utr::gencode::ZNF177::ENSG00000188629.7	1.0
gc19_pc.5utr::gencode::ZNF175::ENSG00000105497.3	1.0
gc19_pc.5utr::gencode::ZNF174::ENSG00000103343.8	1.0
gc19_pc.5utr::gencode::ZNF16::ENSG00000170631.10	1.0
gc19_pc.5utr::gencode::ZNF169::ENSG00000175787.12	1.0
gc19_pc.5utr::gencode::ZNF165::ENSG00000197279.3	1.0
gc19_pc.5utr::gencode::ZNF160::ENSG00000170949.13	1.0
gc19_pc.5utr::gencode::ZNF157::ENSG00000147117.7	1.0
gc19_pc.5utr::gencode::ZNF155::ENSG00000204920.6	1.0
gc19_pc.5utr::gencode::ZNF154::ENSG00000179909.11	1.0
gc19_pc.5utr::gencode::ZNF14::ENSG00000105708.8	1.0
gc19_pc.5utr::gencode::ZNF146::ENSG00000167635.7	1.0
gc19_pc.5utr::gencode::ZNF143::ENSG00000166478.5	1.0
gc19_pc.5utr::gencode::ZNF142::ENSG00000115568.11	1.0
gc19_pc.5utr::gencode::ZNF141::ENSG00000131127.9	1.0
gc19_pc.5utr::gencode::ZNF140::ENSG00000196387.5	1.0
gc19_pc.5utr::gencode::ZNF138::ENSG00000197008.5	1.0
gc19_pc.5utr::gencode::ZNF136::ENSG00000196646.7	1.0
gc19_pc.5utr::gencode::ZNF135::ENSG00000176293.15	1.0
gc19_pc.5utr::gencode::ZNF134::ENSG00000213762.6	1.0
gc19_pc.5utr::gencode::ZNF133::ENSG00000125846.11	1.0
gc19_pc.5utr::gencode::ZNF132::ENSG00000131849.10	1.0
gc19_pc.5utr::gencode::ZNF131::ENSG00000172262.7	1.0
gc19_pc.5utr::gencode::ZNF12::ENSG00000164631.14	1.0
gc19_pc.5utr::gencode::ZNF124::ENSG00000196418.8	1.0
gc19_pc.5utr::gencode::ZNF121::ENSG00000197961.7	1.0
gc19_pc.5utr::gencode::ZNF114::ENSG00000178150.4	1.0
gc19_pc.5utr::gencode::ZNF112::ENSG00000062370.12	1.0
gc19_pc.5utr::gencode::ZNF107::ENSG00000196247.7	1.0
gc19_pc.5utr::gencode::ZNF106::ENSG00000103994.12	1.0
gc19_pc.5utr::gencode::ZNF101::ENSG00000181896.7	1.0
gc19_pc.5utr::gencode::ZNF100::ENSG00000197020.6	1.0
gc19_pc.5utr::gencode::ZMYND8::ENSG00000101040.15	1.0
gc19_pc.5utr::gencode::ZMYND19::ENSG00000165724.5	1.0
gc19_pc.5utr::gencode::ZMYND15::ENSG00000141497.9	1.0
gc19_pc.5utr::gencode::ZMYND12::ENSG00000066185.8	1.0
gc19_pc.5utr::gencode::ZMYND11::ENSG00000015171.14	1.0
gc19_pc.5utr::gencode::ZMYND10::ENSG00000004838.9	1.0
gc19_pc.5utr::gencode::ZMYM6NB::ENSG00000243749.1	1.0
gc19_pc.5utr::gencode::ZMYM6::ENSG00000163867.12	1.0
gc19_pc.5utr::gencode::ZMYM5::ENSG00000132950.14	1.0
gc19_pc.5utr::gencode::ZMYM4::ENSG00000146463.7	1.0
gc19_pc.5utr::gencode::ZMYM3::ENSG00000147130.10	1.0
gc19_pc.5utr::gencode::ZMYM2::ENSG00000121741.12	1.0
gc19_pc.5utr::gencode::ZMYM1::ENSG00000197056.5	1.0
gc19_pc.5utr::gencode::ZMPSTE24::ENSG00000084073.4	1.0
gc19_pc.5utr::gencode::ZMIZ2::ENSG00000122515.10	1.0
gc19_pc.5utr::gencode::ZMIZ1::ENSG00000108175.12	1.0
gc19_pc.5utr::gencode::ZMAT5::ENSG00000100319.11	1.0
gc19_pc.5utr::gencode::ZMAT4::ENSG00000165061.10	1.0
gc19_pc.5utr::gencode::ZMAT3::ENSG00000172667.6	1.0
gc19_pc.5utr::gencode::ZMAT2::ENSG00000146007.6	1.0
gc19_pc.5utr::gencode::ZMAT1::ENSG00000166432.10	1.0
gc19_pc.5utr::gencode::ZKSCAN8::ENSG00000198315.6	1.0
gc19_pc.5utr::gencode::ZKSCAN7::ENSG00000196345.8	1.0
gc19_pc.5utr::gencode::ZKSCAN5::ENSG00000196652.7	1.0
gc19_pc.5utr::gencode::ZKSCAN4::ENSG00000187626.7	1.0
gc19_pc.5utr::gencode::ZKSCAN3::ENSG00000189298.9	1.0
gc19_pc.5utr::gencode::ZKSCAN2::ENSG00000155592.11	1.0
gc19_pc.5utr::gencode::ZKSCAN1::ENSG00000106261.12	1.0
gc19_pc.5utr::gencode::ZIM3::ENSG00000141946.1	1.0
gc19_pc.5utr::gencode::ZIM2::ENSG00000269699.1	1.0
gc19_pc.5utr::gencode::ZIK1::ENSG00000171649.7	1.0
gc19_pc.5utr::gencode::ZIC5::ENSG00000139800.8	1.0
gc19_pc.5utr::gencode::ZIC4::ENSG00000174963.13	1.0
gc19_pc.5utr::gencode::ZIC3::ENSG00000156925.7	1.0
gc19_pc.5utr::gencode::ZIC2::ENSG00000043355.6	1.0
gc19_pc.5utr::gencode::ZIC1::ENSG00000152977.5	1.0
gc19_pc.5utr::gencode::ZHX3::ENSG00000174306.17	1.0
gc19_pc.5utr::gencode::ZHX2::ENSG00000178764.6	1.0
gc19_pc.5utr::gencode::ZHX1::ENSG00000165156.10	1.0
gc19_pc.5utr::gencode::ZHX1-C8ORF76::ENSG00000259305.1	1.0
gc19_pc.5utr::gencode::ZGPAT::ENSG00000197114.7	1.0
gc19_pc.5utr::gencode::ZGLP1::ENSG00000220201.3	1.0
gc19_pc.5utr::gencode::ZG16B::ENSG00000162078.7	1.0
gc19_pc.5utr::gencode::ZG16::ENSG00000174992.6	1.0
gc19_pc.5utr::gencode::ZFYVE9::ENSG00000157077.10	1.0
gc19_pc.5utr::gencode::ZFYVE28::ENSG00000159733.9	1.0
gc19_pc.5utr::gencode::ZFYVE27::ENSG00000155256.13	1.0
gc19_pc.5utr::gencode::ZFYVE26::ENSG00000072121.11	1.0
gc19_pc.5utr::gencode::ZFYVE21::ENSG00000100711.9	1.0
gc19_pc.5utr::gencode::ZFYVE20::ENSG00000131381.8	1.0
gc19_pc.5utr::gencode::ZFYVE1::ENSG00000165861.9	1.0
gc19_pc.5utr::gencode::ZFYVE19::ENSG00000166140.13	1.0
gc19_pc.5utr::gencode::ZFYVE16::ENSG00000039319.12	1.0
gc19_pc.5utr::gencode::ZFY::ENSG00000067646.7	1.0
gc19_pc.5utr::gencode::ZFX::ENSG00000005889.11	1.0
gc19_pc.5utr::gencode::ZFR::ENSG00000056097.11	1.0
gc19_pc.5utr::gencode::ZFR2::ENSG00000105278.6	1.0
gc19_pc.5utr::gencode::ZFPM2::ENSG00000169946.9	1.0
gc19_pc.5utr::gencode::ZFPM1::ENSG00000179588.4	1.0
gc19_pc.5utr::gencode::ZFPL1::ENSG00000162300.7	1.0
gc19_pc.5utr::gencode::ZFP92::ENSG00000189420.7	1.0
gc19_pc.5utr::gencode::ZFP91::ENSG00000186660.14	1.0
gc19_pc.5utr::gencode::ZFP90::ENSG00000184939.11	1.0
gc19_pc.5utr::gencode::ZFP82::ENSG00000181007.7	1.0
gc19_pc.5utr::gencode::ZFP69B::ENSG00000187801.10	1.0
gc19_pc.5utr::gencode::ZFP69::ENSG00000187815.5	1.0
gc19_pc.5utr::gencode::ZFP64::ENSG00000020256.15	1.0
gc19_pc.5utr::gencode::ZFP62::ENSG00000196670.9	1.0
gc19_pc.5utr::gencode::ZFP57::ENSG00000204644.5	1.0
gc19_pc.5utr::gencode::ZFP42::ENSG00000179059.5	1.0
gc19_pc.5utr::gencode::ZFP41::ENSG00000264668.1	1.0
gc19_pc.5utr::gencode::ZFP41::ENSG00000181638.13	1.0
gc19_pc.5utr::gencode::ZFP3::ENSG00000180787.5	1.0
gc19_pc.5utr::gencode::ZFP37::ENSG00000136866.9	1.0
gc19_pc.5utr::gencode::ZFP36L2::ENSG00000152518.5	1.0
gc19_pc.5utr::gencode::ZFP36L1::ENSG00000185650.8	1.0
gc19_pc.5utr::gencode::ZFP36::ENSG00000128016.4	1.0
gc19_pc.5utr::gencode::ZFP30::ENSG00000120784.11	1.0
gc19_pc.5utr::gencode::ZFP2::ENSG00000198939.3	1.0
gc19_pc.5utr::gencode::ZFP28::ENSG00000196867.3	1.0
gc19_pc.5utr::gencode::ZFP1::ENSG00000184517.7	1.0
gc19_pc.5utr::gencode::ZFP14::ENSG00000142065.9	1.0
gc19_pc.5utr::gencode::ZFHX3::ENSG00000140836.10	1.0
gc19_pc.5utr::gencode::ZFHX2::ENSG00000136367.12	1.0
gc19_pc.5utr::gencode::ZFAT::ENSG00000066827.11	1.0
gc19_pc.5utr::gencode::ZFAND6::ENSG00000086666.14	1.0
gc19_pc.5utr::gencode::ZFAND5::ENSG00000107372.8	1.0
gc19_pc.5utr::gencode::ZFAND4::ENSG00000172671.15	1.0
gc19_pc.5utr::gencode::ZFAND3::ENSG00000156639.7	1.0
gc19_pc.5utr::gencode::ZFAND2B::ENSG00000158552.8	1.0
gc19_pc.5utr::gencode::ZFAND2A::ENSG00000178381.7	1.0
gc19_pc.5utr::gencode::ZFAND1::ENSG00000104231.6	1.0
gc19_pc.5utr::gencode::ZER1::ENSG00000160445.6	1.0
gc19_pc.5utr::gencode::ZEB2::ENSG00000169554.12	1.0
gc19_pc.5utr::gencode::ZEB1::ENSG00000148516.17	1.0
gc19_pc.5utr::gencode::ZDHHC9::ENSG00000188706.8	1.0
gc19_pc.5utr::gencode::ZDHHC8::ENSG00000099904.11	1.0
gc19_pc.5utr::gencode::ZDHHC7::ENSG00000153786.8	1.0
gc19_pc.5utr::gencode::ZDHHC6::ENSG00000023041.7	1.0
gc19_pc.5utr::gencode::ZDHHC5::ENSG00000156599.6	1.0
gc19_pc.5utr::gencode::ZDHHC4::ENSG00000136247.10	1.0
gc19_pc.5utr::gencode::ZDHHC3::ENSG00000163812.9	1.0
gc19_pc.5utr::gencode::ZDHHC2::ENSG00000104219.8	1.0
gc19_pc.5utr::gencode::ZDHHC24::ENSG00000174165.3	1.0
gc19_pc.5utr::gencode::ZDHHC23::ENSG00000184307.9	1.0
gc19_pc.5utr::gencode::ZDHHC22::ENSG00000177108.5	1.0
gc19_pc.5utr::gencode::ZDHHC21::ENSG00000175893.7	1.0
gc19_pc.5utr::gencode::ZDHHC20::ENSG00000180776.11	1.0
gc19_pc.5utr::gencode::ZDHHC1::ENSG00000159714.6	1.0
gc19_pc.5utr::gencode::ZDHHC19::ENSG00000163958.9	1.0
gc19_pc.5utr::gencode::ZDHHC18::ENSG00000204160.7	1.0
gc19_pc.5utr::gencode::ZDHHC17::ENSG00000186908.10	1.0
gc19_pc.5utr::gencode::ZDHHC16::ENSG00000171307.14	1.0
gc19_pc.5utr::gencode::ZDHHC15::ENSG00000102383.9	1.0
gc19_pc.5utr::gencode::ZDHHC14::ENSG00000175048.12	1.0
gc19_pc.5utr::gencode::ZDHHC13::ENSG00000177054.9	1.0
gc19_pc.5utr::gencode::ZDHHC12::ENSG00000160446.14	1.0
gc19_pc.5utr::gencode::ZDHHC11::ENSG00000188818.8	1.0
gc19_pc.5utr::gencode::ZDBF2::ENSG00000204186.3	1.0
gc19_pc.5utr::gencode::ZCWPW2::ENSG00000206559.3	1.0
gc19_pc.5utr::gencode::ZCWPW1::ENSG00000078487.13	1.0
gc19_pc.5utr::gencode::ZCRB1::ENSG00000139168.3	1.0
gc19_pc.5utr::gencode::ZCCHC9::ENSG00000131732.7	1.0
gc19_pc.5utr::gencode::ZCCHC8::ENSG00000033030.9	1.0
gc19_pc.5utr::gencode::ZCCHC7::ENSG00000147905.13	1.0
gc19_pc.5utr::gencode::ZCCHC6::ENSG00000083223.13	1.0
gc19_pc.5utr::gencode::ZCCHC5::ENSG00000179300.3	1.0
gc19_pc.5utr::gencode::ZCCHC4::ENSG00000168228.10	1.0
gc19_pc.5utr::gencode::ZCCHC3::ENSG00000177764.6	1.0
gc19_pc.5utr::gencode::ZCCHC2::ENSG00000141664.5	1.0
gc19_pc.5utr::gencode::ZCCHC24::ENSG00000165424.6	1.0
gc19_pc.5utr::gencode::ZCCHC18::ENSG00000166707.6	1.0
gc19_pc.5utr::gencode::ZCCHC17::ENSG00000121766.10	1.0
gc19_pc.5utr::gencode::ZCCHC16::ENSG00000187823.2	1.0
gc19_pc.5utr::gencode::ZCCHC14::ENSG00000140948.7	1.0
gc19_pc.5utr::gencode::ZCCHC13::ENSG00000187969.4	1.0
gc19_pc.5utr::gencode::ZCCHC12::ENSG00000174460.3	1.0
gc19_pc.5utr::gencode::ZCCHC11::ENSG00000134744.9	1.0
gc19_pc.5utr::gencode::ZCCHC10::ENSG00000155329.7	1.0
gc19_pc.5utr::gencode::ZC4H2::ENSG00000126970.11	1.0
gc19_pc.5utr::gencode::ZC3HC1::ENSG00000091732.11	1.0
gc19_pc.5utr::gencode::ZC3HAV1L::ENSG00000146858.7	1.0
gc19_pc.5utr::gencode::ZC3HAV1::ENSG00000105939.8	1.0
gc19_pc.5utr::gencode::ZC3H8::ENSG00000144161.8	1.0
gc19_pc.5utr::gencode::ZC3H7B::ENSG00000100403.10	1.0
gc19_pc.5utr::gencode::ZC3H7A::ENSG00000122299.7	1.0
gc19_pc.5utr::gencode::ZC3H6::ENSG00000188177.9	1.0
gc19_pc.5utr::gencode::ZC3H4::ENSG00000130749.5	1.0
gc19_pc.5utr::gencode::ZC3H3::ENSG00000014164.6	1.0
gc19_pc.5utr::gencode::ZC3H18::ENSG00000158545.11	1.0
gc19_pc.5utr::gencode::ZC3H15::ENSG00000065548.13	1.0
gc19_pc.5utr::gencode::ZC3H14::ENSG00000100722.14	1.0
gc19_pc.5utr::gencode::ZC3H13::ENSG00000123200.12	1.0
gc19_pc.5utr::gencode::ZC3H12D::ENSG00000178199.9	1.0
gc19_pc.5utr::gencode::ZC3H12C::ENSG00000149289.6	1.0
gc19_pc.5utr::gencode::ZC3H12B::ENSG00000102053.11	1.0
gc19_pc.5utr::gencode::ZC3H12A::ENSG00000163874.8	1.0
gc19_pc.5utr::gencode::ZC3H11A::ENSG00000058673.11	1.0
gc19_pc.5utr::gencode::ZC3H10::ENSG00000135482.2	1.0
gc19_pc.5utr::gencode::ZC2HC1B::ENSG00000118491.7	1.0
gc19_pc.5utr::gencode::ZC2HC1A::ENSG00000104427.7	1.0
gc19_pc.5utr::gencode::ZBTB9::ENSG00000213588.4	1.0
gc19_pc.5utr::gencode::ZBTB8OS::ENSG00000176261.11	1.0
gc19_pc.5utr::gencode::ZBTB8B::ENSG00000273274.1	1.0
gc19_pc.5utr::gencode::ZBTB8A::ENSG00000160062.10	1.0
gc19_pc.5utr::gencode::ZBTB7C::ENSG00000184828.5	1.0
gc19_pc.5utr::gencode::ZBTB7B::ENSG00000160685.9	1.0
gc19_pc.5utr::gencode::ZBTB7A::ENSG00000178951.4	1.0
gc19_pc.5utr::gencode::ZBTB6::ENSG00000186130.4	1.0
gc19_pc.5utr::gencode::ZBTB5::ENSG00000168795.4	1.0
gc19_pc.5utr::gencode::ZBTB4::ENSG00000174282.7	1.0
gc19_pc.5utr::gencode::ZBTB49::ENSG00000168826.11	1.0
gc19_pc.5utr::gencode::ZBTB48::ENSG00000204859.7	1.0
gc19_pc.5utr::gencode::ZBTB47::ENSG00000114853.9	1.0
gc19_pc.5utr::gencode::ZBTB46::ENSG00000130584.6	1.0
gc19_pc.5utr::gencode::ZBTB45::ENSG00000119574.8	1.0
gc19_pc.5utr::gencode::ZBTB44::ENSG00000196323.7	1.0
gc19_pc.5utr::gencode::ZBTB43::ENSG00000169155.5	1.0
gc19_pc.5utr::gencode::ZBTB42::ENSG00000179627.9	1.0
gc19_pc.5utr::gencode::ZBTB41::ENSG00000177888.7	1.0
gc19_pc.5utr::gencode::ZBTB40::ENSG00000184677.12	1.0
gc19_pc.5utr::gencode::ZBTB3::ENSG00000185670.7	1.0
gc19_pc.5utr::gencode::ZBTB39::ENSG00000166860.2	1.0
gc19_pc.5utr::gencode::ZBTB37::ENSG00000185278.10	1.0
gc19_pc.5utr::gencode::ZBTB34::ENSG00000177125.5	1.0
gc19_pc.5utr::gencode::ZBTB33::ENSG00000177485.6	1.0
gc19_pc.5utr::gencode::ZBTB32::ENSG00000011590.9	1.0
gc19_pc.5utr::gencode::ZBTB2::ENSG00000181472.4	1.0
gc19_pc.5utr::gencode::ZBTB26::ENSG00000171448.8	1.0
gc19_pc.5utr::gencode::ZBTB25::ENSG00000089775.7	1.0
gc19_pc.5utr::gencode::ZBTB24::ENSG00000112365.4	1.0
gc19_pc.5utr::gencode::ZBTB22::ENSG00000236104.2	1.0
gc19_pc.5utr::gencode::ZBTB21::ENSG00000173276.9	1.0
gc19_pc.5utr::gencode::ZBTB1::ENSG00000126804.9	1.0
gc19_pc.5utr::gencode::ZBTB18::ENSG00000179456.9	1.0
gc19_pc.5utr::gencode::ZBTB17::ENSG00000116809.7	1.0
gc19_pc.5utr::gencode::ZBTB16::ENSG00000109906.9	1.0
gc19_pc.5utr::gencode::ZBTB14::ENSG00000198081.6	1.0
gc19_pc.5utr::gencode::ZBTB12::ENSG00000204366.3	1.0
gc19_pc.5utr::gencode::ZBTB11::ENSG00000066422.4	1.0
gc19_pc.5utr::gencode::ZBTB10::ENSG00000205189.7	1.0
gc19_pc.5utr::gencode::ZBP1::ENSG00000124256.10	1.0
gc19_pc.5utr::gencode::ZBED6CL::ENSG00000188707.4	1.0
gc19_pc.5utr::gencode::ZBED6::ENSG00000257315.1	1.0
gc19_pc.5utr::gencode::ZBED5::ENSG00000236287.3	1.0
gc19_pc.5utr::gencode::ZBED4::ENSG00000100426.6	1.0
gc19_pc.5utr::gencode::ZBED3::ENSG00000132846.5	1.0
gc19_pc.5utr::gencode::ZBED2::ENSG00000177494.5	1.0
gc19_pc.5utr::gencode::ZBED1::ENSGR0000214717.5	1.0
gc19_pc.5utr::gencode::ZBED1::ENSG00000214717.5	1.0
gc19_pc.5utr::gencode::ZBBX::ENSG00000169064.8	1.0
gc19_pc.5utr::gencode::ZAR1L::ENSG00000189167.7	1.0
gc19_pc.5utr::gencode::ZAR1::ENSG00000182223.7	1.0
gc19_pc.5utr::gencode::ZAP70::ENSG00000115085.9	1.0
gc19_pc.5utr::gencode::ZAN::ENSG00000146839.14	1.0
gc19_pc.5utr::gencode::ZADH2::ENSG00000180011.6	1.0
gc19_pc.5utr::gencode::ZACN::ENSG00000186919.8	1.0
gc19_pc.5utr::gencode::Z98049.1::ENSG00000269048.1	1.0
gc19_pc.5utr::gencode::YY2::ENSG00000230797.2	1.0
gc19_pc.5utr::gencode::YY1AP1::ENSG00000163374.15	1.0
gc19_pc.5utr::gencode::YY1::ENSG00000100811.6	1.0
gc19_pc.5utr::gencode::YWHAZ::ENSG00000164924.13	1.0
gc19_pc.5utr::gencode::YWHAQ::ENSG00000134308.9	1.0
gc19_pc.5utr::gencode::YWHAH::ENSG00000128245.10	1.0
gc19_pc.5utr::gencode::YWHAG::ENSG00000170027.5	1.0
gc19_pc.5utr::gencode::YWHAE::ENSG00000108953.12	1.0
gc19_pc.5utr::gencode::YWHAB::ENSG00000166913.8	1.0
gc19_pc.5utr::gencode::YTHDF2::ENSG00000198492.10	1.0
gc19_pc.5utr::gencode::YTHDF1::ENSG00000149658.13	1.0
gc19_pc.5utr::gencode::YTHDC2::ENSG00000047188.11	1.0
gc19_pc.5utr::gencode::YTHDC1::ENSG00000083896.8	1.0
gc19_pc.5utr::gencode::YRDC::ENSG00000196449.3	1.0
gc19_pc.5utr::gencode::YPEL5::ENSG00000119801.8	1.0
gc19_pc.5utr::gencode::YPEL3::ENSG00000090238.7	1.0
gc19_pc.5utr::gencode::YPEL2::ENSG00000175155.4	1.0
gc19_pc.5utr::gencode::YPEL1::ENSG00000100027.10	1.0
gc19_pc.5utr::gencode::YOD1::ENSG00000180667.6	1.0
gc19_pc.5utr::gencode::YLPM1::ENSG00000119596.13	1.0
gc19_pc.5utr::gencode::YKT6::ENSG00000106636.3	1.0
gc19_pc.5utr::gencode::YJEFN3::ENSG00000250067.7	1.0
gc19_pc.5utr::gencode::YIPF7::ENSG00000177752.10	1.0
gc19_pc.5utr::gencode::YIPF6::ENSG00000181704.7	1.0
gc19_pc.5utr::gencode::YIPF5::ENSG00000145817.12	1.0
gc19_pc.5utr::gencode::YIPF4::ENSG00000119820.6	1.0
gc19_pc.5utr::gencode::YIPF3::ENSG00000137207.7	1.0
gc19_pc.5utr::gencode::YIPF2::ENSG00000130733.6	1.0
gc19_pc.5utr::gencode::YIPF1::ENSG00000058799.9	1.0
gc19_pc.5utr::gencode::YIF1B::ENSG00000167645.12	1.0
gc19_pc.5utr::gencode::YIF1A::ENSG00000174851.10	1.0
gc19_pc.5utr::gencode::YES1::ENSG00000176105.9	1.0
gc19_pc.5utr::gencode::YEATS4::ENSG00000127337.2	1.0
gc19_pc.5utr::gencode::YEATS2::ENSG00000163872.11	1.0
gc19_pc.5utr::gencode::YDJC::ENSG00000161179.9	1.0
gc19_pc.5utr::gencode::YBX3::ENSG00000060138.8	1.0
gc19_pc.5utr::gencode::YBX2::ENSG00000006047.8	1.0
gc19_pc.5utr::gencode::YBX1::ENSG00000065978.13	1.0
gc19_pc.5utr::gencode::YBEY::ENSG00000182362.9	1.0
gc19_pc.5utr::gencode::YARS::ENSG00000134684.6	1.0
gc19_pc.5utr::gencode::YARS2::ENSG00000139131.8	1.0
gc19_pc.5utr::gencode::YAP1::ENSG00000137693.9	1.0
gc19_pc.5utr::gencode::YAF2::ENSG00000015153.10	1.0
gc19_pc.5utr::gencode::YAE1D1::ENSG00000241127.3	1.0
gc19_pc.5utr::gencode::XYLT2::ENSG00000015532.5	1.0
gc19_pc.5utr::gencode::XYLT1::ENSG00000103489.7	1.0
gc19_pc.5utr::gencode::XYLB::ENSG00000093217.5	1.0
gc19_pc.5utr::gencode::XXcos-LUCA11.5::ENSG00000272104.1	1.0
gc19_pc.5utr::gencode::XXbac-BPG32J3.20::ENSG00000204422.7	1.0
gc19_pc.5utr::gencode::XXbac-BPG181M17.5::ENSG00000248993.1	1.0
gc19_pc.5utr::gencode::XXYLT1::ENSG00000173950.11	1.0
gc19_pc.5utr::gencode::XRRA1::ENSG00000166435.11	1.0
gc19_pc.5utr::gencode::XRN2::ENSG00000088930.6	1.0
gc19_pc.5utr::gencode::XRN1::ENSG00000114127.6	1.0
gc19_pc.5utr::gencode::XRCC6BP1::ENSG00000166896.3	1.0
gc19_pc.5utr::gencode::XRCC6::ENSG00000196419.8	1.0
gc19_pc.5utr::gencode::XRCC5::ENSG00000079246.11	1.0
gc19_pc.5utr::gencode::XRCC4::ENSG00000152422.11	1.0
gc19_pc.5utr::gencode::XRCC3::ENSG00000126215.9	1.0
gc19_pc.5utr::gencode::XRCC2::ENSG00000196584.2	1.0
gc19_pc.5utr::gencode::XRCC1::ENSG00000073050.7	1.0
gc19_pc.5utr::gencode::XPR1::ENSG00000143324.9	1.0
gc19_pc.5utr::gencode::XPO7::ENSG00000130227.12	1.0
gc19_pc.5utr::gencode::XPO6::ENSG00000169180.7	1.0
gc19_pc.5utr::gencode::XPO5::ENSG00000124571.13	1.0
gc19_pc.5utr::gencode::XPO4::ENSG00000132953.12	1.0
gc19_pc.5utr::gencode::XPO1::ENSG00000082898.12	1.0
gc19_pc.5utr::gencode::XPNPEP3::ENSG00000196236.8	1.0
gc19_pc.5utr::gencode::XPNPEP2::ENSG00000122121.6	1.0
gc19_pc.5utr::gencode::XPNPEP1::ENSG00000108039.13	1.0
gc19_pc.5utr::gencode::XPC::ENSG00000154767.10	1.0
gc19_pc.5utr::gencode::XPA::ENSG00000136936.6	1.0
gc19_pc.5utr::gencode::XKRX::ENSG00000182489.7	1.0
gc19_pc.5utr::gencode::XKR9::ENSG00000221947.3	1.0
gc19_pc.5utr::gencode::XKR8::ENSG00000158156.7	1.0
gc19_pc.5utr::gencode::XKR7::ENSG00000260903.2	1.0
gc19_pc.5utr::gencode::XKR6::ENSG00000171044.6	1.0
gc19_pc.5utr::gencode::XKR4::ENSG00000206579.7	1.0
gc19_pc.5utr::gencode::XKR3::ENSG00000172967.7	1.0
gc19_pc.5utr::gencode::XK::ENSG00000047597.5	1.0
gc19_pc.5utr::gencode::XIRP2::ENSG00000163092.15	1.0
gc19_pc.5utr::gencode::XIRP1::ENSG00000168334.8	1.0
gc19_pc.5utr::gencode::XIAP::ENSG00000101966.8	1.0
gc19_pc.5utr::gencode::XG::ENSG00000124343.8	1.0
gc19_pc.5utr::gencode::XDH::ENSG00000158125.5	1.0
gc19_pc.5utr::gencode::XCR1::ENSG00000173578.6	1.0
gc19_pc.5utr::gencode::XCL2::ENSG00000143185.3	1.0
gc19_pc.5utr::gencode::XCL1::ENSG00000143184.4	1.0
gc19_pc.5utr::gencode::XBP1::ENSG00000100219.12	1.0
gc19_pc.5utr::gencode::XAGE5::ENSG00000171405.8	1.0
gc19_pc.5utr::gencode::XAGE3::ENSG00000171402.10	1.0
gc19_pc.5utr::gencode::XAGE2B::ENSG00000155622.6	1.0
gc19_pc.5utr::gencode::XAGE2::ENSG00000185751.4	1.0
gc19_pc.5utr::gencode::XAGE1E::ENSG00000204375.5	1.0
gc19_pc.5utr::gencode::XAGE1D::ENSG00000204376.7	1.0
gc19_pc.5utr::gencode::XAGE1C::ENSG00000183461.12	1.0
gc19_pc.5utr::gencode::XAGE1B::ENSG00000204382.7	1.0
gc19_pc.5utr::gencode::XAGE1A::ENSG00000204379.6	1.0
gc19_pc.5utr::gencode::XAF1::ENSG00000132530.12	1.0
gc19_pc.5utr::gencode::WWTR1::ENSG00000018408.10	1.0
gc19_pc.5utr::gencode::WWP2::ENSG00000198373.8	1.0
gc19_pc.5utr::gencode::WWP1::ENSG00000123124.9	1.0
gc19_pc.5utr::gencode::WWOX::ENSG00000186153.12	1.0
gc19_pc.5utr::gencode::WWC3::ENSG00000047644.13	1.0
gc19_pc.5utr::gencode::WWC2::ENSG00000151718.11	1.0
gc19_pc.5utr::gencode::WWC1::ENSG00000113645.9	1.0
gc19_pc.5utr::gencode::WTIP::ENSG00000142279.8	1.0
gc19_pc.5utr::gencode::WTAP::ENSG00000146457.10	1.0
gc19_pc.5utr::gencode::WT1::ENSG00000184937.8	1.0
gc19_pc.5utr::gencode::WSCD2::ENSG00000075035.5	1.0
gc19_pc.5utr::gencode::WSB2::ENSG00000176871.4	1.0
gc19_pc.5utr::gencode::WSB1::ENSG00000109046.10	1.0
gc19_pc.5utr::gencode::WRNIP1::ENSG00000124535.11	1.0
gc19_pc.5utr::gencode::WRN::ENSG00000165392.5	1.0
gc19_pc.5utr::gencode::WRAP73::ENSG00000116213.11	1.0
gc19_pc.5utr::gencode::WRAP53::ENSG00000141499.12	1.0
gc19_pc.5utr::gencode::WNT9B::ENSG00000158955.6	1.0
gc19_pc.5utr::gencode::WNT9A::ENSG00000143816.7	1.0
gc19_pc.5utr::gencode::WNT8B::ENSG00000075290.7	1.0
gc19_pc.5utr::gencode::WNT8A::ENSG00000061492.7	1.0
gc19_pc.5utr::gencode::WNT7B::ENSG00000188064.5	1.0
gc19_pc.5utr::gencode::WNT5B::ENSG00000111186.8	1.0
gc19_pc.5utr::gencode::WNT4::ENSG00000162552.10	1.0
gc19_pc.5utr::gencode::WNT3A::ENSG00000154342.4	1.0
gc19_pc.5utr::gencode::WNT2B::ENSG00000134245.13	1.0
gc19_pc.5utr::gencode::WNT2::ENSG00000105989.4	1.0
gc19_pc.5utr::gencode::WNT1::ENSG00000125084.7	1.0
gc19_pc.5utr::gencode::WNT16::ENSG00000002745.8	1.0
gc19_pc.5utr::gencode::WNT11::ENSG00000085741.8	1.0
gc19_pc.5utr::gencode::WNT10B::ENSG00000169884.9	1.0
gc19_pc.5utr::gencode::WNT10A::ENSG00000135925.4	1.0
gc19_pc.5utr::gencode::WNK4::ENSG00000126562.12	1.0
gc19_pc.5utr::gencode::WNK3::ENSG00000196632.6	1.0
gc19_pc.5utr::gencode::WNK2::ENSG00000165238.12	1.0
gc19_pc.5utr::gencode::WNK1::ENSG00000060237.12	1.0
gc19_pc.5utr::gencode::WLS::ENSG00000116729.9	1.0
gc19_pc.5utr::gencode::WIZ::ENSG00000011451.13	1.0
gc19_pc.5utr::gencode::WISP3::ENSG00000112761.14	1.0
gc19_pc.5utr::gencode::WISP2::ENSG00000064205.6	1.0
gc19_pc.5utr::gencode::WISP1::ENSG00000104415.9	1.0
gc19_pc.5utr::gencode::WIPI2::ENSG00000157954.10	1.0
gc19_pc.5utr::gencode::WIPI1::ENSG00000070540.8	1.0
gc19_pc.5utr::gencode::WIPF3::ENSG00000122574.6	1.0
gc19_pc.5utr::gencode::WIPF2::ENSG00000171475.9	1.0
gc19_pc.5utr::gencode::WIPF1::ENSG00000115935.12	1.0
gc19_pc.5utr::gencode::WIF1::ENSG00000156076.5	1.0
gc19_pc.5utr::gencode::WIBG::ENSG00000170473.12	1.0
gc19_pc.5utr::gencode::WHSC1L1::ENSG00000147548.12	1.0
gc19_pc.5utr::gencode::WHSC1::ENSG00000109685.13	1.0
gc19_pc.5utr::gencode::WHAMM::ENSG00000156232.6	1.0
gc19_pc.5utr::gencode::WFS1::ENSG00000109501.9	1.0
gc19_pc.5utr::gencode::WFIKKN2::ENSG00000173714.7	1.0
gc19_pc.5utr::gencode::WFIKKN1::ENSG00000127578.6	1.0
gc19_pc.5utr::gencode::WFDC9::ENSG00000180205.3	1.0
gc19_pc.5utr::gencode::WFDC8::ENSG00000158901.7	1.0
gc19_pc.5utr::gencode::WFDC6::ENSG00000243543.4	1.0
gc19_pc.5utr::gencode::WFDC5::ENSG00000175121.7	1.0
gc19_pc.5utr::gencode::WFDC3::ENSG00000124116.14	1.0
gc19_pc.5utr::gencode::WFDC2::ENSG00000101443.13	1.0
gc19_pc.5utr::gencode::WFDC1::ENSG00000103175.6	1.0
gc19_pc.5utr::gencode::WFDC13::ENSG00000168634.4	1.0
gc19_pc.5utr::gencode::WFDC12::ENSG00000168703.5	1.0
gc19_pc.5utr::gencode::WFDC11::ENSG00000180083.6	1.0
gc19_pc.5utr::gencode::WFDC10B::ENSG00000182931.5	1.0
gc19_pc.5utr::gencode::WFDC10A::ENSG00000180305.4	1.0
gc19_pc.5utr::gencode::WEE2::ENSG00000214102.3	1.0
gc19_pc.5utr::gencode::WEE1::ENSG00000166483.6	1.0
gc19_pc.5utr::gencode::WDYHV1::ENSG00000156795.2	1.0
gc19_pc.5utr::gencode::WDTC1::ENSG00000142784.11	1.0
gc19_pc.5utr::gencode::WDSUB1::ENSG00000196151.6	1.0
gc19_pc.5utr::gencode::WDR96::ENSG00000197748.8	1.0
gc19_pc.5utr::gencode::WDR93::ENSG00000140527.10	1.0
gc19_pc.5utr::gencode::WDR92::ENSG00000243667.2	1.0
gc19_pc.5utr::gencode::WDR91::ENSG00000105875.9	1.0
gc19_pc.5utr::gencode::WDR90::ENSG00000161996.13	1.0
gc19_pc.5utr::gencode::WDR89::ENSG00000140006.7	1.0
gc19_pc.5utr::gencode::WDR88::ENSG00000166359.6	1.0
gc19_pc.5utr::gencode::WDR87::ENSG00000171804.5	1.0
gc19_pc.5utr::gencode::WDR86::ENSG00000187260.11	1.0
gc19_pc.5utr::gencode::WDR83::ENSG00000123154.7	1.0
gc19_pc.5utr::gencode::WDR82::ENSG00000164091.7	1.0
gc19_pc.5utr::gencode::WDR81::ENSG00000167716.14	1.0
gc19_pc.5utr::gencode::WDR7::ENSG00000091157.9	1.0
gc19_pc.5utr::gencode::WDR78::ENSG00000152763.12	1.0
gc19_pc.5utr::gencode::WDR77::ENSG00000116455.9	1.0
gc19_pc.5utr::gencode::WDR76::ENSG00000092470.7	1.0
gc19_pc.5utr::gencode::WDR75::ENSG00000115368.5	1.0
gc19_pc.5utr::gencode::WDR74::ENSG00000133316.11	1.0
gc19_pc.5utr::gencode::WDR73::ENSG00000177082.8	1.0
gc19_pc.5utr::gencode::WDR72::ENSG00000166415.10	1.0
gc19_pc.5utr::gencode::WDR70::ENSG00000082068.4	1.0
gc19_pc.5utr::gencode::WDR6::ENSG00000178252.13	1.0
gc19_pc.5utr::gencode::WDR66::ENSG00000158023.5	1.0
gc19_pc.5utr::gencode::WDR65::ENSG00000243710.3	1.0
gc19_pc.5utr::gencode::WDR64::ENSG00000162843.13	1.0
gc19_pc.5utr::gencode::WDR63::ENSG00000162643.8	1.0
gc19_pc.5utr::gencode::WDR62::ENSG00000075702.12	1.0
gc19_pc.5utr::gencode::WDR61::ENSG00000140395.4	1.0
gc19_pc.5utr::gencode::WDR60::ENSG00000126870.11	1.0
gc19_pc.5utr::gencode::WDR5B::ENSG00000196981.2	1.0
gc19_pc.5utr::gencode::WDR5::ENSG00000196363.5	1.0
gc19_pc.5utr::gencode::WDR59::ENSG00000103091.10	1.0
gc19_pc.5utr::gencode::WDR55::ENSG00000120314.14	1.0
gc19_pc.5utr::gencode::WDR54::ENSG00000005448.12	1.0
gc19_pc.5utr::gencode::WDR53::ENSG00000185798.6	1.0
gc19_pc.5utr::gencode::WDR52::ENSG00000206530.4	1.0
gc19_pc.5utr::gencode::WDR4::ENSG00000160193.7	1.0
gc19_pc.5utr::gencode::WDR49::ENSG00000174776.6	1.0
gc19_pc.5utr::gencode::WDR48::ENSG00000114742.9	1.0
gc19_pc.5utr::gencode::WDR47::ENSG00000085433.11	1.0
gc19_pc.5utr::gencode::WDR46::ENSG00000227057.3	1.0
gc19_pc.5utr::gencode::WDR45B::ENSG00000141580.11	1.0
gc19_pc.5utr::gencode::WDR45::ENSG00000196998.11	1.0
gc19_pc.5utr::gencode::WDR44::ENSG00000131725.9	1.0
gc19_pc.5utr::gencode::WDR43::ENSG00000163811.7	1.0
gc19_pc.5utr::gencode::WDR41::ENSG00000164253.8	1.0
gc19_pc.5utr::gencode::WDR3::ENSG00000065183.11	1.0
gc19_pc.5utr::gencode::WDR38::ENSG00000136918.3	1.0
gc19_pc.5utr::gencode::WDR37::ENSG00000047056.10	1.0
gc19_pc.5utr::gencode::WDR36::ENSG00000134987.7	1.0
gc19_pc.5utr::gencode::WDR35::ENSG00000118965.10	1.0
gc19_pc.5utr::gencode::WDR34::ENSG00000119333.7	1.0
gc19_pc.5utr::gencode::WDR33::ENSG00000136709.7	1.0
gc19_pc.5utr::gencode::WDR31::ENSG00000148225.11	1.0
gc19_pc.5utr::gencode::WDR27::ENSG00000184465.11	1.0
gc19_pc.5utr::gencode::WDR26::ENSG00000162923.10	1.0
gc19_pc.5utr::gencode::WDR25::ENSG00000176473.9	1.0
gc19_pc.5utr::gencode::WDR24::ENSG00000127580.11	1.0
gc19_pc.5utr::gencode::WDR20::ENSG00000140153.13	1.0
gc19_pc.5utr::gencode::WDR1::ENSG00000071127.12	1.0
gc19_pc.5utr::gencode::WDR18::ENSG00000065268.6	1.0
gc19_pc.5utr::gencode::WDR17::ENSG00000150627.11	1.0
gc19_pc.5utr::gencode::WDR16::ENSG00000166596.10	1.0
gc19_pc.5utr::gencode::WDR13::ENSG00000101940.13	1.0
gc19_pc.5utr::gencode::WDR12::ENSG00000138442.5	1.0
gc19_pc.5utr::gencode::WDR11::ENSG00000120008.11	1.0
gc19_pc.5utr::gencode::WDPCP::ENSG00000143951.11	1.0
gc19_pc.5utr::gencode::WDHD1::ENSG00000198554.7	1.0
gc19_pc.5utr::gencode::WDFY4::ENSG00000128815.13	1.0
gc19_pc.5utr::gencode::WDFY3::ENSG00000163625.11	1.0
gc19_pc.5utr::gencode::WDFY2::ENSG00000139668.7	1.0
gc19_pc.5utr::gencode::WDFY1::ENSG00000085449.10	1.0
gc19_pc.5utr::gencode::WBSCR28::ENSG00000175877.3	1.0
gc19_pc.5utr::gencode::WBSCR27::ENSG00000165171.6	1.0
gc19_pc.5utr::gencode::WBSCR22::ENSG00000071462.7	1.0
gc19_pc.5utr::gencode::WBSCR16::ENSG00000174374.9	1.0
gc19_pc.5utr::gencode::WBP5::ENSG00000185222.7	1.0
gc19_pc.5utr::gencode::WBP4::ENSG00000120688.7	1.0
gc19_pc.5utr::gencode::WBP2NL::ENSG00000183066.10	1.0
gc19_pc.5utr::gencode::WBP2::ENSG00000132471.7	1.0
gc19_pc.5utr::gencode::WBP1L::ENSG00000166272.12	1.0
gc19_pc.5utr::gencode::WBP1::ENSG00000239779.2	1.0
gc19_pc.5utr::gencode::WBP11::ENSG00000084463.3	1.0
gc19_pc.5utr::gencode::WASL::ENSG00000106299.7	1.0
gc19_pc.5utr::gencode::WASH4P::ENSG00000234769.4	1.0
gc19_pc.5utr::gencode::WASF3::ENSG00000132970.8	1.0
gc19_pc.5utr::gencode::WASF2::ENSG00000158195.6	1.0
gc19_pc.5utr::gencode::WASF1::ENSG00000112290.8	1.0
gc19_pc.5utr::gencode::WARS::ENSG00000140105.13	1.0
gc19_pc.5utr::gencode::WARS2::ENSG00000116874.7	1.0
gc19_pc.5utr::gencode::WAPAL::ENSG00000062650.13	1.0
gc19_pc.5utr::gencode::WAC::ENSG00000095787.17	1.0
gc19_pc.5utr::gencode::VWF::ENSG00000110799.9	1.0
gc19_pc.5utr::gencode::VWDE::ENSG00000146530.7	1.0
gc19_pc.5utr::gencode::VWCE::ENSG00000167992.8	1.0
gc19_pc.5utr::gencode::VWC2L::ENSG00000174453.5	1.0
gc19_pc.5utr::gencode::VWC2::ENSG00000188730.4	1.0
gc19_pc.5utr::gencode::VWA9::ENSG00000138614.10	1.0
gc19_pc.5utr::gencode::VWA8::ENSG00000102763.11	1.0
gc19_pc.5utr::gencode::VWA7::ENSG00000204396.6	1.0
gc19_pc.5utr::gencode::VWA5B2::ENSG00000145198.10	1.0
gc19_pc.5utr::gencode::VWA5B1::ENSG00000158816.11	1.0
gc19_pc.5utr::gencode::VWA5A::ENSG00000110002.11	1.0
gc19_pc.5utr::gencode::VWA3B::ENSG00000168658.14	1.0
gc19_pc.5utr::gencode::VWA3A::ENSG00000175267.10	1.0
gc19_pc.5utr::gencode::VWA2::ENSG00000165816.8	1.0
gc19_pc.5utr::gencode::VWA1::ENSG00000179403.10	1.0
gc19_pc.5utr::gencode::VTN::ENSG00000109072.9	1.0
gc19_pc.5utr::gencode::VTI1B::ENSG00000100568.6	1.0
gc19_pc.5utr::gencode::VTI1A::ENSG00000151532.9	1.0
gc19_pc.5utr::gencode::VTCN1::ENSG00000134258.12	1.0
gc19_pc.5utr::gencode::VTA1::ENSG00000009844.11	1.0
gc19_pc.5utr::gencode::VSX2::ENSG00000119614.2	1.0
gc19_pc.5utr::gencode::VSX1::ENSG00000100987.10	1.0
gc19_pc.5utr::gencode::VSTM5::ENSG00000214376.5	1.0
gc19_pc.5utr::gencode::VSTM4::ENSG00000165633.8	1.0
gc19_pc.5utr::gencode::VSTM2L::ENSG00000132821.7	1.0
gc19_pc.5utr::gencode::VSTM2B::ENSG00000187135.7	1.0
gc19_pc.5utr::gencode::VSTM2A::ENSG00000170419.6	1.0
gc19_pc.5utr::gencode::VSTM1::ENSG00000189068.5	1.0
gc19_pc.5utr::gencode::VSNL1::ENSG00000163032.7	1.0
gc19_pc.5utr::gencode::VSIG8::ENSG00000243284.1	1.0
gc19_pc.5utr::gencode::VSIG4::ENSG00000155659.10	1.0
gc19_pc.5utr::gencode::VSIG2::ENSG00000019102.7	1.0
gc19_pc.5utr::gencode::VSIG1::ENSG00000101842.9	1.0
gc19_pc.5utr::gencode::VSIG10::ENSG00000176834.9	1.0
gc19_pc.5utr::gencode::VRK3::ENSG00000105053.6	1.0
gc19_pc.5utr::gencode::VRK2::ENSG00000028116.12	1.0
gc19_pc.5utr::gencode::VRK1::ENSG00000100749.3	1.0
gc19_pc.5utr::gencode::VPS9D1::ENSG00000075399.8	1.0
gc19_pc.5utr::gencode::VPS8::ENSG00000156931.11	1.0
gc19_pc.5utr::gencode::VPS72::ENSG00000163159.7	1.0
gc19_pc.5utr::gencode::VPS54::ENSG00000143952.15	1.0
gc19_pc.5utr::gencode::VPS53::ENSG00000141252.15	1.0
gc19_pc.5utr::gencode::VPS52::ENSG00000223501.4	1.0
gc19_pc.5utr::gencode::VPS51::ENSG00000149823.3	1.0
gc19_pc.5utr::gencode::VPS4B::ENSG00000119541.5	1.0
gc19_pc.5utr::gencode::VPS4A::ENSG00000132612.14	1.0
gc19_pc.5utr::gencode::VPS45::ENSG00000136631.8	1.0
gc19_pc.5utr::gencode::VPS41::ENSG00000006715.11	1.0
gc19_pc.5utr::gencode::VPS39::ENSG00000166887.11	1.0
gc19_pc.5utr::gencode::VPS37D::ENSG00000176428.5	1.0
gc19_pc.5utr::gencode::VPS37C::ENSG00000167987.6	1.0
gc19_pc.5utr::gencode::VPS37B::ENSG00000139722.2	1.0
gc19_pc.5utr::gencode::VPS37A::ENSG00000155975.5	1.0
gc19_pc.5utr::gencode::VPS36::ENSG00000136100.8	1.0
gc19_pc.5utr::gencode::VPS33B::ENSG00000184056.10	1.0
gc19_pc.5utr::gencode::VPS33A::ENSG00000139719.5	1.0
gc19_pc.5utr::gencode::VPS29::ENSG00000111237.14	1.0
gc19_pc.5utr::gencode::VPS28::ENSG00000160948.9	1.0
gc19_pc.5utr::gencode::VPS26B::ENSG00000151502.6	1.0
gc19_pc.5utr::gencode::VPS25::ENSG00000131475.2	1.0
gc19_pc.5utr::gencode::VPS18::ENSG00000104142.6	1.0
gc19_pc.5utr::gencode::VPS16::ENSG00000215305.5	1.0
gc19_pc.5utr::gencode::VPS13D::ENSG00000048707.9	1.0
gc19_pc.5utr::gencode::VPS13C::ENSG00000129003.11	1.0
gc19_pc.5utr::gencode::VPS13B::ENSG00000132549.14	1.0
gc19_pc.5utr::gencode::VPS11::ENSG00000160695.10	1.0
gc19_pc.5utr::gencode::VPREB3::ENSG00000128218.7	1.0
gc19_pc.5utr::gencode::VPREB1::ENSG00000169575.4	1.0
gc19_pc.5utr::gencode::VPRBP::ENSG00000145041.11	1.0
gc19_pc.5utr::gencode::VOPP1::ENSG00000154978.8	1.0
gc19_pc.5utr::gencode::VNN3::ENSG00000093134.9	1.0
gc19_pc.5utr::gencode::VNN2::ENSG00000112303.9	1.0
gc19_pc.5utr::gencode::VNN1::ENSG00000112299.7	1.0
gc19_pc.5utr::gencode::VN1R4::ENSG00000228567.2	1.0
gc19_pc.5utr::gencode::VN1R2::ENSG00000196131.6	1.0
gc19_pc.5utr::gencode::VMO1::ENSG00000182853.7	1.0
gc19_pc.5utr::gencode::VMAC::ENSG00000187650.3	1.0
gc19_pc.5utr::gencode::VMA21::ENSG00000160131.9	1.0
gc19_pc.5utr::gencode::VLDLR::ENSG00000147852.11	1.0
gc19_pc.5utr::gencode::VKORC1L1::ENSG00000196715.5	1.0
gc19_pc.5utr::gencode::VKORC1::ENSG00000167397.10	1.0
gc19_pc.5utr::gencode::VIT::ENSG00000205221.8	1.0
gc19_pc.5utr::gencode::VIPR2::ENSG00000106018.9	1.0
gc19_pc.5utr::gencode::VIPR1::ENSG00000114812.8	1.0
gc19_pc.5utr::gencode::VIPAS39::ENSG00000151445.11	1.0
gc19_pc.5utr::gencode::VIMP::ENSG00000131871.10	1.0
gc19_pc.5utr::gencode::VIM::ENSG00000026025.9	1.0
gc19_pc.5utr::gencode::VILL::ENSG00000136059.10	1.0
gc19_pc.5utr::gencode::VIL1::ENSG00000127831.6	1.0
gc19_pc.5utr::gencode::VHLL::ENSG00000189030.8	1.0
gc19_pc.5utr::gencode::VHL::ENSG00000134086.7	1.0
gc19_pc.5utr::gencode::VGLL4::ENSG00000144560.9	1.0
gc19_pc.5utr::gencode::VGLL3::ENSG00000206538.3	1.0
gc19_pc.5utr::gencode::VGLL2::ENSG00000170162.9	1.0
gc19_pc.5utr::gencode::VGLL1::ENSG00000102243.8	1.0
gc19_pc.5utr::gencode::VEZT::ENSG00000028203.13	1.0
gc19_pc.5utr::gencode::VEZF1::ENSG00000136451.4	1.0
gc19_pc.5utr::gencode::VEPH1::ENSG00000197415.7	1.0
gc19_pc.5utr::gencode::VENTX::ENSG00000151650.7	1.0
gc19_pc.5utr::gencode::VEGFC::ENSG00000150630.2	1.0
gc19_pc.5utr::gencode::VEGFB::ENSG00000173511.5	1.0
gc19_pc.5utr::gencode::VEGFA::ENSG00000112715.16	1.0
gc19_pc.5utr::gencode::VDR::ENSG00000111424.6	1.0
gc19_pc.5utr::gencode::VDAC3::ENSG00000078668.9	1.0
gc19_pc.5utr::gencode::VDAC2::ENSG00000165637.9	1.0
gc19_pc.5utr::gencode::VDAC1::ENSG00000213585.6	1.0
gc19_pc.5utr::gencode::VCY::ENSG00000129864.6	1.0
gc19_pc.5utr::gencode::VCY1B::ENSG00000129862.6	1.0
gc19_pc.5utr::gencode::VCX::ENSG00000182583.8	1.0
gc19_pc.5utr::gencode::VCX3B::ENSG00000205642.5	1.0
gc19_pc.5utr::gencode::VCX3A::ENSG00000169059.8	1.0
gc19_pc.5utr::gencode::VCX2::ENSG00000177504.9	1.0
gc19_pc.5utr::gencode::VCPKMT::ENSG00000100483.9	1.0
gc19_pc.5utr::gencode::VCPIP1::ENSG00000175073.7	1.0
gc19_pc.5utr::gencode::VCP::ENSG00000165280.11	1.0
gc19_pc.5utr::gencode::VCL::ENSG00000035403.12	1.0
gc19_pc.5utr::gencode::VCAN::ENSG00000038427.11	1.0
gc19_pc.5utr::gencode::VCAM1::ENSG00000162692.6	1.0
gc19_pc.5utr::gencode::VBP1::ENSG00000155959.6	1.0
gc19_pc.5utr::gencode::VAX2::ENSG00000116035.2	1.0
gc19_pc.5utr::gencode::VAX1::ENSG00000148704.8	1.0
gc19_pc.5utr::gencode::VAV3::ENSG00000134215.11	1.0
gc19_pc.5utr::gencode::VAV2::ENSG00000160293.12	1.0
gc19_pc.5utr::gencode::VAV1::ENSG00000141968.3	1.0
gc19_pc.5utr::gencode::VAT1L::ENSG00000171724.2	1.0
gc19_pc.5utr::gencode::VAT1::ENSG00000108828.11	1.0
gc19_pc.5utr::gencode::VASP::ENSG00000125753.9	1.0
gc19_pc.5utr::gencode::VASN::ENSG00000168140.4	1.0
gc19_pc.5utr::gencode::VASH2::ENSG00000143494.11	1.0
gc19_pc.5utr::gencode::VASH1::ENSG00000071246.6	1.0
gc19_pc.5utr::gencode::VARS::ENSG00000204394.8	1.0
gc19_pc.5utr::gencode::VARS2::ENSG00000137411.12	1.0
gc19_pc.5utr::gencode::VAPB::ENSG00000124164.11	1.0
gc19_pc.5utr::gencode::VAPA::ENSG00000101558.9	1.0
gc19_pc.5utr::gencode::VANGL2::ENSG00000162738.5	1.0
gc19_pc.5utr::gencode::VANGL1::ENSG00000173218.10	1.0
gc19_pc.5utr::gencode::VAMP8::ENSG00000118640.6	1.0
gc19_pc.5utr::gencode::VAMP7::ENSGR0000124333.10	1.0
gc19_pc.5utr::gencode::VAMP7::ENSG00000124333.10	1.0
gc19_pc.5utr::gencode::VAMP5::ENSG00000168899.4	1.0
gc19_pc.5utr::gencode::VAMP4::ENSG00000117533.10	1.0
gc19_pc.5utr::gencode::VAMP3::ENSG00000049245.8	1.0
gc19_pc.5utr::gencode::VAMP2::ENSG00000220205.4	1.0
gc19_pc.5utr::gencode::VAMP1::ENSG00000139190.12	1.0
gc19_pc.5utr::gencode::VAC14::ENSG00000103043.10	1.0
gc19_pc.5utr::gencode::UXT::ENSG00000126756.7	1.0
gc19_pc.5utr::gencode::UXS1::ENSG00000115652.10	1.0
gc19_pc.5utr::gencode::UVSSA::ENSG00000163945.11	1.0
gc19_pc.5utr::gencode::UVRAG::ENSG00000198382.4	1.0
gc19_pc.5utr::gencode::UTY::ENSG00000183878.11	1.0
gc19_pc.5utr::gencode::UTS2R::ENSG00000181408.2	1.0
gc19_pc.5utr::gencode::UTS2B::ENSG00000188958.5	1.0
gc19_pc.5utr::gencode::UTS2::ENSG00000049247.9	1.0
gc19_pc.5utr::gencode::UTRN::ENSG00000152818.14	1.0
gc19_pc.5utr::gencode::UTP6::ENSG00000108651.5	1.0
gc19_pc.5utr::gencode::UTP3::ENSG00000132467.2	1.0
gc19_pc.5utr::gencode::UTP23::ENSG00000147679.7	1.0
gc19_pc.5utr::gencode::UTP20::ENSG00000120800.4	1.0
gc19_pc.5utr::gencode::UTP18::ENSG00000011260.9	1.0
gc19_pc.5utr::gencode::UTP15::ENSG00000164338.5	1.0
gc19_pc.5utr::gencode::UTP14C::ENSG00000253797.2	1.0
gc19_pc.5utr::gencode::UTP14A::ENSG00000156697.8	1.0
gc19_pc.5utr::gencode::UTP11L::ENSG00000183520.7	1.0
gc19_pc.5utr::gencode::UTF1::ENSG00000171794.3	1.0
gc19_pc.5utr::gencode::UST::ENSG00000111962.7	1.0
gc19_pc.5utr::gencode::USPL1::ENSG00000132952.7	1.0
gc19_pc.5utr::gencode::USP9Y::ENSG00000114374.8	1.0
gc19_pc.5utr::gencode::USP9X::ENSG00000124486.8	1.0
gc19_pc.5utr::gencode::USP8::ENSG00000138592.9	1.0
gc19_pc.5utr::gencode::USP7::ENSG00000187555.10	1.0
gc19_pc.5utr::gencode::USP6NL::ENSG00000148429.10	1.0
gc19_pc.5utr::gencode::USP6::ENSG00000129204.12	1.0
gc19_pc.5utr::gencode::USP5::ENSG00000111667.9	1.0
gc19_pc.5utr::gencode::USP54::ENSG00000166348.13	1.0
gc19_pc.5utr::gencode::USP53::ENSG00000145390.7	1.0
gc19_pc.5utr::gencode::USP51::ENSG00000247746.4	1.0
gc19_pc.5utr::gencode::USP50::ENSG00000170236.10	1.0
[truncated: 93,107 more rows]
