# Supplementary material for: Discovering the drivers of clonal hematopoiesis
Source: Nat Commun. 2022 Jul 23;13:4267. doi: 10.1038/s41467-022-31878-0 (PMC9308779; doi:10.1038/s41467-022-31878-0)
Supplement: Supplementary file 9 — Source Data [file 41467_2022_31878_MOESM9_ESM.zip › source_data_files/supp6A_qqplot.tsv]

HugoID	observed	expected
G079691:lncrna.promCore	-0.0	-0.0
RP11-2E11.9:lncrna.promCore	-0.0	0.00012346680449985584
PTP4A1:3utr	-0.0	0.00024696871970818126
RUFY3:3utr	-0.0	0.00037050576559968237
C11orf54:5utr	-0.0	0.0004940779621663088
E2F5:promCore	-0.0	0.0006176853294168871
ATXN2:promCore	-0.0	0.0007413278873774782
TOM1:promCore	-0.0	0.000865005656091252
IL33:3utr	-0.0	0.000988718655618362
G079691:lncrna.ncrna	-0.0	0.001112466906036303
SOX6:3utr	4.342966533881614e-06	0.0012362504274395433
USP46:3utr	4.342966533881614e-06	0.0013600692399399325
EPB41L1:promCore	8.68597649812824e-06	0.0014839233636663332
AC004158.2:lncrna.ncrna	8.68597649812824e-06	0.0016078128187649791
PAPPA2:5utr	1.302902989351207e-05	0.0017317376253993503
G002513:lncrna.ncrna	1.302902989351207e-05	0.0018556978037500473
NPAS3:3utr	1.7372126720998196e-05	0.0019796933740151494
KCNJ12:promCore	5.211846499883996e-05	0.0021037243564098478
4:145485400-145486000:enhancers	5.211846499883996e-05	0.002227790771166803
KCNJ12:5utr	7.383633819013811e-05	0.0023518926385360218
14:76350200-76353600:enhancers	9.555529748688685e-05	0.0024760299787847284
NSUN3:3utr	9.555529748688685e-05	0.002600202812197727
POGK:promCore	9.989921968843116e-05	0.00272441115907703
FOXA2:promCore	0.00011727534299772331	0.002848655039742222
G042656:lncrna.ncrna	0.00015202967541155967	0.00297293447453033
PTPRK:promCore	0.00015202967541155967	0.0030972494837957004
SFRP1:promCore	0.0001650632671306497	0.003221600087910357
SYNRG:promCore	0.0001911316240789952	0.0033459863072636347
G019814:lncrna.ncrna	0.00020416638935526045	0.0034704081622625375
LYSMD4:3utr	0.0002215466849785818	0.003594865673331614
FOXA2:5utr	0.00024327303267428796	0.0037193588609128318
5:132621000-132621800:enhancers	0.00028238319772186474	0.003843887745465936
5:124148200-124149000:enhancers	0.00029976662389581986	0.003968452347468085
ALOX15:3utr	0.00034757463392091225	0.004093052687414253
DZIP1:5utr	0.0003606140955401972	0.004217688785816867
22:29672600-29676200:enhancers	0.0003649606697487103	0.004342360663206165
CUL5:3utr	0.0004127758573992958	0.004467068340130071
ZNF131:promCore	0.0004519012906030772	0.004591811837154069
TMEM229B:3utr	0.0004519012906030772	0.004716591174861563
CDC40:promCore	0.0005040740184948285	0.004841406373853511
SERPINA12:5utr	0.0006040892692186921	0.004966257454748782
PTN:3utr	0.0006171364349446035	0.005091144438184035
SEMA3A:3utr	0.0006954276616512517	0.005216067344813588
IL13:3utr	0.0007258780618011368	0.005341026195309786
IFT80:3utr	0.000734578568290403	0.005466021010362625
RP11-1149M10.1:lncrna.ncrna	0.0008128909713222355	0.00559105181068012
ARL1:3utr	0.0008172420744596672	0.005716118616988173
TLE4:5utr	0.0008259444115150663	0.005841221450030454
G024705:lncrna.ncrna	0.0008564039644957796	0.005966360330568755
GALNT13:3utr	0.0009042732929435858	0.00609153527938263
UST:3utr	0.0009216816297293093	0.006216746317269749
SOX11:3utr	0.0009260338229589713	0.006341993465045777
2:38861400-38862600:enhancers	0.0010479129442954294	0.006467276743544246
PPIG:3utr	0.0010522664027165657	0.00659259617361692
XPR1:3utr	0.0011916001191059416	0.006717951776133423
NPLOC4:5utr	0.0012003099608089898	0.00684334357198165
RP11-766F14.2:3utr	0.0013222660893136865	0.006968771582067399
ARL15:promCore	0.001326622298790593	0.007094235827314735
RP1-261D10.2:lncrna.promCore	0.0014181127928363008	0.007219736328665859
DZIP1:promCore	0.0016360249098745336	0.00734527310708099
PEX2:3utr	0.0016447436692356907	0.007470846183538721
RP11-314B1.2:lncrna.ncrna	0.0016883400917607522	0.007596455579035654
ATP2B1:3utr	0.0016926999747251179	0.00772210131458676
VLDLR:3utr	0.001779906826737189	0.007847783411225254
G042655:lncrna.ncrna	0.0018191556239113666	0.007973501890002474
TSPAN4:5utr	0.0019151120634443696	0.008099256771988236
PI15:3utr	0.0021027245250774206	0.008225048078270472
17:34240000-34243000:enhancers	0.002155095959282231	0.00835087582995559
RUNX1T1:3utr	0.0021594605305519216	0.008476740048168344
TSIX:lncrna.ncrna	0.0021638251456851556	0.008602640754051719
C12orf75:3utr	0.0022816863379049933	0.008728577968767286
SLC25A36:3utr	0.0023166143162013718	0.008854551713494838
NR2F2:5utr	0.0023340793588073764	0.008980562009432747
OR5B3:promCore	0.0023908455983848733	0.009106608877797844
PPM1J:5utr	0.0026835277860159323	0.00923269233982529
EID3:promCore	0.0026835277860159323	0.009358812416768945
9:127331000-127334000:enhancers	0.0027840462707915434	0.009484969129900997
JMJD1C-AS1:lncrna.ncrna	0.0027884171674950114	0.009611162500512367
RPS6:5utr	0.003203853078652849	0.009737392549912348
KSR2:3utr	0.003361385311566125	0.009863659299428968
VWA5A:3utr	0.003479571996950501	0.009989962770408862
LINC00662:lncrna.ncrna	0.003580274918384843	0.010116302984217146
B2M:3utr	0.0038036560301496682	0.010242679962237785
G011511:lncrna.ncrna	0.003873760062893236	0.010369093725873222
USP49:promCore	0.003965788782479694	0.01049554429654474
PAQR3:3utr	0.004066604522654287	0.01062203169569234
G010497:lncrna.ncrna	0.004220064697259878	0.010748555944774614
G002281:lncrna.ncrna	0.004386740021101849	0.01087511706526911
USP49:5utr	0.004421837715408559	0.011001715078671963
6:2140600-2142400:enhancers	0.004448162847674582	0.011128350006498259
G003805:lncrna.ncrna	0.004500817899851631	0.01125502187028191
SORL1:3utr	0.004527147820149667	0.011381730691575527
SNHG12:lncrna.promCore	0.0045403133789357454	0.011508476491950791
RORB:promCore	0.004544701987224084	0.011635259292998076
HSP90AA1:promCore	0.004584201457584909	0.011762079116326816
MAPK10:5utr	0.004680770845199892	0.011888935983565387
USH2A:3utr	0.004794925994514951	0.012015829916360968
ZNF133:promCore	0.005124387911632171	0.012142760936379926
RP11-53O19.1:lncrna.ncrna	0.005265034434209273	0.01226972906530742
CIC:promCore	0.005308995815146011	0.012396734324847843
OIT3:3utr	0.005326581613591615	0.01252377673672443
TSPAN4:promCore	0.005572857591418219	0.01265085632267964
MRC2:3utr	0.005625649189684577	0.012777973104475019
EIF3L:5utr	0.005850085101730136	0.01290512710389108
RORA:3utr	0.0060526170265226545	0.013032318342727674
G021331:lncrna.ncrna	0.006140703853570159	0.013159546842803606
VPS36:3utr	0.006422701822589108	0.013286812625957017
RP11-71N10.1:lncrna.ncrna	0.006488821592201045	0.01341411571404525
TPD52:3utr	0.006638730348864213	0.013541456128944725
G043732:lncrna.ncrna	0.006674010518820603	0.013668833892551312
GEMIN2:promCore	0.006726936148097729	0.013796249026779952
SAMD12:3utr	0.0068857517458705796	0.013923701553565026
BRAF:3utr	0.006929877498474349	0.014051191494860239
GCNT1:3utr	0.007044625441598368	0.014178718872638482
LINC00908:3utr	0.007212388529850478	0.014306283708892207
HIAT1:3utr	0.007234467445666704	0.014433886025633055
HDAC7:promCore	0.007455318361150555	0.014561525844892221
SLC6A15:3utr	0.007503920638088461	0.01468920318872033
12:51456000-51457200:enhancers	0.007614400590732658	0.014816918079187318
SLC25A31:3utr	0.007658600442374632	0.014944670538382788
EML1:3utr	0.00782217901811907	0.015072460588415647
FGF2:3utr	0.00785313324827145	0.015200288251414526
B3GALT4:3utr	0.007884089684836023	0.015328153549527396
PRPF38A:3utr	0.007884089684836023	0.015456056504921952
DCUN1D3:3utr	0.007923894060143362	0.015583997139785475
RFX3:3utr	0.008180498694101163	0.01571197547632472
TSPAN9:3utr	0.008193775472393881	0.01583999153676626
G074941:lncrna.ncrna	0.008295577592558735	0.015968045343356153
ANKRD26P1:lncrna.ncrna	0.008410686992585093	0.016096136918360277
12:22749200-22750600:enhancers	0.008556831335274948	0.016224266284064218
DHRS9:5utr	0.008676440569537088	0.016352433462773142
6:139829600-139830400:enhancers	0.008738473143704144	0.016480638476812175
SEZ6:3utr	0.008804946449873665	0.016608881348526016
BBX:promCore	0.008933490365805643	0.016737162100279313
DARS:promCore	0.00894235686605403	0.01686548075445654
RP5-881L22.4:lncrna.ncrna	0.00901329538541928	0.016993837333461864
NEFL:lncrna.ncrna	0.009079810772537547	0.017122231859719533
GEMIN8:promCore	0.009306039320248418	0.017250664355673476
PREX2:3utr	0.009350411681145584	0.017379134843787697
MDGA1:3utr	0.009412540603792714	0.017507643346546146
G047720:lncrna.ncrna	0.009567901806475848	0.017636189886452578
G063965:lncrna.ncrna	0.009625621554294996	0.017764774486030945
NIT2:3utr	0.00967890813114795	0.017893397167825006
NCLN:3utr	0.009825479938519068	0.018022057954398752
MPP7:3utr	0.009883233932095567	0.01815075686833605
MAP2:3utr	0.010012097447068113	0.018279493932240983
PCYT1B:3utr	0.010038763638478505	0.018408269168737747
PCED1B:promCore	0.010292174152427122	0.018537082600470527
SLC36A1:3utr	0.010327752376126795	0.018665934250103853
13:54767400-54769600:enhancers	0.010367781361998113	0.018794824140322235
PAK6:promCore	0.010639186223752551	0.018923752293830542
SAAL1:promCore	0.010861775784210914	0.01905271873335387
RALY:promCore	0.010866228739285071	0.019181723481637405
RP11-441O15.3:lncrna.ncrna	0.011066658987858444	0.019310766561446823
QSOX1:3utr	0.011151312873564852	0.019439847995567888
PARK7:promCore	0.011302839970421686	0.019568967806806847
19:1976400-1981200:enhancers	0.011334043289552643	0.01969812601799028
SNHG12:lncrna.ncrna	0.0113518747642489	0.019827322651965004
RNF44:3utr	0.011490093522649559	0.019956557731598424
HOXA7:3utr	0.011686350545346502	0.020085831279778168
C1QTNF1:promCore	0.012123787467982304	0.020215143319412456
G020184:lncrna.ncrna	0.012155049828701853	0.020344493873429983
SEPT11:3utr	0.01264661126420635	0.020473882964779776
18:57410200-57413000:enhancers	0.01283891845695444	0.020603310616431593
ZBTB7A:3utr	0.012883653266938496	0.020732776851375524
HECW2:3utr	0.012919444432939249	0.020862281692622428
IL31:3utr	0.012964187538754775	0.020991825163203564
ELF3:5utr	0.013067114179116728	0.021121407286170943
KIAA1598:3utr	0.013331254986404532	0.02125102808459723
TRIM33:3utr	0.013371561777916933	0.021380687581575592
ARL6:promCore	0.013380519350739008	0.021510385800220095
PTBP2:3utr	0.013389477108319973	0.021640122763665316
HEMK1:3utr	0.013425309986385109	0.021769898495066727
NR2F2:promCore	0.013972128024384023	0.02189971301760055
PKN2:3utr	0.014196432836724455	0.022029566354463664
CNTN5:3utr	0.014227844757252339	0.022159458528873945
CACNA1E:3utr	0.014268234850925108	0.022289389564069922
SULF1:3utr	0.014308628701291707	0.022419359483311127
6:6981400-6983200:enhancers	0.014407385043986564	0.022549368309877988
MALAT1:lncrna.ncrna	0.014425343155609633	0.022679416067071693
G047911:lncrna.ncrna	0.014865549010461165	0.022809502778214568
G003174:lncrna.ncrna	0.01494645167327312	0.0229396284666497
VAMP2:3utr	0.015121792494974506	0.023069793155741328
DBNL:3utr	0.015558203833368154	0.02319999686887469
ADAM28:3utr	0.015661747161892593	0.02333023962945592
G017428:lncrna.ncrna	0.015720282573713953	0.023460521460912417
ADA:3utr	0.01584188133644182	0.02359084238669247
HNRNPUL1:promCore	0.016188850109731426	0.023721202430265678
EYA1:5utr	0.016288034980938736	0.02385160161512259
PDRG1:3utr	0.016459407675917578	0.023982039964775055
GPRIN2:3utr	0.016481961749880186	0.02411251750275614
PRDM1:3utr	0.016518050704687648	0.024243034252619946
HYAL1:5utr	0.016590237612296704	0.02437359023794204
17:17782200-17790400:enhancers	0.01677075739289204	0.024504185482319054
ANKRD13D:5utr	0.01691522726221155	0.024634820009369056
MIR133A1:lncrna.ncrna	0.017050711425501325	0.024765493842731433
G006834:lncrna.ncrna	0.017141057687924757	0.024896207006066772
VCAN:3utr	0.01736248549459818	0.02502695952305723
PAK6:5utr	0.017498109279943504	0.02515775141740616
SLC25A12:promCore	0.017538804675819315	0.025288582712838483
MAP3K3:3utr	0.01790976070420698	0.02541945343310057
EVX1:3utr	0.017918812371729972	0.025550363601960124
EIF3L:promCore	0.01796407353941585	0.02568131324320653
6:75287200-75288200:enhancers	0.018194978896332408	0.025812302380650513
PXN:promCore	0.018271974638383787	0.025943331038124545
X:135707400-135721400:enhancers	0.018371636454443206	0.026074399239482474
2:135984600-135985600:enhancers	0.018376167080444355	0.026205507008599905
SRF:promCore	0.018380697753710228	0.026336654369374074
RHOU:3utr	0.01852117207361023	0.026467841345723712
G043950:lncrna.ncrna	0.018874824710324933	0.026599067961589444
PRKAA1:3utr	0.018956477770732394	0.026730334240933396
IRF7:5utr	0.019010921674388406	0.026861640207739585
GPX3:3utr	0.01916067761134604	0.026992985886013787
RP11-318C4.2:lncrna.ncrna	0.01927416346773338	0.027124371299783404
SYT2:3utr	0.019669325575679936	0.027255796473097872
POU2F1:3utr	0.019732948479018197	0.027387261430028245
G051331:lncrna.ncrna	0.019746583171015242	0.027518766194667605
CHFR:promCore	0.019914779577951527	0.027650310791130932
YOD1:3utr	0.019978438452400892	0.027781895243554965
FAM84A:3utr	0.02000572368388825	0.027913519576098594
G006456:lncrna.ncrna	0.02001481914200567	0.02804518381294248
G051625:lncrna.ncrna	0.02001481914200567	0.028176887978289426
ITGB1BP1:3utr	0.020069395891295624	0.02830863209636428
ZFAND6:promCore	0.020451625295904902	0.028440416191413777
18:34335200-34339600:enhancers	0.02077040697784463	0.02857224028770693
MAGEA4:5utr	0.020774962697552694	0.02870410440953467
FOXN2:promCore	0.020843304228497877	0.028836008581210253
HNRNPUL1:5utr	0.02106206942497335	0.02896795282706889
G085874:lncrna.ncrna	0.021221655214121206	0.029099937171468145
VPS13D:5utr	0.021449736685816862	0.02923196163878778
RP5-1139B12.3:lncrna.ncrna	0.021728158389364812	0.029364026253429657
NFE2L2:3utr	0.021846884209754575	0.029496131039818102
EYA1:promCore	0.02203417166665884	0.02962827602239954
PLCXD3:3utr	0.02225810901266305	0.029760461225642857
MACC1:3utr	0.022349545205160987	0.029892686674039305
ERICH1:promCore	0.022372407261561627	0.03002495239210235
PLXNB1:promCore	0.022463867524070088	0.03015725840436807
FAM92A1:5utr	0.022495883166920687	0.030289604735394767
FAM134B:3utr	0.02251417887969448	0.030421991409763354
G050636:lncrna.ncrna	0.02258736943927838	0.030554418452077237
ARSB:5utr	0.02271090648516995	0.03068688588696217
17:1569600-1572200:enhancers	0.02289856699911146	0.030819393739066666
ACOT8:3utr	0.023049669748760996	0.030951942033061588
G031142:lncrna.ncrna	0.023058829181048665	0.031084530793640562
ROR2:3utr	0.02306340896963443	0.031217160045519828
TAOK1:3utr	0.02316875743886455	0.031349829813438125
TBC1D30:3utr	0.023347450224503494	0.031482540122157086
RP11-626P14.1:lncrna.ncrna	0.023370364874236986	0.03161529099646082
9:78883800-78885600:enhancers	0.023700469959510136	0.03174808246115641
HMGCLL1:3utr	0.023783035450614932	0.03188091454107347
PDE1C:3utr	0.023842675846683342	0.03201378726106456
LANCL3:3utr	0.0241272273894911	0.032146700646005076
PRR14L:3utr	0.0242971292798494	0.03227965472079309
G068521:lncrna.ncrna	0.0242971292798494	0.03241264951034975
MRPS12:promCore	0.024701487499903144	0.032545685039618924
BEND3:3utr	0.02511082398649151	0.03267876133356753
ZNF577:promCore	0.025386999052121478	0.03281187841718547
ZBTB5:3utr	0.02553897023141692	0.03294503631548547
SNHG18:lncrna.ncrna	0.025571213379883224	0.03307823505350348
BRWD1:3utr	0.02559424566590537	0.033211474656298264
PHF20L1:3utr	0.025750897613123793	0.033344755148951855
BLOC1S5:3utr	0.025889166859708147	0.03347807655656935
SEMA6D:promCore	0.025985981531906222	0.03361143890427882
RNF115:3utr	0.025995203102585376	0.03374484221723172
KIAA1147:3utr	0.026055148085238435	0.03387828652060247
MRPL48:3utr	0.02631808149601631	0.03401177183958885
HAUS4:3utr	0.026322695784042813	0.03414529819941191
G017836:lncrna.ncrna	0.0263319245071759	0.03427886562531577
XPO1:5utr	0.02660426010193541	0.034412474142568095
RAPGEF3:3utr	0.026622729715015614	0.03454612377645965
VSTM4:promCore	0.026710471105359866	0.03467981455230478
PLXDC2:3utr	0.026710471105359866	0.034813546495440995
STEAP2:3utr	0.0268074690597003	0.03494731963122937
HNRNPC:5utr	0.026872146400301365	0.035081133985054434
PFKFB2:3utr	0.02712170640868781	0.035214989582324024
2:36399400-36401400:enhancers	0.027135575059282782	0.0353488864484697
CDH8:3utr	0.027154067282357662	0.03548282460894632
SCN4A:3utr	0.02722342013249198	0.03561680408923247
TLE4:promCore	0.02727891038771387	0.03575082491483033
FAM64A:3utr	0.027413041116170996	0.03588488711126552
SLC6A5:3utr	0.027487062013398962	0.036018990704087546
DOCK8:3utr	0.02751945012352412	0.03615313571886934
GM2A:3utr	0.027824942540285925	0.03628732218120774
ZFHX4:3utr	0.02783420324165853	0.036421550116723274
CLVS2:3utr	0.027866617251635598	0.03655581955106011
RP11-340E6.1:lncrna.promCore	0.02790366479705878	0.0366901305098864
IFT172:promCore	0.028408752730726784	0.036824483018893905
NFATC4:3utr	0.028492218288743824	0.03695887710379841
CAPNS1:promCore	0.028492218288743824	0.037093312790339575
SLC5A7:3utr	0.028510768369128657	0.0372277901042808
IGFBP3:3utr	0.028520043706454043	0.037362309071409666
CD82:3utr	0.02854787090706396	0.037496869717537476
CRYM:promCore	0.02871023179002923	0.03763147206849977
RP11-298I3.5:3utr	0.028816959143838583	0.03776611615015589
MAPK10:promCore	0.028905145005670145	0.0379008019883894
OSTC:promCore	0.02893763904810118	0.03803552960910797
THBD:3utr	0.02898870602733059	0.03817029903824321
G059224:lncrna.ncrna	0.029160520857027656	0.038305110301751086
BLCAP:3utr	0.029332403686712576	0.038439963425611554
TRAPPC8:3utr	0.029420694285149145	0.03857485843582891
SLC4A4:3utr	0.029490410070177768	0.03870979535843172
CACNB4:3utr	0.029615926692079665	0.03884477421947263
EPS15L1:3utr	0.03000200140165784	0.038979795045028826
PEG10:3utr	0.030113701460847204	0.03911485786120158
GABRB2:promCore	0.03043499925392515	0.0392499626941167
6:38556000-38557200:enhancers	0.030458290941749674	0.039385109569924394
SLC35B4:3utr	0.030532832738245166	0.03952029851479911
G066990:lncrna.ncrna	0.030798491915025997	0.03965552955493998
CALD1:3utr	0.030873092131111925	0.03979080271657037
PLAA:3utr	0.03115295712462414	0.03992611802593837
MAGEA4:promCore	0.031988960891388925	0.04006147550931657
ATP2B2:3utr	0.03233504210180349	0.04019687519300199
DAG1:3utr	0.03233972076403071	0.04033231710331645
CDKN1A:3utr	0.03252690859585977	0.04046780126660622
G067346:lncrna.ncrna	0.03260648786207783	0.04060332770924243
CECR2:3utr	0.03279847434186961	0.040738896457620695
MIR146A:lncrna.ncrna	0.03291089606484437	0.04087450753816151
TYW3:promCore	0.0329483764404445	0.04101016097731014
MYH16:lncrna.ncrna	0.033013974882062064	0.04114585680153647
ANTXR2:5utr	0.03302803298017352	0.041281595037335424
MOB1B:3utr	0.03321551778483931	0.04141737571122656
KCNMA1:3utr	0.0332670902985798	0.041553198849754475
ABHD13:3utr	0.03418234835761306	0.04168906447948868
ZNF518A:lncrna.ncrna	0.03425753215090914	0.04182497262702348
NTN4:3utr	0.03450196940702346	0.04196092331897835
15:39575400-39580400:enhancers	0.03453488493141211	0.04209691658199757
SLC22A23:5utr	0.03468068367698364	0.04223295244275062
17:66922200-66923000:enhancers	0.03468068367698364	0.04236903092793204
IRAK1BP1:3utr	0.03468538767735093	0.042505152064261316
1:44791400-44793400:enhancers	0.035316185023959334	0.04264131587848328
ZNF831:3utr	0.03549052195073395	0.042777522397367714
SGMS1:5utr	0.03556121902484971	0.04291377164770976
11:32548000-32549800:enhancers	0.03566492888892078	0.04305006365632977
RAB39B:3utr	0.035702647707939024	0.0431863984500732
DNAJC10:3utr	0.035721508345985274	0.043322776055811044
GOLGA7B:3utr	0.0357309389721738	0.04345919650043935
TIAF1:5utr	0.03629715162737906	0.04359565981087976
GATAD2A:3utr	0.03631131640628137	0.0437321660140791
TNNI1:3utr	0.0366277835697105	0.04386871513700976
EXTL2:promCore	0.03668448861388872	0.04400530720666957
ZBTB40:3utr	0.0366986660318643	0.0441419422500817
UNC5D:3utr	0.03678374026026469	0.04427862029429504
2:150134200-150135400:enhancers	0.03691611108253028	0.0444153413663838
RP11-509J21.2:lncrna.promCore	0.037020145039929675	0.044552105493447965
RP11-188P17.2:lncrna.promCore	0.037162049701234254	0.044688912702613076
12:21978800-21981600:enhancers	0.037214093030082704	0.0448257630210302
HSPA12A:3utr	0.037374993669212826	0.044962656475876286
CHST3:3utr	0.0375975133447406	0.04509959309435375
TMEM196:3utr	0.03768750047836676	0.04523657290369094
UBE2M:promCore	0.03782014709123221	0.04537359593114196
PPM1H:3utr	0.037943355233399596	0.04551066220398655
TAF7:5utr	0.038132974500674266	0.04564777174953053
ERI2:promCore	0.038170908291016374	0.045784924595105345
ST8SIA1:3utr	0.038351139057003866	0.04592212076806852
C22orf46:3utr	0.03859789189967	0.04605936029580352
SECTM1:5utr	0.0386785915167062	0.0461966432057196
ADCY6:3utr	0.03875455779813054	0.04633396952525223
ZNF627:3utr	0.03927718600107275	0.04647133928186273
NACA:promCore	0.03930571109020634	0.04660875250303866
ULK2:3utr	0.039377032010982006	0.0467462092162935
LMO3:3utr	0.039381787155504	0.04688370944916701
7:31323400-31324000:enhancers	0.0394911698518238	0.0470212532292251
IDH3A:3utr	0.039529222465701036	0.04715884058405975
PRDM6:3utr	0.039567278414016985	0.04729647154128936
MEIS2:3utr	0.03981472339538905	0.047434146128558397
CBL:3utr	0.039829003369805834	0.047571864373537776
ARHGEF16:promCore	0.03986708559726137	0.04770962630392476
G043940:lncrna.ncrna	0.0399718289444975	0.0478474319474428
SOS1:3utr	0.040028972328784496	0.04798528133184197
WDR89:3utr	0.040376756670049294	0.04812317448489856
PHC3:3utr	0.04066758473179054	0.048261111434415485
TMEM198:promCore	0.04104452057908063	0.048399092208222166
SLC22A23:promCore	0.041139999294213296	0.048537116834174394
TRPM3:3utr	0.041278480726709046	0.04867518534015474
11:125472600-125473600:enhancers	0.04137878795715815	0.04881329775407217
POU5F1B:5utr	0.041694190163008044	0.048951454103862424
CLN3:3utr	0.04196676743370048	0.049089654417487937
FOXN2:3utr	0.04200503758689179	0.04922789872293767
DDIT4L:3utr	0.04213900968677088	0.04936618704822754
LAMB1:promCore	0.04226823622094734	0.04950451942140002
G015692:lncrna.ncrna	0.04229217128088292	0.04964289587052461
KCNV1:3utr	0.042354408610906266	0.049781316423697416
ZNF507:promCore	0.042383136540925195	0.049919781109041605
TFCP2L1:3utr	0.04239750121858224	0.05005828995470722
SCAMP1:3utr	0.042517225346388916	0.05019684298887112
AJUBA:promCore	0.04261781912625342	0.05033544023973732
MOXD1:5utr	0.04304919943025451	0.05047408173553667
10:93882600-93887200:enhancers	0.04319788524786963	0.05061276750452718
WBSCR17:3utr	0.04326505037086069	0.05075149757499398
ULK1:3utr	0.04327944424872636	0.05089027197524914
GABRA2:3utr	0.04327944424872636	0.051029090733632085
TET3:3utr	0.043284242314029824	0.05116795387850922
MVB12B:3utr	0.043466608086225156	0.05130686143827432
OSBPL10:promCore	0.043500210135188545	0.05144581344134844
SEPT9:5utr	0.04355301860829449	0.051584809916179725
ZIC1:5utr	0.043629842397444	0.05172385089124388
SMAD4:3utr	0.04382196134592358	0.05186293639504375
LINC00847:lncrna.ncrna	0.044047809762410524	0.052002066456109795
X:14369600-14370800:enhancers	0.044105492014460915	0.05214124110299967
KLHL42:3utr	0.04426896667910961	0.052280460364298675
CENPP:5utr	0.04433148796339843	0.05241972426861959
ADAMTS3:3utr	0.044403639092761876	0.0525590328446026
SIN3A:3utr	0.04444693552472776	0.05269838612091563
ANKRD32:promCore	0.04452872945266296	0.05283778412625404
GREB1:5utr	0.04454316527449623	0.05297722688934095
CARM1:promCore	0.04473087463706407	0.053116714438927196
PNPLA8:3utr	0.04513544749439146	0.053256246803791124
CRYZL1:promCore	0.04546323512046792	0.05339582401273908
ITPRIPL2:3utr	0.04558380750221018	0.05353544609460495
CDC14A:promCore	0.045689938895150155	0.05367511307825062
ZNRF3:3utr	0.04594572562337628	0.05381482499256581
NXPH1:5utr	0.04601814545410708	0.05395458186646799
DNAJB11:promCore	0.04602780234402696	0.054094383728902753
SLC35D1:3utr	0.04637076112787444	0.054234230608843456
SLC26A2:3utr	0.04641425412420127	0.05437412253529161
RAPGEF5:3utr	0.04677686524714375	0.054514059537276734
GLO1:3utr	0.04679621301383489	0.0546540416438563
ESRRB:promCore	0.04705749226170283	0.05479406888411608
PRSS21:promCore	0.04736736024262746	0.05493414128716977
G026181:lncrna.ncrna	0.047551449018276896	0.055074258882159464
18:34886800-34888000:enhancers	0.04774046340917945	0.055214421698255266
PAGE1:promCore	0.04803141550708925	0.05535462976465567
TIFA:3utr	0.0480362663605164	0.055494883110587485
MOXD1:promCore	0.04809933238609284	0.055635181765305665
FAM13B:3utr	0.04822549191827485	0.055775525758093754
RELA:5utr	0.04826431761008746	0.05591591511826347
CLK2:promCore	0.048303146773206206	0.056056349875155134
LIX1:3utr	0.04833227092396337	0.05619683005813753
DPP7:5utr	0.04855562098945464	0.056337355696607805
ABLIM1:3utr	0.04874507301890372	0.05647792681999184
CYS1:3utr	0.04888600119925487	0.05661854345774391
KCNQ1OT1:lncrna.ncrna	0.04892488598781162	0.05675920563934707
G043942:lncrna.ncrna	0.04908045996709648	0.056899913394313
SMAD5:3utr	0.04910477343635949	0.05704066675218196
SCN2B:3utr	0.0493431174954894	0.05718146574252311
GNB1L:3utr	0.04964975218616028	0.0573223103949342
TRAF7:3utr	0.049703313784597275	0.057463200739041924
10:24270600-24271400:enhancers	0.04977636297519711	0.057604136804501826
ZBTB39:3utr	0.04978610379569552	0.05774511862099818
POU5F1B:promCore	0.049829940191799905	0.05788614621824437
TIPARP-AS1:lncrna.promCore	0.04985916691423786	0.05802721962598254
COLCA1:3utr	0.05038070736741462	0.058168338873984045
13:76240600-76244600:enhancers	0.05048801765370874	0.05830950399204903
RPAP2:3utr	0.05070759858797432	0.0584507150100069
TMEM63C:3utr	0.0509468241575157	0.05859197195771614
ATRNL1:3utr	0.05095659126607124	0.058733274865064244
BTBD3:5utr	0.05114709380028646	0.058874623761968094
MAP4:promCore	0.05134256785867969	0.059016018678373555
MTIF3:promCore	0.051518569767479365	0.05915745964425595
G090257:lncrna.ncrna	0.05162127049619469	0.05929894668961987
PHIP:3utr	0.051831638272868324	0.05944047984449909
GALNT3:promCore	0.05197357177284622	0.059582059138956985
TYW3:5utr	0.05206658784390472	0.059723684603086094
EEF1D:5utr	0.05215962384117303	0.05986535626700859
3:179598800-179600800:enhancers	0.05230166458943722	0.06000707416087614
AF127577.10:lncrna.promCore	0.05256627811294924	0.06014883831486976
GRB10:3utr	0.05263490794554662	0.060290648759200254
KLHDC8A:promCore	0.05283105296249915	0.06043250552410781
CFL1:promCore	0.05283105296249915	0.06057440863986243
CORO2A:3utr	0.05285557731956764	0.06071635813676379
TGFBR2:promCore	0.052865387450173516	0.06085835404514112
RHBDD1:3utr	0.05301256600719522	0.061000396395353644
PELI2:5utr	0.05320397272853948	0.06114248521779013
CCDC19:promCore	0.05324815549289962	0.06128462054286944
MLLT3:3utr	0.05335617673259583	0.06142680240104008
COL5A2:3utr	0.05339055276230008	0.061569030822780625
RASD1:promCore	0.05353299673649186	0.061711305838599614
G046904:lncrna.ncrna	0.05355756076509006	0.06185362747903541
VCPIP1:3utr	0.05391143691577842	0.06199599577465664
GPX8:3utr	0.05392618801480348	0.062138410756061774
RP3-468K18.6:lncrna.ncrna	0.053950774293301626	0.062280872453879546
G021762:lncrna.ncrna	0.05400978704118253	0.06242338089876887
DPY19L4:3utr	0.05403437805297817	0.06256593612141867
C15orf52:3utr	0.054186873412661526	0.06270853815254832
RASD1:5utr	0.054280364784090755	0.06285118702290723
RORB:3utr	0.054280364784090755	0.06299388276327533
DCAF12:promCore	0.054624980447104066	0.06313662540446285
NRXN3:promCore	0.054762903316153626	0.06327941497731028
PRRC1:3utr	0.055043810286763785	0.06342225151268874
MAN1A2:3utr	0.055206523722585416	0.06356513504149959
TMEFF2:5utr	0.05523611453444586	0.06370806559467489
TRIM5:5utr	0.055438372394309224	0.06385104320317725
NIN:3utr	0.05547291363987009	0.06399406789799969
G035886:lncrna.ncrna	0.055497587640200755	0.06413713971016609
CENPP:3utr	0.05566047120969422	0.06428025867073077
8:97824000-97825600:enhancers	0.055912320584565856	0.06442342481077898
5:57700600-57704400:enhancers	0.05599136225953207	0.06456663816142653
G011122:lncrna.ncrna	0.056203858070352296	0.06470989875382016
CUL2:3utr	0.0562730651953496	0.06485320661913746
PRIMA1:3utr	0.05656484502734337	0.0649965617885867
PPM1L:3utr	0.056911278942369185	0.06513996429340733
CDC37L1:3utr	0.05706974081980739	0.0652834141648695
G003277:lncrna.ncrna	0.05751076718529674	0.06542691143427452
NOX5:3utr	0.057530599115520116	0.06557045613295477
TUBA4A:promCore	0.05775377075569232	0.06571404829227352
AC009232.2:lncrna.ncrna	0.057763692157497576	0.06585768794362537
C6orf201:3utr	0.05784307153250957	0.06600137511843589
8:18963200-18964400:enhancers	0.0579175028758155	0.06614510984816199
UBE2W:3utr	0.05798698364054118	0.06628889216429183
MLEC:3utr	0.0579969103715565	0.06643272209834471
GPR133:promCore	0.05814087347462645	0.06657659968187145
GP1BB:5utr	0.05826998442758219	0.06672052494645402
RREB1:3utr	0.058458754122430935	0.06686449792370598
AP3M2:promCore	0.05847862939047259	0.06700851864527235
KPNA5:3utr	0.05851838265550898	0.06715258714282943
ONECUT2:3utr	0.05863269356606254	0.06729670344808533
G076757:lncrna.ncrna	0.058637664288238855	0.06744086759277948
PAX5:3utr	0.05865754774588832	0.06758507960868317
DENND4A:5utr	0.0587718952968614	0.0677293395275991
VARS:promCore	0.05878183998514247	0.06787364738136188
ATF6:3utr	0.05887632588299961	0.06801800320183783
RRAS2:5utr	0.05914497704023209	0.06816240702092491
ZNF226:3utr	0.05915493027529054	0.06830685887055313
RP11-509E16.1:lncrna.ncrna	0.05947853465468393	0.06845135878268413
FAM26E:3utr	0.05957815376303398	0.06859590678931166
10:45676000-45677200:enhancers	0.059608043951985844	0.0687405029224614
ZNF629:3utr	0.059632954014334764	0.06888514721419085
L3MBTL3:promCore	0.05980736446809005	0.06902983969658985
FBXL8:5utr	0.059981844992336796	0.06917458040178001
ARL13A:3utr	0.0601115044893152	0.0693193693619153
MASTL:5utr	0.06030107649062885	0.0694642066091818
CALN1:3utr	0.060395893531288186	0.0696090921757977
2:228293000-228294200:enhancers	0.06041585765158837	0.06975402609401361
MAP3K13:3utr	0.06043582268966305	0.06989900839611227
CHERP:promCore	0.06056062497621827	0.07004403911440889
RP11-255P5.2:lncrna.ncrna	0.06082532449326305	0.07018911828125107
G031073:lncrna.ncrna	0.0611201798802994	0.07033424592901868
PCF11:3utr	0.06133520067008546	0.07047942209012431
CEP57L1:3utr	0.06134520422842892	0.0706246467970128
ZNF704:3utr	0.06178558906972576	0.07076992008216179
G015693:lncrna.ncrna	0.06179059600991848	0.07091524197808129
SEPT9:promCore	0.062221408957682765	0.07106061251731415
ERBB2IP:3utr	0.06227153123339748	0.07120603173243586
STAU2:promCore	0.062436975797366824	0.07135149965605456
ARAP1:promCore	0.06247709306377985	0.07149701632081129
NPLOC4:promCore	0.062542291526446	0.07164258175937976
BRPF3:promCore	0.06267773500121547	0.07178819600446669
RUNX1:3utr	0.06288850884681246	0.0719338590888117
YME1L1:5utr	0.06295376910718367	0.07207957104518721
AMZ1:3utr	0.06309436298406816	0.07222533190639886
NRG1:promCore	0.06333548699992463	0.07237114170528511
PIK3R1:3utr	0.0633606117855556	0.07251700047471767
C11orf1:3utr	0.0635164179073755	0.07266290824760137
STK25:3utr	0.06362702391380634	0.07280886505687408
CLLU1:3utr	0.06372759927886144	0.07295487093550707
AMIGO2:5utr	0.06379801589545721	0.07310092591650469
ARHGAP6:promCore	0.06381310665597964	0.07324703003290474
PALMD:3utr	0.06440709289610615	0.07339318331777842
TMEM132B:3utr	0.06441716746421237	0.07353938580423008
G072878:lncrna.ncrna	0.064890935978596	0.07368563752539783
PATZ1:3utr	0.06533998086695604	0.073831938514453
PEX5:3utr	0.06548134948283484	0.07397828880460064
KMT2D:3utr	0.06548639921315873	0.07412468842907924
BCL11B:3utr	0.06597144690784278	0.07427113742116102
G022118:lncrna.ncrna	0.06609279352445015	0.07441763581415191
SERPINH1:promCore	0.06619899963426898	0.07456418364139135
GPRIN2:promCore	0.06625970050306468	0.0747107809362528
PEX26:3utr	0.06632040985714097	0.07485742773214328
FLVCR1:5utr	0.06647728164583722	0.07500412406250385
PARVA:promCore	0.06657851933104061	0.07515086996080944
LEF1-AS1:lncrna.ncrna	0.06688744010687817	0.07529766546056879
CNOT4:promCore	0.06697357194946055	0.07544451059532484
S1PR3:3utr	0.06701917807680184	0.07559140539865433
WDR35:3utr	0.06709519893329666	0.07573834990416826
TMUB2:promCore	0.0671053360529905	0.07588534414551178
CLDN18:3utr	0.06734362650719045	0.076032388156364
RP11-108M12.3:lncrna.ncrna	0.0675668254889498	0.07617948197043851
TUBA4A:5utr	0.06757697362326119	0.07632662562148296
GLB1:promCore	0.06770892095275795	0.07647381914327943
11:94406000-94414000:enhancers	0.06776983324373463	0.0766210625696444
18:33132200-33133400:enhancers	0.06794754290566876	0.07676835593442857
G024010:lncrna.promCore	0.06806944300079898	0.07691569927151734
CLDN18:5utr	0.06819645866080297	0.07706309261483034
RNF217:3utr	0.06839976101537372	0.07721053599832203
DIDO1:3utr	0.06843534871416065	0.07735802945598122
MAST4:3utr	0.06861333096406096	0.07750557302183149
G003195:lncrna.ncrna	0.06861333096406096	0.07765316672993117
CEP85L:3utr	0.06863876295513811	0.0778008106143731
CAHM:lncrna.ncrna	0.06868454429240008	0.07794850470928519
ARID2:3utr	0.06892370304932356	0.07809624904882989
RPS16:promCore	0.06941260714615805	0.07824404366720475
1:159526600-159527200:enhancers	0.06942279850303427	0.0783918885986422
G080290:lncrna.ncrna	0.06961647973702455	0.07853978387740952
G003468:lncrna.ncrna	0.0697337498276526	0.0786877295378092
SAMD4A:5utr	0.07031036329223868	0.07883572561417858
ZNF574:promCore	0.0709184221648468	0.0789837721408903
EXOC8:3utr	0.07118951256661636	0.07913186915235212
G043951:lncrna.ncrna	0.07136862734602177	0.07928001668300694
MIR137HG:lncrna.ncrna	0.07163487721358	0.07942821476733301
ANTXR2:promCore	0.07170146519265481	0.07957646343984379
G027727:lncrna.ncrna	0.07172707867260722	0.07972476273508823
PRRG3:promCore	0.07182442367553533	0.07987311268765052
PDIK1L:promCore	0.07214735542123835	0.0800215133321504
GLP2R:5utr	0.07226018182861184	0.08016996470324322
G059002:lncrna.ncrna	0.07279394018128602	0.0803184668356196
12:52025000-52026400:enhancers	0.07282988979814722	0.08046701976400605
PPP2R4:promCore	0.0728555699179477	0.0806156235231645
ZNF862:3utr	0.07315871006302205	0.08076427814789269
LHX4:3utr	0.0733694914532023	0.08091298367302417
LRRD1:3utr	0.07346206194953556	0.0810617401334281
PPP4R2:3utr	0.07350835459807946	0.08121054756400967
AC093901.1:lncrna.promCore	0.07385313283644225	0.08135940599970978
DAGLA:3utr	0.07401274976293655	0.08150831547550542
FBXL8:promCore	0.07420333711461398	0.08165727602640957
DTD2:3utr	0.07428062609025944	0.0818062876874711
G024907:lncrna.ncrna	0.07452288732161827	0.08195535049377518
7:104003000-104004800:enhancers	0.07503878684048586	0.08210446448044288
SERPINA12:promCore	0.07508524787095573	0.08225362968263165
ERGIC2:promCore	0.07515236702446287	0.08240284613553517
GRB10:promCore	0.07517818484582428	0.08255211387438326
LAMA3:promCore	0.07524531836516153	0.08270143293444225
PI4K2B:3utr	0.07550878858524177	0.08285080335101469
G057031:lncrna.ncrna	0.07558114171326982	0.08300022515943976
SGOL2:promCore	0.07561732279802685	0.08314969839509292
G037588:lncrna.ncrna	0.07586033103267971	0.08329922309338633
CCNA2:3utr	0.07635193346800886	0.08344879928976874
SNX29:3utr	0.07647621586655906	0.08359842701972538
AC005152.2:lncrna.promCore	0.07673525181758938	0.08374810631877837
THSD4:promCore	0.07741985001054867	0.08389783722248637
AMIGO2:promCore	0.07745099376621133	0.084047619766445
FLJ27365:promCore	0.07751328797840085	0.0841974539862867
NEBL:3utr	0.0776327101997203	0.08434733991768063
COX16:promCore	0.07775216526877415	0.08449727759633319
G048077:lncrna.ncrna	0.07841755960658359	0.08464726705798745
ZNF471:3utr	0.07857365898473448	0.08479730833842376
NOC3L:3utr	0.0788391567613693	0.08494740147345956
CNOT7:5utr	0.07895373534170809	0.08509754649894923
PTPRB:3utr	0.07900582650929719	0.08524774345078462
LMBR1:3utr	0.07902666472591025	0.08539799236489459
TAGAP:3utr	0.07906834415893957	0.08554829327724547
ADAM9:3utr	0.07914650387874078	0.08569864622384095
GABRA6:3utr	0.07916213751080578	0.08584905124072195
MARS:5utr	0.07923510190251283	0.08599950836396708
SLC18B1:3utr	0.07925595112333289	0.08615001762969221
C12orf77:3utr	0.07933414461698199	0.08630057907405106
9:76994200-76995200:enhancers	0.07950621987545778	0.08645119273323466
KCNA1:3utr	0.07983491663199727	0.08660185864347195
RNF150:3utr	0.08001763349378833	0.08675257684102951
TTC28-AS1:lncrna.promCore	0.08037284616673081	0.0869033473622116
NUTF2:5utr	0.08049305741246661	0.08705417024336047
G056208:lncrna.ncrna	0.08113649163708941	0.08720504552085606
SCNN1A:5utr	0.08115219706994184	0.0873559732311164
MARCH10:3utr	0.08149262098800014	0.08750695341059747
TBL1X:3utr	0.08221100497287454	0.08765798609579316
FMN1:3utr	0.08224774265270893	0.08780907132323562
IGDCC4:3utr	0.08257326926350572	0.087960209129495
LDHA:promCore	0.08274137851358049	0.08811139955117969
TET2:3utr	0.08280969148843582	0.08826264262493647
TIGD7:promCore	0.08307253388700732	0.08841393838745011
LENG8:3utr	0.08325135762592119	0.08856528687544409
ANGPTL2:3utr	0.08334079711492388	0.08871668812567994
FAM71C:3utr	0.08365134772453987	0.08886814217495793
1:222448600-222450200:enhancers	0.08366714436785726	0.08901964906011679
ELOVL5:promCore	0.08415712551684051	0.08917120881803366
GRAMD4:promCore	0.08419930026626944	0.08932282148562452
PLAG1:3utr	0.08431002847370309	0.08947448709984382
G006157:lncrna.ncrna	0.08447881147563199	0.08962620569768494
RAB15:3utr	0.08448408700154425	0.08977797731617981
G058638:lncrna.promCore	0.084895775590015	0.08992980199239943
G072883:lncrna.ncrna	0.08502252755566903	0.09008167976345363
PIK3C2G:3utr	0.0850436564803322	0.09023361066649102
SAMD4A:promCore	0.0851651677497753	0.09038559473869948
G049160:lncrna.ncrna	0.08527614252140667	0.09053763201730568
3:24491400-24492400:enhancers	0.0853554275806067	0.09068972253957558
7:128391400-128393200:enhancers	0.08545587610543032	0.09084186634281433
AC007246.3:lncrna.promCore	0.08553519398668827	0.09099406346436607
G056052:lncrna.ncrna	0.08554577079879526	0.09114631394161453
KRBA1:5utr	0.08634506491338005	0.09129861781198247
RC3H2:3utr	0.08641394713871908	0.09145097511293222
ARID5B:5utr	0.08643514386775282	0.0916033858819656
TAX1BP1:3utr	0.08646694090121934	0.09175585015662369
ANKS1B:promCore	0.08646694090121934	0.09190836797448737
UTP23:3utr	0.08662065939030099	0.09206093937317693
SHISA7:3utr	0.08663656440877535	0.09221356439035246
MYNN:3utr	0.08667898063929373	0.09236624306371377
RP11-167H9.4:lncrna.ncrna	0.0867850393432906	0.0925189754310003
1:172940000-172941200:enhancers	0.08734227286773154	0.09267176152999153
TMEM98:3utr	0.08735820433606267	0.0928246013985066
8:72605400-72607600:enhancers	0.08777262777818348	0.09297749507440481
RP11-325K19.2:lncrna.ncrna	0.0877992068758437	0.09313044259558526
RP4-673M15.1:lncrna.ncrna	0.08799062441302168	0.09328344399998724
6:82732200-82733000:enhancers	0.08799594277134994	0.09343649932559019
RNF219-AS1:lncrna.ncrna	0.08812360291367886	0.09358960861041352
BCL2L13:3utr	0.08816084419155795	0.0937427718925171
CNKSR1:promCore	0.08848551056773224	0.09389598921000086
PTPLB:promCore	0.08850148403011346	0.09404926060100523
ARIH1:3utr	0.08853343271750815	0.09420258610371106
DNAH8:promCore	0.08855473314823008	0.09435596575633945
CDCA7:3utr	0.08868788451449919	0.09450939959715224
SEMA3E:3utr	0.08881041983697642	0.09466288766445165
EPT1:3utr	0.08883173385749031	0.09481642999658063
NACA:5utr	0.08909824741072157	0.09497002663192289
AP1S2:promCore	0.08921023189247232	0.09512367760890264
TXK:3utr	0.08932224525729474	0.09527738296598515
NOVA1:3utr	0.08961041235463954	0.0954311427416763
G089844:lncrna.ncrna	0.09003233492593668	0.09558495697452309
PLA2G12A:3utr	0.09007508412749231	0.09573882570311344
XPO4:3utr	0.09016059515655794	0.09589274896607616
SCOC:3utr	0.0902087025104306	0.09604672680208137
EPHA7:3utr	0.09031027998297958	0.09620075924984012
GDPD5:3utr	0.09033701484598185	0.09635484634810486
TNS4:3utr	0.09039583733837227	0.0965089881356691
RELA:promCore	0.09051350622997453	0.09666318465136783
12:92404000-92405800:enhancers	0.09071682762034695	0.09681743593407743
ZNF605:3utr	0.09086135068509171	0.09697174202271555
DOK6:3utr	0.09115589837229969	0.09712610295624155
STK32B:3utr	0.09117197035663158	0.09728051877365611
PRRX1:3utr	0.09118268534329445	0.09743498951400173
KIF21A:3utr	0.09122554793376109	0.09758951521636258
ITGB5:3utr	0.09131128580772183	0.09774409591986435
AGO4:3utr	0.09179924212479744	0.09789873166367481
TTC28-AS1:lncrna.ncrna	0.091928025316767	0.09805342248700331
RCN2:3utr	0.09203000576742207	0.09820816842910132
CRISPLD2:3utr	0.09209442681358385	0.09836296952926225
SBK1:3utr	0.09249727499739839	0.09851782582682139
G017457:lncrna.ncrna	0.09308879576700098	0.09867273736115635
1:210650600-210652600:enhancers	0.09322334474040589	0.09882770417168665
RP11-443P15.2:lncrna.ncrna	0.09326102592405744	0.09898272629787422
G046301:lncrna.ncrna	0.09359491634621253	0.09913780377922324
STK16:promCore	0.09361646648115654	0.09929293665528006
SPON2:5utr	0.09372423319889042	0.09944812496563366
AL033381.1:3utr	0.09389671558881728	0.09960336874991521
HDAC7:3utr	0.09393984689191065	0.09975866804779869
RALGPS1:3utr	0.09402612235078633	0.09991402289900037
COL27A1:3utr	0.09418793504618139	0.10006943334327933
CSRNP2:3utr	0.09458193129745798	0.10022489942043741
TNNC2:promCore	0.09460893042599257	0.10038042117031896
STRA6:3utr	0.09465753308751805	0.10053599863281143
ZAN:5utr	0.09492224304158142	0.10069163184784491
PPP3R2:3utr	0.0950627669312198	0.10084732085539257
SLC46A3:promCore	0.09510060805616447	0.10100306569547066
PTPDC1:3utr	0.0952195587759036	0.10115886640813825
CEP41:3utr	0.09531149756088711	0.1013147230334978
CNST:3utr	0.0954954335409244	0.10147063561169475
G059330:lncrna.ncrna	0.09566320779750498	0.10162660418291793
SH3GL1:3utr	0.09568486081051758	0.1017826287873995
ARHGAP11A:3utr	0.09576606922562793	0.10193870946541483
G047982:lncrna.ncrna	0.09594478120843272	0.10209484625728296
PPP1R1C:3utr	0.0959556146015985	0.10225103920336617
TSHZ1:3utr	0.09613982364370344	0.10240728834407054
ACSL3:3utr	0.09631326826349751	0.10256359371984569
GPRIN3:3utr	0.0965410194984732	0.10271995537118485
IGF1R:3utr	0.09676346334927813	0.10287637333862516
KPNA4:3utr	0.09681230774105858	0.10303284766274741
SEMA5A:3utr	0.09719239620577828	0.10318937838417643
PLEC:3utr	0.09742060905825191	0.1033459655435808
FBXL5:3utr	0.09774683558611316	0.1035026091816733
CD47:3utr	0.09830742983568098	0.10365930933921073
G008754:lncrna.ncrna	0.09847084588287672	0.1038160660569939
ADI1:3utr	0.0986670263410532	0.103972879375868
HNRNPF:promCore	0.0989832813765029	0.10412974933672225
RIMKLA:3utr	0.09965472318795321	0.10428667598049045
TRIM69:promCore	0.09983504286923832	0.1044436593481507
SYT1:3utr	0.09999903484653047	0.10460069948072538
GNPDA2:3utr	0.10007011727213583	0.10475779641928168
SAMD13:promCore	0.10012480397898933	0.10491495020493109
G086429:lncrna.ncrna	0.10023419805561389	0.10507216087882995
FBLIM1:3utr	0.10032173316097755	0.10522942848217928
TMEM255A:3utr	0.10051327773657014	0.10538675305622473
9:37434400-37439400:enhancers	0.10060634416399224	0.10554413464225701
CHTF18:promCore	0.10065014703166633	0.10570157328161149
4:78500000-78501200:enhancers	0.10066657424611379	0.10585906901566873
FILIP1:promCore	0.10075967353328165	0.10601662188585426
EIF4EBP2:3utr	0.10077062770280296	0.10617423193363858
LIF:3utr	0.10113775213766188	0.1063318992005376
CCT4:5utr	0.10118160863856665	0.10648962372811219
SCYL3:3utr	0.10119257345582394	0.10664740555796878
2:221484200-221484800:enhancers	0.10129675302915826	0.10680524473175892
KIF1B:3utr	0.10144484068899474	0.10696314129117979
C1orf116:promCore	0.10163688135928263	0.107121095277974
HDAC4:3utr	0.10169176572310389	0.10727910673392962
PTEN:3utr	0.10178508506281307	0.10743717570088056
5:41193200-41195600:enhancers	0.10240039657196232	0.10759530222070615
TTC23:5utr	0.10266436860945893	0.10775348633533172
CDH23:3utr	0.10266986973340879	0.10791172808672839
UBA6:3utr	0.10266986973340879	0.10807002751691301
PMS1:promCore	0.1027964148202143	0.10822838466794862
SHE:3utr	0.10321482621880303	0.10838679958194407
12:80493200-80495800:enhancers	0.10342969393805991	0.10854527230105447
G022207:lncrna.ncrna	0.10346275994773792	0.10870380286748109
10:46990600-46993800:enhancers	0.10347378251044466	0.10886239132347125
IFRD1:promCore	0.10411908979734456	0.10902103771131884
MEG3:lncrna.ncrna	0.10428470776926449	0.10917974207336384
GPRC5A:5utr	0.10441724763582992	0.1093385044519929
PLEKHA2:3utr	0.10444486520001309	0.109497324889639
G058708:lncrna.ncrna	0.10469902922766848	0.10965620342878175
5:1485000-1488800:enhancers	0.10471008321247134	0.10981514011194753
NR2F1-AS1:lncrna.ncrna	0.10475430196543965	0.10997413498170913
STXBP5L:3utr	0.10494781196369682	0.11013318808068645
CDK6:3utr	0.10498099376546284	0.11029229945154592
G048472:lncrna.ncrna	0.10525207341648253	0.11045146913700113
JPH1:3utr	0.10531848607058839	0.11061069717981259
SAMD9L:5utr	0.10547348843665141	0.1107699836227877
FBF1:3utr	0.10555101037010613	0.11092932850878123
PSMG4:3utr	0.10563408494303933	0.1110887318806949
FAM168B:3utr	0.10563962381295658	0.11124819378147786
BSN:3utr	0.10590557267730127	0.11140771425412659
FRMD3:3utr	0.10593328505212503	0.11156729334168475
SNAP91:5utr	0.10618832190477356	0.11172693108724377
MFI2:5utr	0.10624378452258279	0.11188662753394234
ADD2:3utr	0.1064268614314071	0.11204638272496692
VMP1:3utr	0.1064601564353387	0.1122061967035517
ACAP2:promCore	0.10651565378151392	0.11236606951297837
TNRC6B:3utr	0.10651565378151392	0.11252600119657673
KIF26B:3utr	0.10681546205982248	0.11268599179772419
ROGDI:promCore	0.1068654502342589	0.11284604135984638
AC005682.5:lncrna.ncrna	0.10690433390377165	0.11300614992641672
PSMG3-AS1:lncrna.ncrna	0.1069654438476641	0.11316631754095688
PSPN:5utr	0.10732116326862638	0.11332654424703674
GPR126:3utr	0.10732672369705128	0.11348683008827422
G047797:lncrna.ncrna	0.107337844767482	0.11364717510833577
22:33695000-33696400:enhancers	0.10763822136636345	0.11380757935093604
PLA1A:promCore	0.1079443742043208	0.11396804285983826
RPPH1:lncrna.ncrna	0.10796664828630458	0.11412856567885422
STPG2-AS1:lncrna.promCore	0.10831761585002782	0.11428914785184413
G003073:lncrna.ncrna	0.10843466809476955	0.11444978942271707
SLC25A25:5utr	0.10871906924486163	0.11461049043543067
PSMD5-AS1:lncrna.ncrna	0.10875254045130357	0.11477125093399153
SLC1A4:3utr	0.10878601423758025	0.11493207096245515
IL36RN:promCore	0.10881949060408942	0.1150929505649258
TDRG1:lncrna.promCore	0.10892551612492289	0.11525388978555703
MDH1:promCore	0.10896458468468917	0.11541488866855125
UBR7:3utr	0.10901482085490194	0.11557594725816021
SLC9A3R2:promCore	0.10962928849283506	0.11573706559868496
1:101088800-101089600:enhancers	0.10972432928351275	0.11589824373447563
CCDC92:5utr	0.10980820608044319	0.11605948170993204
C12orf39:promCore	0.11009910446004095	0.11622077956950322
ETV3:3utr	0.11017185951030416	0.11638213735768796
C1R:promCore	0.1106982974936897	0.11654355511903448
RAPGEF1:3utr	0.11080478274281705	0.11670503289814083
FLVCR1:promCore	0.11087765611764344	0.11686657073965484
WSCD1:5utr	0.11100661589709608	0.117028168688274
MON1B:3utr	0.11104587212761063	0.11718982678874593
GRIN2B:3utr	0.1112309850241547	0.11735154508586805
FBXL7:3utr	0.1116014476920925	0.11751332362448796
CLU:5utr	0.11175309173099979	0.11767516244950346
RUNX1T1:5utr	0.11179803346870261	0.11783706160586234
RP4-734G22.3:lncrna.ncrna	0.11200032886025092	0.1179990211385629
MXD1:3utr	0.11228707539721833	0.11816104109265363
EZH1:3utr	0.11239395096238759	0.11832312151323357
TMPRSS11B:3utr	0.11260215257211782	0.1184852624454523
MICAL2:promCore	0.11278793014694626	0.1186474639345098
TIFAB:3utr	0.11290056130551815	0.11880972602565698
2:152699200-152702800:enhancers	0.11329500054913097	0.1189720487641952
FMO2:3utr	0.11330063799169994	0.11913443219547687
METTL20:3utr	0.1134528766088942	0.11929687636490524
ELFN2:3utr	0.11426006844120667	0.11945938131793438
CTSK:3utr	0.11429961987167009	0.11962194710006964
CYGB:3utr	0.11451439051037407	0.11978457375686723
12:64497600-64498600:enhancers	0.11460485203738188	0.11994726133393482
RNF157-AS1:lncrna.ncrna	0.11465574492803635	0.1201100098769311
GJB2:3utr	0.11508008443955055	0.1202728194315663
PTBP1:3utr	0.1154085248598096	0.12043569004360208
RP11-416O18.2:lncrna.promCore	0.11555017064813501	0.12059862175885137
TRPA1:3utr	0.11570320000693479	0.12076161462317903
GNG2:5utr	0.11600942058530386	0.12092466868250122
NFIB:3utr	0.1160150933734946	0.12108778398278612
SLC22A3:3utr	0.11616828667054754	0.12125096057005363
NAA30:3utr	0.11617963647211109	0.12141419849037545
COL6A4P1:lncrna.ncrna	0.11621936311358465	0.12157749778987544
PAIP2B:3utr	0.11632153402416484	0.12174085851472927
CAPN8:5utr	0.11634991909890668	0.12190428071116491
PGD:promCore	0.11649187230760957	0.12206776442546259
G002991:lncrna.ncrna	0.11652594798294315	0.12223130970395457
SH3RF3:3utr	0.11667932161702475	0.12239491659302577
EMC1:3utr	0.11684411661511197	0.12255858513911327
SERPINE2:promCore	0.11699760267333949	0.1227223153887069
ZNF516:3utr	0.11707720939740127	0.12288610738834904
G046521:lncrna.ncrna	0.11712270550638179	0.12304996118463458
CDCP1:3utr	0.1176234775213971	0.12321387682421145
TTBK2:3utr	0.1180336300046882	0.12337785435378013
TMEM237:3utr	0.11810772661509748	0.12354189382009427
FAR2:promCore	0.11838142366520317	0.12370599526996029
RGS22:promCore	0.1183871275216516	0.12387015875023787
SMG1:3utr	0.11843846560101902	0.12403438430783985
SRRM1:5utr	0.11855827805860684	0.1241986719897321
G056210:lncrna.ncrna	0.1186324642429278	0.12436302184293409
RP11-309E23.2:lncrna.ncrna	0.11868383133353051	0.12452743391451841
C3orf56:3utr	0.11875233023989001	0.12469190825161137
POLE4:promCore	0.11884938885523934	0.12485644490139278
CDH12:5utr	0.11909498692486978	0.12502104391109595
SCNN1A:promCore	0.11910070016074809	0.12518570532800816
EBF1:3utr	0.11924927068046609	0.1253504291994702
IL4R:5utr	0.11931785883562805	0.125515215572877
4:86379000-86379600:enhancers	0.11953512614988748	0.12568006449567745
12:19297200-19298400:enhancers	0.11955228346275501	0.12584497601537428
FAM49B:promCore	0.11959231982894178	0.1260099501795246
CERCAM:5utr	0.1197868346965721	0.12617498703573948
13:98769800-98770400:enhancers	0.12026204606578407	0.12634008663168456
APOLD1:3utr	0.12084675381575384	0.12650524901507973
KIAA1549L:3utr	0.12098444659037126	0.12667047423369926
RPLP2:5utr	0.12146097093271502	0.1268357623353722
FAM126A:3utr	0.12195527121693449	0.12700111336798192
CYP19A1:3utr	0.12200703285032972	0.1271665273794668
AMER2:3utr	0.12232348806143123	0.1273320044178198
GDF15:promCore	0.12236953712581225	0.12749754453108889
SOX2-OT:lncrna.ncrna	0.12296285536403485	0.127663147767377
VGLL3:3utr	0.12302626737958403	0.127828814174842
PPA2:3utr	0.12306662530166443	0.12799454380169703
ARHGEF7:promCore	0.12308392270212087	0.1281603366962103
SSB:promCore	0.12318195432002897	0.12832619290670544
KCTD16:5utr	0.12322232671298138	0.1284921124815615
WHSC1L1:3utr	0.12422129598584176	0.12865809546921278
ATXN1L:3utr	0.12457986814846157	0.12882414191814945
PCCA:promCore	0.12478241873034489	0.12899025187691696
ASXL3:3utr	0.1248171511745335	0.1291564253941168
PCYT1A:3utr	0.12488662439714168	0.12932266251840616
G055866:lncrna.ncrna	0.12492715557652892	0.12948896329849802
SRRM4:3utr	0.1251993915017319	0.12965532778316152
CADM1:3utr	0.1253094927779974	0.12982175602122167
PPEF2:5utr	0.1257037683220119	0.12998824806155984
TRIM41:promCore	0.12580819532092882	0.13015480395311355
CLIC5:3utr	0.12581399755717504	0.13032142374487654
17:17026000-17038800:enhancers	0.12613323998856502	0.1304881074858992
GAA:promCore	0.12615065996310643	0.1306548552252881
ZNF575:promCore	0.12618550200852569	0.13082166701220677
KIAA1614:3utr	0.1262203468494342	0.130988542895875
G071172:lncrna.ncrna	0.12637137347441446	0.1311554829255697
SH3GL1:5utr	0.12642366416040618	0.1313224871506245
REPS1:promCore	0.12662707670006068	0.13148955562042985
CDC27:3utr	0.12713311528816945	0.1316566883844334
KIAA1598:5utr	0.12725535092450135	0.13182388549213975
G086347:lncrna.ncrna	0.12731357046476538	0.13199114699311082
G049678:lncrna.ncrna	0.12736597472481068	0.1321584729369658
RP11-37B2.1:lncrna.ncrna	0.12765722470682445	0.13232586337338118
7:46589200-46590600:enhancers	0.12781458094909542	0.132493318352091
MRAP2:3utr	0.12787287551051224	0.13266083792288672
SLC25A16:3utr	0.12817613342960052	0.1328284221356176
GPM6A:promCore	0.12824614610869997	0.13299607104019065
G031471:lncrna.ncrna	0.12859637890565712	0.13316378468657042
NOL10:promCore	0.12877160127686907	0.1333315631247797
SSH1:3utr	0.12899949610115122	0.13349940640489902
LRRC6:promCore	0.1290404129618627	0.13366731457706718
GUCY1A2:3utr	0.12964877514420511	0.13383528769148115
GULP1:3utr	0.12981856665682187	0.13400332579839597
MAGEA1:promCore	0.12988298770298362	0.13417142894812528
AC008277.1:lncrna.promCore	0.12996499194829964	0.13433959719104094
HMGN3-AS1:lncrna.ncrna	0.12998842457699097	0.13450783057757362
RTF1:3utr	0.13007630819667357	0.1346761291582123
CBX3:3utr	0.13048666706436327	0.13484449298350493
CHPF:promCore	0.13052772428502904	0.13501292210405824
ADNP:promCore	0.1305511872967936	0.1351814165705377
PLA1A:5utr	0.13065678653914478	0.135349976433668
8:30560000-30562600:enhancers	0.13075067409285324	0.13551860174423264
VANGL2:3utr	0.13087393231741903	0.13568729255307455
RBAK:3utr	0.13096786683140427	0.13585604891109587
GPRC5C:promCore	0.1310618216670887	0.136024870869258
RIOK2:3utr	0.13106769451926367	0.13619375847858187
CLYBL:3utr	0.1311616709563901	0.13636271179014792
GUCY2GP:lncrna.ncrna	0.13145547845927685	0.13653173085509626
NFKB1:promCore	0.1323380954480487	0.1367008157246268
9:33185000-33188600:enhancers	0.13260323070411995	0.13686996644999908
GNA12:3utr	0.13263270017111617	0.13703918308253277
GPATCH2:3utr	0.13264448851784755	0.13720846567360737
GSK3B:3utr	0.13267985547803723	0.1373778142746626
CRISP1:3utr	0.13281545551285676	0.13754722893719845
OLFML2A:promCore	0.1329687935083046	0.13771670971277494
PRMT10:3utr	0.133086782664079	0.13788625665301277
KCNG4:3utr	0.1330926829634033	0.1380558698095929
ADAM22:3utr	0.13351180924003084	0.138225549234257
NPTX2:3utr	0.13384267328055666	0.13839529497880734
CLU:promCore	0.1338604052553498	0.13856510709510697
CLDN12:3utr	0.13388404901466336	0.1387349856350799
EXTL2:5utr	0.13404367806742723	0.1389049306507109
20:43083000-43084600:enhancers	0.13404367806742723	0.139074942194046
G087205:lncrna.ncrna	0.13409690079282735	0.13924502031719213
NLGN1:3utr	0.1341915350790973	0.13941516507231771
NBN:3utr	0.13440453764938823	0.13958537651165243
TTPAL:3utr	0.13451699780465234	0.13975565468748727
VEPH1:3utr	0.13482493249069652	0.13992599965217498
AGO1:promCore	0.13507380846099445	0.14009641145812962
WDR24:promCore	0.13521608736103136	0.1402668901578273
LDLRAD4:3utr	0.13531096586314897	0.14043743580380588
INPP4B:3utr	0.13563726889417044	0.1406080484486649
10:93305400-93306200:enhancers	0.1359935156694158	0.1407787281450662
RIPK1:5utr	0.13617174870142623	0.14094947494573357
G061826:lncrna.ncrna	0.1362252328776712	0.14112028890345304
ROBO1:5utr	0.13654032892282658	0.1412911700710731
TMTC1:3utr	0.13702233291892305	0.14146211850150436
KCNJ3:3utr	0.1371950323826529	0.14163313424772025
FOXJ3:promCore	0.13726055704486181	0.14180421736275647
UHMK1:3utr	0.13736780054854503	0.14197536789971177
DCAF4:3utr	0.13751679380591003	0.1421465859117474
PAQR5:3utr	0.13790441566330652	0.14231787145208766
8:31690400-31691600:enhancers	0.1381789418733732	0.14248922457401994
PRDM16:3utr	0.13834015768081037	0.14266064533089448
NFASC:3utr	0.13842377462892808	0.142832133776125
ZNF630:5utr	0.13850143335589396	0.1430036899631882
G011154:lncrna.ncrna	0.13889591509680543	0.14317531394562452
TRADD:5utr	0.13893179484748225	0.1433470057770377
RNF157-AS1:lncrna.promCore	0.13900356324280422	0.14351876551109505
CNGB1:promCore	0.13905739732344727	0.14369059320152772
20:51552000-51553800:enhancers	0.13907534350001735	0.14386248890213052
G033068:lncrna.ncrna	0.13930871130455694	0.14403445266676224
SLC4A8:3utr	0.1393326535558635	0.14420648454934576
CORO1C:promCore	0.139428435762414	0.14437858460386782
DSC3:3utr	0.1396020948726872	0.14455075288437966
GIGYF2:3utr	0.13979379933990602	0.14472298944499654
ZDHHC7:3utr	0.1401714649839898	0.1448952943398984
GDF7:3utr	0.14039342179378284	0.14506766762332943
RP11-161D15.3:lncrna.promCore	0.14044142737394646	0.14524010934959863
SNX21:promCore	0.14053145214163518	0.14541261957307977
ZNF326:3utr	0.14054945933473428	0.14558519834821113
ARHGEF7:3utr	0.1407055529585201	0.1457578457294963
C10orf105:3utr	0.14082566316502249	0.14593056177150351
EMP2:3utr	0.14083166954741266	0.14610334652886645
ARHGAP28:3utr	0.1409277829648271	0.14627620005628394
G083916:lncrna.ncrna	0.14145077227892444	0.14644912240852
LSP1:5utr	0.14161922473148922	0.14662211364040434
RNF180:3utr	0.14164931240335948	0.14679517380683194
ARHGEF12:3utr	0.14179978203750465	0.1469683029627636
TFDP2:promCore	0.1423599872099074	0.14714150116322594
PPEF2:promCore	0.14248055590959022	0.14731476846331124
PKHD1:3utr	0.1426855995491464	0.14748810491817796
SENP3:3utr	0.14280625869168512	0.14766151058305038
15:89619400-89621200:enhancers	0.14341005775442697	0.1478349855132192
M6PR:promCore	0.14359740604450977	0.1480085297640413
KMT2E:3utr	0.14401469744709583	0.1481821433909399
VMA21:3utr	0.14445055985940752	0.14835582644940487
G036958:lncrna.ncrna	0.1444808443321999	0.14852957899499242
BMF:promCore	0.14469895489938733	0.14870340108332578
TIAM2:promCore	0.14473531731259598	0.1488772927700947
CRLS1:3utr	0.1449353650245536	0.14905125411105605
G072040:lncrna.ncrna	0.14494142851514566	0.14922528516203376
PIGW:promCore	0.14506271610827715	0.14939938597891864
G011773:lncrna.ncrna	0.14506878137718032	0.14957355661766905
SORL1:promCore	0.14517190391071355	0.14974779713431044
FARP1:promCore	0.1453114616186924	0.14992210758493593
SNAP25:5utr	0.14535394460663598	0.15009648802570613
ARID5B:promCore	0.1453600139441699	0.15027093851284923
MED26:promCore	0.14537215287370372	0.15044545910266138
RYR2:5utr	0.14543285261130787	0.15062004985150645
ITGB3:3utr	0.14560285702418338	0.15079471081581647
CIZ1:promCore	0.1456757364350976	0.15096944205209153
SMAD6:3utr	0.1459552208623081	0.15114424361689985
1:222163000-222163800:enhancers	0.1460220807506292	0.1513191155668782
PPM1K:5utr	0.14610719004339792	0.15149405795873142
TXNDC12:5utr	0.1461923160184222	0.1516690708492333
GSN:5utr	0.14672168749708392	0.15184415429522619
AC073218.2:lncrna.ncrna	0.14685565382739285	0.152019308353621
RPLP2:promCore	0.1470505877431241	0.15219453308139783
TCF4:promCore	0.14717856069234936	0.15236982853560546
CEACAM19:3utr	0.14731876482278083	0.15254519477336212
PRKCSH:3utr	0.14749560848207188	0.15272063185185494
HIST1H2BN:3utr	0.14780678418154078	0.15289613982834058
SLC1A2:3utr	0.14796550862145047	0.1530717187601452
OLFM4:3utr	0.14804489260047846	0.1532473687046642
SKOR1:promCore	0.14844814294677286	0.15342308971936308
SLC35F1:3utr	0.14891295612485103	0.15359888186177673
SPATA17:3utr	0.14919453228332213	0.15377474518951015
SOX2-OT:lncrna.promCore	0.14921902579649224	0.1539506797602384
NEGR1:3utr	0.1493660158918973	0.15412668563170642
RNF152:3utr	0.14981341680752516	0.15430276286172964
ROR1:3utr	0.14991767225968405	0.15447891150819362
RAD18:3utr	0.15000968315300997	0.1546551316290546
FRRS1L:3utr	0.15010784959703108	0.15483142328233926
MOB3C:5utr	0.15014466773494872	0.15500778652614494
FILIP1:5utr	0.15036564213442036	0.15518422141863997
6:128980400-128981600:enhancers	0.15038406174388275	0.15536072801806333
SULT1C2:3utr	0.15050687910900185	0.15553730638272528
OSGEP:5utr	0.15098005050159624	0.15571395657100717
SSH2:3utr	0.15107843655424144	0.15589067864136152
19:1420600-1426400:enhancers	0.15117069372556688	0.1560674726523124
B3GNT5:3utr	0.15117069372556688	0.15624433866245518
MPP6:3utr	0.15206968873484225	0.15642127673045705
STK16:5utr	0.15207585265609844	0.15659828691505676
TMEM47:3utr	0.15239649717463183	0.156775369275065
GRIK2:promCore	0.15240883438507244	0.15695252386936454
NAT8L:3utr	0.15258159214059736	0.15712975075691
AC068499.10:lncrna.promCore	0.1525939346103144	0.15730704999672837
SGSM2:promCore	0.15270503262516413	0.15748442164791887
KIAA0319L:promCore	0.15282233359262226	0.15766186576965324
FAM53C:promCore	0.15300761017649764	0.15783938242117582
AEBP1:promCore	0.15310027811753857	0.1580169716618034
FSTL1:3utr	0.1532300464627812	0.15819463355092586
CCAR1:5utr	0.15388566011509128	0.15837236814800573
ATP1B3:5utr	0.1542881774339064	0.15855017551257874
MMP16:3utr	0.1545360659561137	0.15872805570425386
EYA1:3utr	0.15456086259211133	0.15890600878271302
MLPH:3utr	0.1546414614383528	0.15908403480771188
APOA2:promCore	0.15471587365200848	0.15926213383907933
RP4-555D20.2:lncrna.ncrna	0.15482751588387192	0.15944030593671812
IMPG1:3utr	0.15498882756917173	0.15961855116060472
ALCAM:3utr	0.15500744431210642	0.15979686957078928
PRKG2:3utr	0.1550446801922581	0.1599752612273963
PDXDC1:3utr	0.15511916153160743	0.16015372619062399
G006858:lncrna.ncrna	0.15552282425431863	0.16033226452074517
RAB30:3utr	0.15570925674565686	0.16051087627810673
C17orf51:3utr	0.15572168842442524	0.16068956152313024
PQLC3:3utr	0.15572790439725823	0.16086832031631193
G057043:lncrna.ncrna	0.15579006901931952	0.16104715271822248
BACH1:3utr	0.15591442496441968	0.16122605878950774
COL6A3:promCore	0.1561259118260139	0.16140503859088828
DGKI:3utr	0.15619435610139376	0.16158409218315997
G054322:lncrna.ncrna	0.15625036398736972	0.16176321962719387
PPP1R9A:5utr	0.15633750172480151	0.16194242098393624
USP24:3utr	0.15672360771653537	0.16212169631440904
G082183:lncrna.ncrna	0.15702276441121887	0.1623010456797096
DTNA:promCore	0.15750309245418537	0.16248046914101114
MBOAT1:3utr	0.15780278675187362	0.1626599667595628
TRABD2B:3utr	0.15840279649332328	0.16283953859668937
G015892:lncrna.promCore	0.15919783522664815	0.16301918471379212
COL8A2:3utr	0.1593231709317368	0.16319890517234822
CDH17:5utr	0.15961158039789355	0.16337870003391147
G013524:lncrna.ncrna	0.1596805762645735	0.16355856936011207
G060369:lncrna.ncrna	0.15983115075924406	0.16373851321265662
KIAA1244:3utr	0.1598750781558891	0.1639185316533288
APBB2:3utr	0.1600947818104235	0.16409862474398879
TRIM9:3utr	0.1601136187249112	0.1642787925465741
G052561:lncrna.ncrna	0.16021409606981402	0.1644590351230991
9:135293800-135295000:enhancers	0.16035229038672352	0.16463935253565548
MBNL1:5utr	0.16043397133928303	0.16481974484641249
G087322:lncrna.ncrna	0.16066653201565703	0.1650002121176165
NUPL1:3utr	0.16069796868780759	0.1651807544115919
CSNK1G3:promCore	0.16072940763568566	0.16536137179074054
EXOC6B:promCore	0.16089292686212994	0.16554206431754234
TNR:3utr	0.16147832704522244	0.16572283205455524
ZCCHC6:promCore	0.16188794670141618	0.1659036750644151
DCN:5utr	0.16200144817829798	0.16608459340983647
ESR1:3utr	0.16212759573038762	0.16626558715361184
GRIN3A:3utr	0.16215282963838268	0.16644665635861255
FAM49A:promCore	0.1621906832496594	0.16662780108778863
16:54517000-54520400:enhancers	0.16233581933220012	0.16680902140416867
6:159202200-159211200:enhancers	0.1627083468792272	0.16699031737086045
8:35575200-35577000:enhancers	0.16308751645228717	0.1671716890510506
AR:3utr	0.1633215028114034	0.16735313650800507
G070587:lncrna.ncrna	0.1634923292114117	0.16753465980506924
TRIM14:3utr	0.16351764254185167	0.16771625900566764
TOR1AIP2:3utr	0.16370753956363687	0.16789793417330479
8:118237600-118238400:enhancers	0.1637455289340165	0.16807968537156456
C2orf72:3utr	0.1641953223212452	0.16826151266411102
GABRA1:3utr	0.16430308848842257	0.1684434161146879
CYLD:3utr	0.16446161674014564	0.16862539578711935
TCF4:3utr	0.16458848101876328	0.16880745174530976
ATP6V1H:5utr	0.16475346000368898	0.16898958405324363
G052388:lncrna.ncrna	0.1650010460504647	0.16917179277498637
PKNOX1:3utr	0.1650582013419736	0.16935407797468377
AC000124.1:lncrna.ncrna	0.1650963090489171	0.16953643971656257
AC007161.5:lncrna.ncrna	0.16535044591725118	0.16971887806493052
TRIM67:3utr	0.16544578559622422	0.1699013930841762
LRAT:3utr	0.16554114620949573	0.17008398483876971
YTHDC2:3utr	0.1655475043282696	0.1702666533932622
RAD54L2:3utr	0.16570648755730402	0.1704493988122865
DLX1:3utr	0.1659864394730565	0.1706322211605571
NDUFAF6:3utr	0.16606918708635895	0.17081512050287
SLC6A4:3utr	0.16613921661413833	0.1709980969041035
G072364:lncrna.ncrna	0.16615195046885187	0.17118115042921744
G003110:lncrna.ncrna	0.16617741929843363	0.17136428114325428
USP22:promCore	0.1666552366103648	0.1715474891113386
SETD9:promCore	0.1670442493954016	0.17173077439867734
ERBB4:3utr	0.16720378158758714	0.1719141370705603
GBA3:lncrna.promCore	0.1673889123769524	0.1720975771923597
GATA2:promCore	0.1674399968305669	0.1722810948295309
CABP7:3utr	0.16795756562738354	0.17246469004761208
11:10994400-10995600:enhancers	0.16800232276410373	0.17264836291222468
ORAI2:3utr	0.16820698557745933	0.17283211348907346
GS1-251I9.4:lncrna.ncrna	0.16869985109151062	0.17301594184394645
SCN1A:3utr	0.16874468479539328	0.1731998480427155
PCGF5:3utr	0.16903301202927667	0.17338383215133588
ACTB:promCore	0.16914198548675807	0.17356789423584698
SOCS6:promCore	0.1701496818703297	0.17375203436237213
6:80094400-80096200:enhancers	0.17027179114381666	0.17393625259711867
CLMN:3utr	0.17054827055150418	0.17412054900637844
NR1I2:5utr	0.17077344194060762	0.17430492365652747
PREPL:3utr	0.17085067044297228	0.17448937661402655
PHF12:3utr	0.17110175796257404	0.17467390794542118
USP28:3utr	0.17115328104265806	0.17485851771734157
CDC42SE2:5utr	0.17126278788748223	0.1750432059965031
SFI1:promCore	0.17141098817057668	0.17522797284970618
GMPS:3utr	0.1715914741916276	0.1754128183438366
EVL:promCore	0.17174623621743315	0.1755977425458656
RP11-298O21.5:lncrna.promCore	0.17176558534895997	0.17578274552284986
ELAVL4:promCore	0.17206883434397255	0.17596782734193203
GRM3:promCore	0.17217857231719783	0.17615298807034038
ARL4C:3utr	0.17239813148480682	0.17633822777538946
MAP2K6:3utr	0.17243688874527635	0.17652354652447969
5:121668200-121669600:enhancers	0.172579028299378	0.1767089443850981
G021831:lncrna.ncrna	0.17265657857759423	0.17689442142481812
POLDIP3:3utr	0.17285051487913192	0.1770799777112996
TMEM106B:3utr	0.17286991327331233	0.17726561331228943
LRRC4:3utr	0.17307041409878052	0.17745132829562116
ASPH:3utr	0.17311570129238796	0.17763712272921553
LRRTM4:3utr	0.17316099320892855	0.1778229966810806
GRM5:3utr	0.17319334747002355	0.17800895021931148
ARMC2:promCore	0.17319334747002355	0.1781949834120911
HNMT:3utr	0.17321276118370788	0.17838109632768984
4:16660400-16662800:enhancers	0.173504071076287	0.17856728903446595
AL353898.3:lncrna.promCore	0.17373078060627378	0.17875356160086575
TJP1:3utr	0.17373078060627378	0.17893991409542345
PRKCB:3utr	0.17380205662193463	0.17912634658676177
RP4-536B24.2:lncrna.ncrna	0.17389927004434344	0.17931285914359157
RPPH1:lncrna.promCore	0.1740743090598773	0.17949945183471255
PTPN5:5utr	0.1741521268287143	0.17968612472901285
MTHFD2P1:lncrna.ncrna	0.174262392542006	0.1798728778954697
G046929:lncrna.ncrna	0.1745479162232664	0.18005971140314936
ALDH5A1:3utr	0.17471672303840813	0.180246625321207
SLC8A3:5utr	0.17476218223998868	0.18043361971888747
VAMP2:promCore	0.17479465601180244	0.18062069466552474
KALRN:3utr	0.17487909918416436	0.18080785023054274
UBAC2:promCore	0.17517803000799026	0.18099508648345514
12:48172400-48178200:enhancers	0.17529505897175512	0.18118240349386525
6:114751600-114754000:enhancers	0.17532106969132824	0.1813698013314669
SPA17:5utr	0.1756333198977267	0.18155728006604388
RP11-20D14.3:lncrna.promCore	0.17565284299182096	0.1817448397674705
HMGB1:5utr	0.1760239486274097	0.18193248050571173
PAX9:3utr	0.17614120579309256	0.18212020235082302
CHST8:3utr	0.17626501160126884	0.18230800537295103
G009833:lncrna.ncrna	0.17672796697417983	0.18249588964233313
LINC00284:lncrna.ncrna	0.17698900440222723	0.18268385522929811
NXPE3:3utr	0.17721100964498424	0.18287190220426613
9:113940600-113942200:enhancers	0.17721100964498424	0.18306003063774862
USP37:3utr	0.17722407231174925	0.183248240600349
SRRM1:promCore	0.1773743212258593	0.18343653216276223
CPD:3utr	0.17766189884899272	0.18362490539577556
IL17RA:3utr	0.17768805171434462	0.18381336037026802
SLCO5A1:3utr	0.1782769079350157	0.1840018971572113
TMEM184B:promCore	0.17843407119918075	0.1841905158276695
RP11-6N13.1:lncrna.promCore	0.178466820705791	0.18437921645279906
10:97404400-97409200:enhancers	0.17885345150278525	0.1845679991038496
ZNF189:3utr	0.17898459094331523	0.18475686385216342
BRAP:3utr	0.17931917586098825	0.18494581076917604
G059334:lncrna.ncrna	0.1793388653564045	0.1851348399264164
6:53775600-53778400:enhancers	0.17937168316591143	0.18532395139550653
GRAMD3:promCore	0.17994968289441973	0.18551314524816245
GABBR2:3utr	0.18002198697881266	0.1857024215561936
SLC6A6:3utr	0.18022581782318384	0.18589178039150356
G011062:lncrna.ncrna	0.18028501244299108	0.1860812218260901
SRP68:promCore	0.1803179018295058	0.18627074593204493
PRMT5:promCore	0.18054161573640876	0.18646035278155448
LSAMP:3utr	0.18062060110791273	0.18665004244689956
YEATS2:3utr	0.18063376673321768	0.18683981500045582
HOXC-AS3:lncrna.ncrna	0.1806469327576504	0.187029670514694
AHI1:promCore	0.18128596453504464	0.1872196090621795
KCNIP2:promCore	0.18136508541008645	0.18740963071557346
DSTN:3utr	0.18179390749771018	0.187599735547632
THOP1:promCore	0.18180050806889428	0.18778992363120722
LRCH3:3utr	0.18201838321545796	0.18798019503924662
MFSD1:promCore	0.18203159128339805	0.18817054984479387
SNAP25:promCore	0.18212405900809336	0.1883609881209887
9:113879600-113881200:enhancers	0.1824081901807424	0.18855150994106687
UBAC2:3utr	0.1825933058098701	0.18874211537836094
OPALIN:3utr	0.1826660514005403	0.18893280450629965
RP11-298O21.5:lncrna.ncrna	0.18267927918081364	0.18912357739840888
M6PR:5utr	0.18274542412624958	0.18931443412831125
ARHGEF2:promCore	0.18280496319177655	0.18950537476972645
DENND5A:promCore	0.18304320111181716	0.18969639939647168
C2CD5:promCore	0.18354657741683178	0.1898875080824612
GRIA2:3utr	0.18363936830229194	0.19007870090170723
CTBS:3utr	0.18367914189449583	0.19026997792831976
CAMK2A:3utr	0.18446873828245058	0.19046133923650646
HOXC8:3utr	0.1847544080834369	0.19065278490057352
3:121784400-121789200:enhancers	0.18479428392920258	0.19084431499492507
TMX3:3utr	0.18480757669145523	0.19103592959406399
G031142:lncrna.promCore	0.18508016801808752	0.19122762877259178
CELF1:3utr	0.18508681872492605	0.19141941260520862
7:40684000-40685000:enhancers	0.18515998322288893	0.1916112811667139
POU6F2:3utr	0.18522650710052393	0.19180323453200596
MKRN1:promCore	0.1854727340871522	0.19199527277608278
BPIFB3:promCore	0.1854793908084402	0.19218739597404155
MIB1:3utr	0.18561254666541177	0.1923796042010794
5:68371000-68372400:enhancers	0.18561920553006184	0.19257189753249343
G058556:lncrna.ncrna	0.18586565532434007	0.1927642760436804
G047014:lncrna.ncrna	0.1860722480153729	0.1929567398101378
DENND1A:3utr	0.18611224505129453	0.1931492889074631
THY1:3utr	0.18614557872864657	0.1933419234113547
12:26037800-26042200:enhancers	0.1861655801631977	0.19353464339761164
SYT15:promCore	0.18617891496467567	0.1937274489421338
MICU3:3utr	0.18645904041767938	0.1939203401209225
FAM155A:3utr	0.18659917093000725	0.19411331701007997
GNG2:promCore	0.18710668818042403	0.19430637968581024
BRD3:3utr	0.18735398376688114	0.194499528224419
MLLT6:3utr	0.187641558370609	0.19469276270231353
LPGAT1:3utr	0.18785569102961963	0.1948860831960035
HCN4:3utr	0.18794940727812054	0.19507948978210046
ANKS1A:3utr	0.1883378758884328	0.19527298253731862
LZTFL1:3utr	0.18857916922512089	0.19546656153847472
CPT1A:promCore	0.18870657255573167	0.19566022686248807
GPT2:3utr	0.18893465078628244	0.19585397858638126
NEDD4L:promCore	0.18962632562630477	0.19604781678727964
STX16:3utr	0.1897405915382405	0.19624174154241222
AC139100.2:3utr	0.1898212679337608	0.19643575292911122
G004842:lncrna.ncrna	0.18990868427773597	0.19662985102481276
TMEM154:3utr	0.1899154093407509	0.1968240359070568
ATP6V1H:promCore	0.18996921359416044	0.19701830765348716
PDE4A:promCore	0.18996921359416044	0.19721266634185225
LRRTM2:3utr	0.19009029754151102	0.1974071120500045
SBNO2:promCore	0.19043355216914598	0.1976016448559013
SPATA22:5utr	0.19068274995569742	0.19779626483760473
RHBDF2:promCore	0.19083098942778773	0.19799097207328176
ALG14:3utr	0.19097253795918473	0.19818576664120477
LIPH:3utr	0.19103321574117357	0.19838064861975116
BTBD3:promCore	0.19122879072759444	0.19857561808740423
MTERF:3utr	0.1918295541127052	0.19877067512275295
TGFB2:3utr	0.19186332953263802	0.19896581980449204
PRPF4:promCore	0.19195791468510176	0.19916105221142263
G003967:lncrna.ncrna	0.19197142853150742	0.19935637242245186
LINC00852:lncrna.promCore	0.19205252044178767	0.1995517805165936
POLD3:3utr	0.19205252044178767	0.1997472765729685
SLC35A5:3utr	0.19237703958342448	0.1999428606708038
MAPK4:promCore	0.19266119288742883	0.20013853288943415
RNMT:3utr	0.19278302981155102	0.2003342933083012
FGD3:3utr	0.192884586697977	0.20053014200695432
CCDC176:3utr	0.19305390096741892	0.20072607906505033
TRDN:3utr	0.19308777174382244	0.20092210456235407
COG5:3utr	0.1932978295384391	0.20111821857873846
DTNA:3utr	0.19345374455027944	0.2013144211941845
XRCC3:3utr	0.19386074303243125	0.20151071248878183
MAP4K5:promCore	0.19399649399687213	0.20170709254272853
WDR52:3utr	0.19405080626605695	0.20190356143633173
MTHFR:3utr	0.19486630642475117	0.20210011925000754
ZCCHC24:3utr	0.19498876363179496	0.20229676606428115
MIAT:lncrna.ncrna	0.19505000518613785	0.20249350195978744
LINC00963:lncrna.ncrna	0.19507722642700132	0.20269032701727066
G034705:lncrna.ncrna	0.19509764347740519	0.2028872413175851
DNMBP:3utr	0.19509764347740519	0.20308424494169502
12:24530800-24533400:enhancers	0.195220165940708	0.20328133797067482
FOXR2:3utr	0.19547212627470983	0.20347852048570952
IL4R:promCore	0.19611972174203576	0.20367579256809448
KB-431C1.4:lncrna.ncrna	0.19616065494697688	0.2038731542992362
DCTN1:5utr	0.19623570917770292	0.20407060576065209
MCUR1:3utr	0.1966863071525652	0.20426814703397067
GATA2:5utr	0.19695962454033858	0.20446577820093217
ARRB1:3utr	0.197000636988295	0.20466349934338815
FAM49B:5utr	0.1971236975752631	0.2048613105433023
EAF1:promCore	0.1973015133399198	0.20505921188275014
HVCN1:promCore	0.19762313440305365	0.20525720344391954
SART3:3utr	0.19794499382236672	0.20545528530911092
HCFC1:5utr	0.1982396700425266	0.20565345756073714
CORO1A:promCore	0.19834251112989787	0.20585172028132415
4:23905600-23907000:enhancers	0.1986168731472689	0.20605007355351077
ACER3:3utr	0.19875411918058303	0.20624851746004927
PRKCE:3utr	0.19898067000183495	0.2064470520838054
9:73406800-73407400:enhancers	0.1990081387398286	0.20664567750775845
AL353583.1:promCore	0.1990562132122682	0.20684439381500183
17:50310200-50311400:enhancers	0.1993997571501792	0.20704320108874283
G043955:lncrna.ncrna	0.19943412649531972	0.20724209941230323
G013200:lncrna.ncrna	0.19944787499499333	0.20744108886911938
PCLO:3utr	0.19964039970435074	0.20764016954274217
G086078:lncrna.ncrna	0.19966791020269103	0.20783934151683764
RP11-536O18.2:lncrna.ncrna	0.19969542244380148	0.20803860487518683
SREK1:promCore	0.19971605776846002	0.20823795970168626
3:194379200-194382800:enhancers	0.19986741344913958	0.20843740608034814
14:30729600-30730600:enhancers	0.2001840549734615	0.20863694409530015
GCSAM:3utr	0.20023225979823012	0.20883657383078635
ZNF444:promCore	0.2003631284429087	0.20903629537116672
ZNF681:3utr	0.20041824283019105	0.20923610880091795
ARHGAP4:promCore	0.20052160116201917	0.20943601420463312
ABCC9:3utr	0.20068702567464775	0.2096360116670224
INPP5B:promCore	0.20069391973028522	0.20983610127291297
G022701:lncrna.ncrna	0.20070081389536168	0.21003628310724917
LIFR:3utr	0.20087320360011857	0.2102365572550932
FAM212B:promCore	0.20092148498240656	0.2104369238016245
G066397:lncrna.ncrna	0.2012181884316672	0.21063738283214087
CCDC73:3utr	0.20122509092428725	0.21083793443205823
STAT3:promCore	0.20128031481499373	0.21103857868691062
RP11-121G22.3:lncrna.ncrna	0.20153581669193882	0.21123931568235102
PRPS2:3utr	0.2015634475221817	0.2114401455041509
6:69405400-69406000:enhancers	0.20164635056210448	0.21164106823820109
PNKD:3utr	0.20165325986316182	0.21184208397051157
G006881:lncrna.ncrna	0.20179146897291214	0.21204319278721165
EFCAB5:promCore	0.20187441555573377	0.21224439477455062
RP11-790J24.1:lncrna.ncrna	0.20233090515527222	0.2124456900188974
DNAH6:promCore	0.2027186062966997	0.2126470786067413
TRAK1:3utr	0.20283636980069283	0.21284856062469207
TAF7:promCore	0.2029472352178026	0.21305013615947965
LRRK2:3utr	0.20325226112469788	0.2132518052979553
CACFD1:3utr	0.2039254622973398	0.21345356812709088
FAM83E:promCore	0.204064396519678	0.21365542473397994
KLF12:3utr	0.2040921886984801	0.21385737520583714
4:1843400-1846000:enhancers	0.2041060854548579	0.2140594196299991
G073310:lncrna.promCore	0.20446755728984564	0.21426155809392447
RAP2A:3utr	0.20461362162741945	0.21446379068519375
NR6A1:3utr	0.20478061247436977	0.2146661174915102
G072037:lncrna.ncrna	0.20517747326635213	0.2148685386006994
SLC44A4:promCore	0.20528893800405823	0.21507105410071
G079738:lncrna.ncrna	0.20533771282418897	0.2152736640796138
PYGO2:3utr	0.2053586179955282	0.2154763686256056
ATP1B3:promCore	0.20561653121553483	0.21567916782700416
LRRC10:3utr	0.20579785920714455	0.2158820617722516
NRP1:3utr	0.20627245989349932	0.21608505054991442
G023508:lncrna.ncrna	0.2067196171723693	0.21628813424868326
GLB1L:promCore	0.2068035104419407	0.21649131295737303
14:55665400-55666600:enhancers	0.20713224854013554	0.21669458676492367
OSCP1:promCore	0.2071462429165978	0.21689795576039977
ATP8A2:3utr	0.20735621269485896	0.2171014200329914
KDM5A:3utr	0.20778346456014093	0.21730497967201373
BMPR1A:3utr	0.20779047219202043	0.21750863476690777
BCKDK:5utr	0.20930677684052054	0.2177123854072405
7:55476000-55478200:enhancers	0.20953186549543937	0.21791623168270471
C11orf87:3utr	0.2096092666719299	0.21812017368311992
SPAG7:3utr	0.20964445358561357	0.2183242114984319
ENO4:promCore	0.2102430677147136	0.21852834521871345
SYT11:3utr	0.2104686422855286	0.2187325749341645
CDC42EP2:3utr	0.21066611619226308	0.2189369007351121
CXorf23:3utr	0.21076488682764521	0.21914132271201103
2:20377800-20390600:enhancers	0.21089896862970897	0.21934584095544366
AMMECR1:3utr	0.2109413188530749	0.21955045555612057
TNFAIP3:3utr	0.21111782258310213	0.21975516660488062
POLR2C:3utr	0.21127320522586993	0.219959974192691
NEO1:3utr	0.2112943980760341	0.2201648784106479
LOH12CR2:3utr	0.21136504837989462	0.22036987934997626
CPLX2:3utr	0.21140037784227006	0.22057497710203042
COQ10A:promCore	0.21146397811797915	0.2207801717582943
RBM18:3utr	0.21157706827730657	0.22098546341038128
CTD-3065J16.6:lncrna.ncrna	0.21171847240120847	0.221190852150035
ABCA17P:lncrna.ncrna	0.21185992258058595	0.2213963380691291
AOX2P:lncrna.ncrna	0.21202264726190834	0.22160192125966785
G036915:lncrna.promCore	0.2121288049117439	0.2218076018137861
FAT3:3utr	0.21231287299713825	0.22201337982374977
TANC2:3utr	0.21241201890456676	0.22221925538195608
SEMA3G:3utr	0.212426184453499	0.22242522858093344
DISC1FP1:lncrna.ncrna	0.21251118745137013	0.22263129951334232
RGMA:3utr	0.21261037864788998	0.22283746827197476
G027768:lncrna.ncrna	0.21297900156534214	0.22304373494975532
NCAM1:3utr	0.21300737013821155	0.22325009963974102
4:154965200-154966600:enhancers	0.21308539326982154	0.22345656243512135
SFMBT1:3utr	0.21319181104409682	0.22366312342921907
SRRM3:3utr	0.21319890648962084	0.22386978271548988
ELP2:3utr	0.2132414815973508	0.22407654038752314
ADCY1:3utr	0.2133266443361291	0.22428339653904203
MYPN:5utr	0.21343312124926764	0.22449035126390338
G086824:lncrna.ncrna	0.21361774309488052	0.22469740465609864
RP4-717I23.3:lncrna.ncrna	0.21388060957212957	0.2249045568097534
VAPB:3utr	0.21405120267021135	0.22511180781912832
SLC16A10:3utr	0.2141223029097047	0.22531915777861894
CACNA2D1:3utr	0.21437124545399044	0.22552660678275596
MID1IP1:promCore	0.21437124545399044	0.22573415492620585
ZNF574:5utr	0.2144922119107738	0.2259418023037706
FLJ27365:5utr	0.21454203142318595	0.2261495490103885
LARP1B:3utr	0.2147200049206497	0.22635739514113387
G018665:lncrna.ncrna	0.21481970194575944	0.22656534079121787
ARSB:promCore	0.21530427045561545	0.22677338605598846
MKS1:promCore	0.21537557615339215	0.22698153103093038
DCAF5:3utr	0.21618214520336074	0.22718977581166616
GPRC5B:3utr	0.21623215896306403	0.2273981204939556
GOPC:3utr	0.216375087164286	0.22760656517369657
NRARP:3utr	0.21648231419255007	0.2278151099469251
DNAJB5:5utr	0.21702600505595174	0.2280237549098155
12:68018600-68024200:enhancers	0.2175488760927297	0.22823250015868093
2:150637600-150638800:enhancers	0.2175488760927297	0.22844134578997327
KSR1:3utr	0.21766356212073537	0.22865029190028383
FAM199X:3utr	0.21826616114504638	0.22885933858634336
2:182709200-182711400:enhancers	0.21829487720303872	0.2290684859450222
SNX13:3utr	0.21874021907458552	0.22927773407333096
CALCOCO1:promCore	0.21881209119633682	0.2294870830684203
6:3592000-3595000:enhancers	0.21912127692652658	0.22969653302758158
G081371:lncrna.ncrna	0.21914285624043142	0.22990608404824706
RIPK1:promCore	0.2191500495833479	0.23011573622798984
G015892:lncrna.ncrna	0.21915724304541184	0.23032548966452474
FOXK1:3utr	0.21917882414652703	0.23053534445570786
ZNF143:promCore	0.21936590529211242	0.2307453006995376
G018382:lncrna.ncrna	0.21976912322323547	0.23095535849415422
GPR17:3utr	0.2198411658360615	0.23116551793784065
G027727:lncrna.promCore	0.21984837075467809	0.23137577912902266
COX7A2L:5utr	0.21987719162449562	0.2315861421662687
PSD3:3utr	0.22001411688148395	0.23179660714829092
12:20754800-20756800:enhancers	0.22005015702008235	0.23200717417394473
TRIM13:promCore	0.22017271586739193	0.23221784334222956
GTF2H5:3utr	0.22028809697378343	0.23242861475228907
FBXL12:5utr	0.22083657623550124	0.23263948850341107
EIF4A2:5utr	0.22171848081112927	0.23285046469502838
G009430:lncrna.ncrna	0.22173295319335243	0.23306154342671845
MATR3:promCore	0.2218197976159521	0.2332727247982043
SAG:5utr	0.22189218123616386	0.23348400890935445
1:182971400-182973600:enhancers	0.22191389867494338	0.23369539586018304
UBE4B:3utr	0.22192837757082415	0.2339068857508506
GTF2A1:3utr	0.222051467679139	0.2341184786816638
5:52654800-52659200:enhancers	0.22219632425027724	0.23433017475307613
12:92211400-92214000:enhancers	0.22318989292898755	0.23454197406568816
RNF169:3utr	0.2231971536179829	0.23475387672024745
17:53395400-53398600:enhancers	0.2232915536227811	0.23496588281764932
ARMCX6:promCore	0.2236257492658833	0.23517799245893678
ABHD6:5utr	0.22366209037982468	0.23539020574530115
C1orf132:lncrna.ncrna	0.22401111988545666	0.23560252277808186
PDE5A:3utr	0.22468816382938406	0.23581494365876732
ARHGAP29:3utr	0.22468816382938406	0.2360274684889949
SLC35F6:3utr	0.22495781916616864	0.236240097370551
G063286:lncrna.ncrna	0.22500156283978454	0.236452830405372
CDK19:3utr	0.22523493687429877	0.2366656676955437
ARHGEF9:5utr	0.22546113762269396	0.23687860934330243
IGDCC3:promCore	0.22549033339971056	0.2370916554510349
ABLIM2:3utr	0.2255487308425286	0.23730480612127833
MEF2BNB:promCore	0.22599426974179046	0.23751806145672136
MBNL1:promCore	0.22627204979725077	0.2377314215602036
G022207:lncrna.promCore	0.2266670957610312	0.23794488653471663
2:215970000-215972600:enhancers	0.22691601288631458	0.23815845648340386
PHACTR2:3utr	0.22696727824456372	0.2383721315095608
SLC5A3:3utr	0.2272896562805179	0.23858591171663573
TMTC2:3utr	0.22739961260232036	0.23879979720822953
CHPF:5utr	0.2275535982376336	0.23901378808809642
FRMD7:3utr	0.22767095728360187	0.2392278844601441
8:27096400-27097600:enhancers	0.22787641195641994	0.23944208642843373
JPH4:promCore	0.22791311052092098	0.23965639409718087
PIAS2:3utr	0.22828026682662886	0.2398708075707551
G043942:lncrna.promCore	0.2283831262398526	0.24008532695368098
SNAP91:promCore	0.22839047427308096	0.24029995235063778
DIEXF:3utr	0.22843456508346438	0.24051468386646016
TTLL7:3utr	0.22851540986341967	0.24072952160613847
G058581:lncrna.ncrna	0.22858891817961957	0.24094446567481867
ROBO1:promCore	0.22872861826727175	0.2411595161778032
SLC5A3:3utr	0.22887571955473957	0.24137467322055073
FGFR1OP:3utr	0.22898607822732872	0.241589936908677
NKX3-2:3utr	0.2293615076164683	0.2418053073479548
SLC35G2:5utr	0.22953829263164155	0.24202078464431417
RASA2:3utr	0.23008383321705583	0.24223636890384329
SKA3:3utr	0.2302535328205465	0.24245206023278795
KIAA1045:3utr	0.23040115161255348	0.24266785873755264
TRA2B:promCore	0.23100691380088373	0.24288376452470054
CA12:3utr	0.23105866437118258	0.24309977770095356
SLC6A11:3utr	0.23107345138112284	0.24331589837319334
G003052:lncrna.ncrna	0.23133970369014697	0.24353212664846072
AP3M2:3utr	0.23136189875238555	0.24374846263395686
DDX10:3utr	0.23152469721059327	0.24396490643704316
C7orf13:3utr	0.2315395000969694	0.2441814581652413
SETD7:5utr	0.23161352209812064	0.24439811792623437
CDK12:3utr	0.23172457876107738	0.24461488582786622
PPFIBP2:5utr	0.23174679350197017	0.24483176197814266
FGF9:3utr	0.23175419866812239	0.24504874648523106
SIN3A:promCore	0.23218391448929426	0.24526583945746122
GNG12:3utr	0.23246568315740465	0.24548304100332555
MAFG:3utr	0.23258437730962955	0.24570035123147893
G032595:lncrna.ncrna	0.23280701631753176	0.2459177702507399
ZBTB46:3utr	0.23283671014397292	0.24613529817009017
SCYL1:promCore	0.2329629315611516	0.2463529350986754
PRLR:3utr	0.23405590838099413	0.24657068114580555
RALYL:promCore	0.23417503800354936	0.24678853642095483
MTR:3utr	0.23438359350678192	0.24700650103376257
KCNMB2:promCore	0.23444319919328674	0.2472245750940329
HDAC9:3utr	0.23469661466668	0.24744275871173577
NFKB1:5utr	0.23501732261661043	0.2476610519970069
HDHD2:promCore	0.23507701535011155	0.2478794550601479
SEC31B:3utr	0.2354428124789948	0.24809796801162734
G051664:lncrna.ncrna	0.2357491245612268	0.24831659096208009
CTC-228N24.3:lncrna.ncrna	0.23619777592540733	0.24853532402230855
H2AFJ:3utr	0.2367817164658554	0.24875416730328262
STAT3:5utr	0.2368491447721474	0.24897312091613977
DCAF10:3utr	0.23688660946639373	0.24919218497218595
ABCC1:3utr	0.2369465597003852	0.24941135958289537
PTCD2:3utr	0.23714895285881915	0.24963064485991138
CAMK2N2:3utr	0.2377416825554691	0.2498500409150462
FDFT1:promCore	0.23785431760885345	0.25006954786028185
STMN4:3utr	0.23809470340055633	0.25028916580777016
G047019:lncrna.ncrna	0.23846305219780345	0.25050889486983313
RP11-598F7.6:lncrna.ncrna	0.23860596542261228	0.25072873515896343
DTL:3utr	0.23892957437441054	0.2509486867878245
THRA:promCore	0.23923082259645936	0.25116874986925125
PGM2L1:3utr	0.23944935829726444	0.25138892451625006
TDRG1:lncrna.ncrna	0.2396302986273824	0.2516092108419992
PROCA1:promCore	0.23969062882691383	0.25182960895984957
XIST:lncrna.ncrna	0.23986412484880962	0.25205011898332425
PRKAA2:3utr	0.2400754309886092	0.2522707410261197
SEC24A:3utr	0.2403019445711202	0.25249147520210574
SDC2:3utr	0.24031704967805192	0.25271232162532564
ZNF630:promCore	0.24049079617907385	0.25293328040999696
G046986:lncrna.ncrna	0.24061926219635557	0.2531543516705116
PRKG1:3utr	0.24066461221800214	0.2533755355214362
ACSBG1:3utr	0.24074020611245128	0.25359683207751277
SNX21:5utr	0.24089899613293628	0.2538182414536584
EARS2:3utr	0.24115620789464762	0.25403976376496645
RFX3:promCore	0.24258119412165444	0.2542613991267061
NCKAP5:promCore	0.242900182073457	0.25448314765432345
ADARB2:5utr	0.24311297094665352	0.25470500946344127
IRAK3:3utr	0.24383571113991945	0.2549269846698598
FCRL1:3utr	0.2438966284148944	0.2551490733895569
XKR7:3utr	0.24440714631754082	0.2553712757386882
MORC1:promCore	0.2445138975426489	0.2555935918335881
G050283:lncrna.ncrna	0.24468933153991967	0.25581602179076945
POU4F2:3utr	0.24491826504589911	0.25603856572692435
PDK1:3utr	0.24492589824152824	0.25626122375892446
CCDC180:5utr	0.245109135196687	0.256483996003821
TPM3:promCore	0.24511677174783247	0.2567068825788458
SLC24A1:3utr	0.24533829016290667	0.2569298836014108
MIR17HG:lncrna.promCore	0.24536121231116642	0.25715299918910933
GABRB3:3utr	0.24536885329611322	0.25737622945971594
SRI:promCore	0.24653184902730427	0.25759957453118665
ATRX:3utr	0.24666977867547926	0.25782303452165994
MSR1:3utr	0.24693810067920627	0.2580466095494564
LNPEP:3utr	0.2473293811871922	0.2582702997330797
STK17A:3utr	0.24733705687902802	0.2584941051912164
G054460:lncrna.ncrna	0.24739846729795148	0.258718026042737
C12orf55:3utr	0.24765187710441477	0.258942062406696
NUPL1:promCore	0.24824374231414334	0.2591662144023316
MUC13:3utr	0.24852843225020033	0.2593904821490676
RP11-480I12.7:lncrna.promCore	0.24880560710224375	0.25961486576651227
TMEM26:3utr	0.2489827836925912	0.25983936537445956
G015217:lncrna.ncrna	0.24905983954380798	0.2600639810928895
SOX1:3utr	0.24910607961787465	0.2602887130419679
SMC1A:3utr	0.24940676016341912	0.2605135613420478
G070978:lncrna.ncrna	0.2496304781610513	0.2607385261136687
SNHG14:lncrna.ncrna	0.2501709624118905	0.2609636074775579
IL11RA:5utr	0.25019414106082655	0.2611888055546305
SETBP1:3utr	0.2502945961702952	0.2614141204659895
ARHGEF28:promCore	0.25065797401248274	0.2616395523329268
PDPR:3utr	0.25095973129654275	0.261865101276923
14:59348800-59349800:enhancers	0.25102165615058897	0.26209076741964826
TNNI1:promCore	0.2522309590020849	0.26231655088296263
G067811:lncrna.ncrna	0.2524250709784199	0.2625424517889159
TMEM39A:3utr	0.2525959613151244	0.2627684702597488
FAM172A:3utr	0.2526581199314793	0.26299460641789285
MYT1L:3utr	0.2527980093545824	0.263220860385971
NUP85:promCore	0.25359156833633334	0.2634472322867977
ARHGAP26:promCore	0.25363050559322514	0.2636737222433798
ADCYAP1:3utr	0.2536460814735067	0.26390033037891686
DAG1:5utr	0.2536538696231372	0.2641270568168009
WAS:promCore	0.25389537156108816	0.26435390168061773
SERTAD2:3utr	0.2542461780258434	0.2645808650941466
G007780:lncrna.ncrna	0.2544489954403403	0.26480794718136114
C21orf59:3utr	0.25542540367266325	0.2650351480664296
RNF121:3utr	0.25609061740362443	0.2652624678737149
GPR68:promCore	0.2561219466959176	0.2654899067277757
G026402:lncrna.ncrna	0.25653727332225834	0.26571746475336616
XCR1:3utr	0.25654511349271	0.2659451420754368
SIPA1L3:3utr	0.25680391855129864	0.26617293881913484
FOXQ1:3utr	0.25707072759398036	0.2664008551098043
G016331:lncrna.ncrna	0.25731413760277483	0.26662889107298693
SLC47A1:promCore	0.2574791057987363	0.266857046834422
G3BP2:3utr	0.2577620542912358	0.2670853225200473
TMEM25:3utr	0.2582497870191149	0.2673137182559993
VSTM2A:3utr	0.2583914894996488	0.26754223416861345
3:26301200-26302200:enhancers	0.25839936321549734	0.26777087038442493
SLC7A1:3utr	0.2584466085085675	0.2679996270301686
BZW1:5utr	0.25849385894183774	0.26822850423277994
DGKB:3utr	0.2588089932735993	0.268457502119395
X:122395200-122398000:enhancers	0.25901395328120597	0.2686866208173513
HOMEZ:3utr	0.259282123940715	0.26891586045418786
CHD9:promCore	0.260214120604082	0.2691452211576457
CXCL17:3utr	0.26034855629062315	0.2693747030556685
GMFB:3utr	0.26042765554990804	0.26960430627640275
17:65779200-65781000:enhancers	0.26057007053131326	0.2698340309481983
CLNS1A:3utr	0.2609896749343619	0.2700638771996089
X:123511400-123513800:enhancers	0.2616079442409802	0.27029384515939225
HEG1:3utr	0.26195710023200897	0.2705239349565111
SF3B1:3utr	0.262457517336326	0.27075414672013287
FBXO32:3utr	0.26285508458603046	0.27098448057963076
GUCD1:3utr	0.26298238300980575	0.2712149366645839
MAP4K5:3utr	0.2631017591795233	0.2714455151047776
PKIB:5utr	0.2635397527530533	0.27167621603020436
G048523:lncrna.ncrna	0.26377884465084134	0.27190703957106355
G028481:lncrna.ncrna	0.26397818849672927	0.27213798585776255
CAMSAP2:3utr	0.26397818849672927	0.27236905502091685
TSC1:3utr	0.2645767696234135	0.2726002471913503
G037047:lncrna.ncrna	0.26463267931228457	0.27283156250009616
13:38219200-38221600:enhancers	0.2647365306912478	0.2730630010783968
RALA:5utr	0.26484040690978194	0.27329456305770483
5:80818400-80820000:enhancers	0.2649682886802267	0.273526248569683
ATP9A:3utr	0.2650722203529533	0.27375805774620504
13:23218800-23219600:enhancers	0.2650802161273071	0.27398999071935604
PDZD8:promCore	0.26511220069690183	0.27422204762143254
DAG1:promCore	0.2653681620897223	0.2744542285849435
ATP8A1:3utr	0.2654801926539242	0.27468653374261043
EPS8:promCore	0.26556023218269903	0.27491896322736786
HOXB6:3utr	0.2664977922486965	0.2751515171723642
UNC5B:3utr	0.26672246606741823	0.2753841957109613
PPFIBP2:promCore	0.26679470734318766	0.2756169989767361
SYK:3utr	0.26685090331116335	0.2758499271034799
ERO1L:3utr	0.2671159251473716	0.2760829802251998
ANO1:5utr	0.26754190501923614	0.2763161584761187
NTAN1:5utr	0.26804880256661334	0.2765494619906754
RP11-196H14.4:lncrna.ncrna	0.2682420621245404	0.2767828909035262
PRR18:3utr	0.2682903904544878	0.2770164453495439
AC016683.6:lncrna.ncrna	0.26887881630206945	0.27725012546381944
DPY19L3:3utr	0.26892721554600263	0.27748393138166205
LRP2BP:promCore	0.2689917562627068	0.27771786323859915
AGO3:3utr	0.2694599635228808	0.2779519211703778
7:94037400-94055000:enhancers	0.269508427578791	0.27818610531296417
QKI:5utr	0.26958113380459775	0.27842041580254495
SLC20A2:promCore	0.26980740882308224	0.27865485277552693
SMIM19:promCore	0.27001762695522574	0.2788894163685383
ANKRD23:5utr	0.2712567452837476	0.2791241067184287
SUZ12:3utr	0.27146766630273383	0.2793589239622694
TOR3A:5utr	0.272036040264114	0.2795938682373546
TTC17:3utr	0.2721904416346164	0.27982893968120104
EIF4A2:promCore	0.2724099485798521	0.28006413843154915
DDB1:promCore	0.27270279719641255	0.2802994646263633
LINC00925:lncrna.ncrna	0.27356622218740784	0.2805349184038319
DZIP1L:promCore	0.27357437588519173	0.2807704999023687
ABHD2:promCore	0.27450490232727914	0.2810062092606123
GPR158-AS1:lncrna.ncrna	0.27543742681230754	0.28124204661742774
HUWE1:promCore	0.2764129922166588	0.281478012111906
ENTPD1:promCore	0.27695500835655495	0.281714105883365
G018529:lncrna.ncrna	0.276971443652661	0.28195032807135
3:43300200-43302000:enhancers	0.27701253461425923	0.28218667881563414
INSM2:3utr	0.2771769373500832	0.2824231582562188
PARD3B:3utr	0.2777693030375603	0.2826597665333343
HDGFL1:3utr	0.27887391718888427	0.28289650378744013
TLR4:3utr	0.27889867953925745	0.2831333701592258
LRRC7:3utr	0.27902251247383186	0.2833703657896109
VDR:promCore	0.27939422327387925	0.283607490819746
MAST4:promCore	0.2794190153093878	0.283844745391013
RP11-704J17.5:lncrna.promCore	0.279518197606571	0.28408212964502555
MIA:promCore	0.2796422073392611	0.2843196437236299
BCKDK:promCore	0.27967528258255825	0.28455728776890465
FAM120AOS:5utr	0.2797497110912214	0.28479506192316234
CENPT:promCore	0.2799565239002113	0.2850329663289489
3:35721600-35723000:enhancers	0.280088935801661	0.285271001129045
C20orf26:promCore	0.2802296676956587	0.2855091664664662
GRIK2:3utr	0.280271068109595	0.285747462484463
CTD-3065J16.6:lncrna.promCore	0.2802959102524656	0.28598588932652247
2:56037000-56037600:enhancers	0.2805195535064353	0.28622444713636763
G058891:lncrna.ncrna	0.2805195535064353	0.28646313605795887
DLG2:promCore	0.2806935779159568	0.2867019562354938
LINC00662:lncrna.promCore	0.28073502257925476	0.28694090781340814
3:148271400-148272400:enhancers	0.28084279721715494	0.2871799909363762
NEAT1:lncrna.ncrna	0.2816395005470164	0.2874192057493111
IL12B:3utr	0.2821714492239183	0.287658552397366
LUC7L:3utr	0.28284563227054793	0.2878980310259338
ATF2:3utr	0.2829456003094847	0.28813764178064816
WDR41:promCore	0.2836209871277702	0.28837738480738406
ZNF433:promCore	0.2837127873817834	0.2886172602522579
MS4A8:promCore	0.28413866046698927	0.2888572682616288
ZDHHC15:3utr	0.28425563989563724	0.28909740898209796
OR7A5:3utr	0.28425563989563724	0.28933768256051057
SPRN:3utr	0.28431414142796	0.2895780891439555
GABRA4:3utr	0.2844060883319813	0.2898186288797657
DGKH:3utr	0.285427170451836	0.2900593019155196
DLG2:3utr	0.2854355499048767	0.2903001083990405
VEZT:promCore	0.2854523092960031	0.29054104847839823
MCTP1:promCore	0.2855528792266502	0.29078212230190914
2:62881000-62883800:enhancers	0.2861483949918153	0.29102333001813635
TIGD7:5utr	0.2865094569060575	0.2912646717758911
SLC35F5:3utr	0.2869044496407919	0.2915061477242325
7:155554800-155560800:enhancers	0.2870726406782342	0.2917477580124686
IFT74:promCore	0.2874849842110222	0.2919895027901569
KRBA1:promCore	0.28781345603954067	0.2922313822071045
RAB3B:3utr	0.28809158791593215	0.2924733964133692
SLC7A14:3utr	0.28826867371433285	0.2927155455592596
C12orf57:promCore	0.28847114594095863	0.292957829795336
NTAN1:promCore	0.28899463651445184	0.29320024927241095
TMPO-AS1:lncrna.ncrna	0.2890537799514726	0.2934428041415493
HMGA2:3utr	0.28928198011457973	0.2936854945540695
PRSS27:promCore	0.28973027758723396	0.29392832066154356
RIMS3:3utr	0.28975566675925624	0.2941712826157983
NPAS2:3utr	0.2898064495565431	0.29441438056891484
CDH6:3utr	0.28998423612432456	0.29465761467323043
G020873:lncrna.ncrna	0.29078093589106385	0.2949009850813382
SLC39A9:3utr	0.2907979028389652	0.29514449194608783
CCSER1:promCore	0.2909336622904938	0.2953881354205865
4:85287200-85288600:enhancers	0.2910439981017702	0.2956319156581989
PARP8:3utr	0.2911373810723873	0.2958758328125484
22:24163600-24168200:enhancers	0.29152810937755835	0.2961198870375174
ANKH:3utr	0.29168109880463033	0.29636407848724755
RPRD1B:3utr	0.29170660228296774	0.29660840731614097
G027556:lncrna.ncrna	0.29186815910084163	0.29685287367886026
ARHGAP31:3utr	0.2920127608980421	0.2970974777303295
ALPK3:3utr	0.2923276489852523	0.29734221962573487
CAPN8:promCore	0.29261720703862437	0.29758709952052464
INPP4A:3utr	0.29288138421506066	0.29783211757041056
G072013:lncrna.ncrna	0.29396533928564944	0.2980772739313677
HEPACAM:3utr	0.2944013908352815	0.2983225687596358
G026994:lncrna.ncrna	0.29455539597232194	0.29856800221171936
CYFIP2:3utr	0.29473513768259585	0.29881357444438816
DPP9:promCore	0.2954891510986787	0.2990592856146784
PARM1:3utr	0.2958752326082298	0.29930513587989266
TM4SF20:3utr	0.29590956758062864	0.29955112539760115
PTGES3L:promCore	0.2959868311948382	0.2997972543256415
ENKUR:3utr	0.29638194892481845	0.3000435228221204
1:245115400-245117800:enhancers	0.29650227353318837	0.30028993104541335
G070099:lncrna.ncrna	0.2969322766197671	0.30053647915416554
G051377:lncrna.ncrna	0.2971043971364078	0.30078316730729265
HUNK:3utr	0.297285197125538	0.3010299956639812
ALDH9A1:5utr	0.29757808059396745	0.3012769643836894
FAM19A1:5utr	0.29764702306569135	0.3015240736261475
TEAD1:3utr	0.2979832744308549	0.30177132355135866
CTSH:3utr	0.2982852602950052	0.30201871431959953
BTBD16:5utr	0.29849245774582284	0.3022662460914207
FAM212B:3utr	0.29851836437907286	0.3025139190276475
PTGES3L-AARSD1:promCore	0.2985442725578035	0.30276173328938055
THOC2:promCore	0.2988812196039833	0.30300968903799635
PCMTD1:3utr	0.29914923591546067	0.303257786435148
FAT4:3utr	0.29915788435734564	0.3035060256427659
MS4A13:promCore	0.29944337959970707	0.3037544068230582
ATP6V0A1:3utr	0.29957321223270655	0.30400293013851154
G087242:lncrna.ncrna	0.30031833611511394	0.30425159575189153
SETD7:promCore	0.3003270078697922	0.3045004038262437
BCKDHB:3utr	0.30037036924066635	0.30474935452489404
G047530:lncrna.ncrna	0.3005872410589212	0.30499844801144926
PTPRT:3utr	0.30084763027563316	0.30524768444979805
POGZ:3utr	0.30113423884932067	0.30549706400411125
PSME2:5utr	0.30117768089574065	0.30574658683884276
UBN2:3utr	0.3022303056247902	0.30599625311872997
METTL8:3utr	0.3025875596151822	0.30624606300879476
G025539:lncrna.ncrna	0.3026660205738557	0.30649601667434384
MYLK:5utr	0.30312835618793416	0.3067461142809694
BAI3:5utr	0.3041857252889814	0.30699635599454994
CCBE1:3utr	0.3043782511067488	0.30724674198125096
18:19649200-19650200:enhancers	0.3044045112413084	0.30749727240752545
G072471:lncrna.ncrna	0.3049914016842471	0.30774794744011463
AURKC:promCore	0.30506153118775475	0.3079987672460486
PIP5K1C:3utr	0.3056229752695397	0.30824973199264705
CEP44:3utr	0.3056580896358188	0.3085008418475199
2:36877000-36878400:enhancers	0.3059215379192406	0.308752096978568
USP45:promCore	0.30594789153931623	0.30900349755398365
MAP9:5utr	0.3062642597790602	0.30925504374225166
NEK6:3utr	0.3064489144040865	0.30950673571214954
TRIM45:5utr	0.30708261269050385	0.3097585736327485
TRIM13:5utr	0.3085029869510682	0.31001055767341396
LINC00844:lncrna.promCore	0.30884775282931826	0.31026268800380646
PDE4C:promCore	0.3089361984402594	0.3105149647938822
PREX1:3utr	0.3098216466386413	0.31076738821389355
GIMAP6:3utr	0.30991915624360133	0.31101995843439006
6:130739000-130739800:enhancers	0.3104602890211397	0.31127267562621896
NEXN:promCore	0.31056682078338355	0.31152553996052595
G049678:lncrna.promCore	0.3110109846236728	0.3117785516087558
CUX1:3utr	0.31165137965035533	0.3120317107426532
NARS:3utr	0.31182053037572766	0.31228501753426313
SYNPO:3utr	0.31197193162596354	0.312538472155932
PIAS2:promCore	0.31218576446233826	0.312792074780308
RRAGD:3utr	0.3122303262249548	0.31304582558034216
9:131897800-131900400:enhancers	0.31224815221034097	0.31329972472928863
G010792:lncrna.ncrna	0.31251562983031506	0.31355377240070564
GLIPR1:3utr	0.31265835194860103	0.31380796876845624
SPTSSB:3utr	0.31289037547217113	0.31406231400670886
CCDC41:3utr	0.31301536257879065	0.3143168082899382
KCNA2:promCore	0.31310466111138785	0.3145714517929259
KDM4B:3utr	0.3131939780090997	0.31482624469076115
TMEM170B:3utr	0.31325651076878697	0.3150811871588414
MKRN1:5utr	0.3138376024954456	0.3153362793728734
CD1C:5utr	0.3141150126187009	0.31559152150887343
TGFBR1:promCore	0.3144015574418981	0.31584691374316853
G066688:lncrna.ncrna	0.3144553056503663	0.31610245625239686
BTBD11:3utr	0.31458074401121944	0.3163581492135086
FGD3:5utr	0.31472414651604	0.3166139928037667
NDRG4:3utr	0.31479586552898536	0.31686998720074744
RP11-983P16.4:lncrna.promCore	0.31504697538385823	0.31712613258234146
CASK:promCore	0.3150559462788299	0.31738242912675435
SLC50A1:promCore	0.31542391261154473	0.3176388770125072
ARMC6:promCore	0.31574726225728345	0.31789547641843774
5:44089400-44090400:enhancers	0.31577421893128393	0.3181522275237007
KIF3C:3utr	0.31618776425870526	0.31840913050776887
TUG1:lncrna.ncrna	0.316286713902376	0.3186661855504338
RHOH:3utr	0.3164486801463388	0.3189233928318062
KCND2:3utr	0.31655669120975233	0.31918075253231726
CCDC14:5utr	0.3174848926656581	0.3194382648327189
LMO4:3utr	0.31771950986986564	0.319695929914085
ELOVL6:3utr	0.31817105335190593	0.31995374795781173
DCAF16:3utr	0.3182975697027663	0.3202117191456186
17:43179000-43187000:enhancers	0.31864115712725627	0.32046984365954906
TMEM194B:3utr	0.31892165359909347	0.32072812168197146
IL10RA:3utr	0.319012174991318	0.32098655339557963
MAP3K7:5utr	0.319474127806756	0.32124513898339363
ETNK1:3utr	0.31978236956119355	0.32150387862876095
A1CF:3utr	0.3198639996003234	0.32176277251535673
RAB11FIP1:3utr	0.319945644985529	0.3220218208271848
PDK2:promCore	0.32008175474560485	0.3222810237485784
RP1-60O19.1:lncrna.ncrna	0.32070840965522485	0.3225403814642013
17:4858400-4863800:enhancers	0.3215089359372153	0.3227998941590479
EAF1:3utr	0.3218732998924791	0.3230595620184449
PHF15:3utr	0.32217413045630305	0.3233193852280511
SLC38A5:promCore	0.3222470904702341	0.32357936397385917
G006858:lncrna.promCore	0.32239304727950685	0.3238394984421958
G081312:lncrna.ncrna	0.32326981974803054	0.3240997888197225
BRI3BP:3utr	0.3234709963166348	0.3243602352934371
ZNF517:promCore	0.32392856266309267	0.32462083805067365
RASGEF1B:promCore	0.3239926604392998	0.32488159727910376
DEFB118:3utr	0.32442327639705953	0.3251425131667373
CAPRIN1:3utr	0.32481761854660407	0.32540358590192325
G055772:lncrna.ncrna	0.32512049624736983	0.32566481567335026
PHEX:3utr	0.32536846248292267	0.32592620267004796
ITCH:3utr	0.3259935980615197	0.32618774708138737
G028985:lncrna.ncrna	0.32630650361404084	0.3264494490970818
DPP7:promCore	0.32680393509468897	0.32671130890718775
G032458:lncrna.promCore	0.32704364249536294	0.3269733267021057
OTUD3:3utr	0.32727425521830983	0.3272355026725811
HOXD8:3utr	0.32773584835946495	0.3274978370097049
ADAM12:3utr	0.32862348482479037	0.3277603299049146
MACROD2:3utr	0.3287345670528416	0.328022981549995
DUSP22:3utr	0.32901239698996576	0.3282857921370791
16:9282400-9283200:enhancers	0.32932748593075956	0.3285487618586488
CHAT:promCore	0.3294758422179201	0.32881189090753615
UBFD1:3utr	0.32980982927506475	0.32907517947692366
G046969:lncrna.ncrna	0.33031129194379194	0.3293386277603455
SH2D6:5utr	0.33059943048851376	0.32960223595168814
ZBTB8B:3utr	0.3308784563784626	0.32986600424519147
NSUN7:3utr	0.33101803657804096	0.33012993283544934
HRASLS5:3utr	0.3311111149731128	0.33039402191741085
CDC25C:5utr	0.33124145824904233	0.33065827168638073
G003701:lncrna.ncrna	0.3314556785925298	0.3309226823380205
SPPL2B:lncrna.promCore	0.3315674876893443	0.33118725406834926
4:96012400-96013800:enhancers	0.3322949493031589	0.33145198707374457
SGMS1:promCore	0.3324629982470472	0.33171688155094337
SERTM1:3utr	0.3325377075441937	0.33198193769704276
IGF2BP1:3utr	0.3329207945357833	0.33224715570950103
3:22364200-22365000:enhancers	0.3329862334168673	0.33251253578613826
DCAF4L2:3utr	0.33328550821866015	0.3327780781251376
RP11-284F21.10:lncrna.ncrna	0.333304219743088	0.3330437829250458
LHFPL3:3utr	0.3335381818455987	0.3333096503847743
CDH17:promCore	0.33379100256427435	0.3335756807036001
RNF13:promCore	0.33403459873344044	0.33384187408116667
CACNA1S:5utr	0.33413769979684477	0.3341082307174847
GTDC1:3utr	0.3342595780724888	0.33437475081293305
6:136132400-136133800:enhancers	0.33434397538097854	0.33464143456826
PGBD5:3utr	0.33438149056105654	0.3349082821845837
STMN2:3utr	0.3346066497202881	0.3351752938633931
SOD1:promCore	0.3350291380351972	0.3354424698065493
COPZ2:promCore	0.33538622629991244	0.335709810216286
MSC:3utr	0.3354708428577842	0.3359773152952106
SLC4A7:3utr	0.33553666713604086	0.33624498524630525
G067572:lncrna.ncrna	0.33553666713604086	0.3365128202729275
G046514:lncrna.ncrna	0.33581888424204054	0.33678082057881153
RP5-1098D14.1:lncrna.ncrna	0.3366100691857472	0.33704898636806874
RAB2A:3utr	0.3368363870188067	0.3373173178451889
LPXN:promCore	0.33691185251249617	0.33758581521504133
2:242352800-242355800:enhancers	0.33738380917913785	0.3378544786828751
G026210:lncrna.ncrna	0.3378846438471928	0.33812330845432076
G075090:lncrna.ncrna	0.338404989333194	0.33839230473539084
G024015:lncrna.ncrna	0.3384523243975907	0.33866146773248096
CNOT7:promCore	0.3384807279128385	0.3389307976523706
TENM1:3utr	0.3386227733602535	0.3392002947022244
KLHL13:5utr	0.33893543697676454	0.33946995908959277
SLC5A12:3utr	0.3392388410589856	0.3397397910224129
FBXL12:promCore	0.33944755438822155	0.34000979070901
EEPD1:3utr	0.3398177928891238	0.3402799583580979
ABHD17B:3utr	0.3401028066691144	0.3405502941787803
IL16:3utr	0.34014082264269463	0.34082079838055157
SAMD5:3utr	0.3410256334381972	0.34109147117329774
USP2:3utr	0.3412733226729861	0.34136231276729767
LIN7A:3utr	0.3417882059778446	0.3416333233732236
IGFBP5:3utr	0.34182636977601083	0.3419045032021427
HNRNPL:promCore	0.3419122505856756	0.3421758524655177
G048573:lncrna.promCore	0.3422845971311045	0.34244737137520775
TNS1:promCore	0.34259990912785615	0.34271906014346987
G046960:lncrna.ncrna	0.3430493854278053	0.3429909189829595
ABHD6:promCore	0.34369093354388563	0.3432629481067318
19:52724200-52725600:enhancers	0.3438442793483312	0.3435351477282425
CLK4:3utr	0.34415113348829734	0.3438075180613489
G043927:lncrna.ncrna	0.3442182867421686	0.34408005932031094
C2CD2:3utr	0.3446502343445666	0.34435277171979223
12:15132000-15138800:enhancers	0.34487117357990366	0.34462565547486096
NAV1:3utr	0.3450537734156558	0.34489871080099094
TTC39A:promCore	0.3451210663971706	0.3451719379140629
HDAC9:promCore	0.3451883698072019	0.345445337030365
G056581:lncrna.ncrna	0.3457271729022895	0.34571890836659425
DNAJB12:3utr	0.3461413508886326	0.34599265213985747
G053731:lncrna.ncrna	0.3462762848166299	0.34626656856767213
PRR26:3utr	0.34727996576196124	0.3465406578679677
NONO:promCore	0.34740558913191416	0.34681492025908656
MTFR1L:5utr	0.34816009339965376	0.34708935595978474
G018009:lncrna.ncrna	0.34822786946179896	0.3473639651892334
TMEM184B:3utr	0.34879954551307263	0.34763874816701984
ITPKC:3utr	0.34908081490987736	0.34791370511314823
ELAVL2:promCore	0.34969247686806354	0.3481888362480409
ATP13A2:promCore	0.35021744507880276	0.3484641417925396
ESRRG:promCore	0.3506456666356316	0.348739621967906
RIPK4:promCore	0.35103532570075885	0.3490152769958232
RP11-395P17.3:lncrna.ncrna	0.3513765644092108	0.34929110709839667
JRK:lncrna.ncrna	0.35167902847991567	0.3495671124981556
PPP2CA:promCore	0.3517278327414775	0.34984329341805337
10:60482600-60485400:enhancers	0.3521868610778964	0.3501196500814691
RRAS2:promCore	0.3523334616717867	0.35039618271220874
NFYC:promCore	0.353155340766283	0.3506728915345058
KIAA1462:3utr	0.35319451668872376	0.3509497767730228
PSME2:promCore	0.35372373781353333	0.3512268386528523
BAALC:3utr	0.35375315790467393	0.3515040773995179
PAPPA2:3utr	0.35376296504462273	0.3517814932389752
LINC00649:lncrna.ncrna	0.3541161696579806	0.3520590863976133
12:93494200-93497400:enhancers	0.35432233841661304	0.35233685710225554
G018844:lncrna.ncrna	0.3551971892469356	0.3526148055801609
GALNT11:3utr	0.3560639464894257	0.35289293205902494
B3GALT2:5utr	0.3562118619167277	0.35317123676698087
SGK2:promCore	0.35624145104853294	0.35344971993260077
RPS6KA3:3utr	0.35640916088518704	0.35372838178489685
8:107635800-107638000:enhancers	0.3565966779637666	0.3540072225533221
ZAN:promCore	0.35666578361780743	0.3542862424677723
FSD1L:3utr	0.35694231624854705	0.3545654417585861
2:153781200-153782800:enhancers	0.3570707662765516	0.354844820656547
EIF5:promCore	0.3575948406913246	0.35512437939288394
RP11-513G11.4:lncrna.ncrna	0.3578125668905814	0.3554041181992728
HOXD-AS1:lncrna.ncrna	0.3583573604139871	0.3556840373078375
RP11-345F18.1:lncrna.ncrna	0.3584862297103012	0.355964136951151
SLC25A4:3utr	0.3585754693215041	0.35624441736223644
SLC2A5:3utr	0.3586250548078745	0.3565248787745687
SNX30:3utr	0.3587341628101598	0.35680552142207494
KCTD20:3utr	0.3587738452445163	0.3570863455391363
AOX1:promCore	0.3587936878214788	0.357367351360589
G058945:lncrna.ncrna	0.35912122129838175	0.3576485391217251
THAP2:3utr	0.35932978037852764	0.3579299090582942
WASF3:3utr	0.359538439662086	0.3582114614065043
PABPC1:promCore	0.3596974854800789	0.35849319640302313
G062408:lncrna.promCore	0.35977703023636215	0.3587751142849794
PCDH18:3utr	0.3602147870131798	0.35905721528996376
MGAT1:3utr	0.36075263773492433	0.35933949965603024
GRAMD3:5utr	0.3613709925960301	0.35962196762169735
LRP2BP:5utr	0.36160060637262814	0.3599046194259493
SYNPO2:3utr	0.3617004763270542	0.36018745530823715
PPP2CA:3utr	0.36201021921531473	0.36047047550848027
IQCJ-SCHIP1:promCore	0.36237019808443555	0.3607536802670673
MAGI2-AS3:lncrna.ncrna	0.3627104523218255	0.36103706982485734
CREB5:3utr	0.3627404875569358	0.36132064442318146
CNNM2:3utr	0.3630309353042894	0.3616044043038436
AC004381.6:promCore	0.3634419000515454	0.3618883497091223
GPR85:3utr	0.36366257814669156	0.36217248088177134
AHI1:3utr	0.36445593869545506	0.3624567980650213
7:66104800-66107000:enhancers	0.36458663067817126	0.3627413015025808
G048725:lncrna.ncrna	0.364717362001788	0.36302599143863784
KLRG1:promCore	0.36513999389037266	0.36331086811786073
G063677:lncrna.ncrna	0.36523061139999535	0.36359593178539984
PKIB:promCore	0.36548242595710845	0.36388118268688846
PDE4B:5utr	0.36566382288918653	0.36416662106844405
21:18348600-18351800:enhancers	0.3658251282373999	0.3644522471766699
[truncated: 1,519 more rows]
