# Supplementary material for: Discovering the drivers of clonal hematopoiesis
Source: Nat Commun. 2022 Jul 23;13:4267. doi: 10.1038/s41467-022-31878-0 (PMC9308779; doi:10.1038/s41467-022-31878-0)
Supplement: Supplementary file 9 — Source Data [file 41467_2022_31878_MOESM9_ESM.zip › source_data_files/supp6A_2_qqplot.tsv]

HugoID	observed	expected
ZNF430:3utr	-0.0	-0.0
TRIM7:5utr	-0.0	4.384930528859472e-06
TRIM8:5utr	-0.0	8.769905331435562e-06
TRIML1:5utr	-0.0	1.3154924408525889e-05
TRIML2:5utr	-0.0	1.7539987761120963e-05
TRIO:5utr	-0.0	2.192509539001846e-05
TRIP10:5utr	-0.0	2.6310247296208946e-05
TRIP11:5utr	-0.0	3.069544348049014e-05
TRIP12:5utr	-0.0	3.5080683943852673e-05
TRIM74:5utr	-0.0	3.946596868709432e-05
TRIP13:5utr	-0.0	4.385129771120576e-05
TRIQK:5utr	-0.0	4.8236671016984826e-05
TRIT1:5utr	-0.0	5.2622088605422247e-05
TRMT10A:5utr	-0.0	5.700755047731591e-05
TRMT10B:5utr	-0.0	6.13930566336566e-05
TRMT10C:5utr	-0.0	6.577860707524226e-05
TRMT112:5utr	-0.0	7.016420180306374e-05
TRMT11:5utr	-0.0	7.4549840817919e-05
TRMT13:5utr	-0.0	7.893552412079898e-05
TRIP6:5utr	-0.0	8.33212517125017e-05
TRPV3:5utr	-0.0	8.770702359401812e-05
TRIM73:5utr	-0.0	9.209283976614632e-05
TRIM71:5utr	-0.0	9.647870022987734e-05
TRPM3:5utr	-0.0	0.00010086460498600932
TRPM4:5utr	-0.0	0.00010525055403553332
TRPM5:5utr	-0.0	0.00010963654737924754
TRPM6:5utr	-0.0	0.0001140225850181431
TRPM7:5utr	-0.0	0.00011840866695301825
TRPM8:5utr	-0.0	0.0001227947931848642
TRPS1:5utr	-0.0	0.00012718096371447922
TRPT1:5utr	-0.0	0.00013156717854285457
TRIM72:5utr	-0.0	0.00013595343767078857
TRPV1:5utr	-0.0	0.00014033974109927257
TRMT1L:5utr	-0.0	0.00014472608882910493
TPI1:5utr	-0.0	0.000149112480861277
TRMT1:5utr	-0.0	0.00015349891719658728
TRIM65:5utr	-0.0	0.00015788539783602714
TRIM66:5utr	-0.0	0.0001622719227803951
TRIM67:5utr	-0.0	0.00016665849203068264
TRIM68:5utr	-0.0	0.0001710451055876883
TRIM6:5utr	-0.0	0.00017543176345240363
TRMT44:5utr	-0.0	0.00017981846562562719
TRPM2:5utr	-0.0	0.0001842052121083506
TRPV4:5utr	-0.0	0.00018859200290137254
TRPV6:5utr	-0.0	0.00019297883800568463
TTBK1:5utr	-0.0	0.00019736571742208554
TTBK2:5utr	-0.0	0.00020175264115156703
TTC13:5utr	-0.0	0.00020613960919492783
TTC14:5utr	-0.0	0.0002105266215531597
TTC16:5utr	-0.0	0.00021491367822706146
TSPAN16:5utr	-0.0	0.00021930077921762493
TSPAN15:5utr	-0.0	0.00022368792452564894
TSPAN14:5utr	-0.0	0.0002280751141521254
TST:5utr	-0.0	0.0002324623480978532
TSG101:5utr	-0.0	0.00023684962636382427
TRUB1:5utr	-0.0	0.0002412369489508376
TRUB2:5utr	-0.0	0.00024562431585988513
TSACC:5utr	-0.0	0.00025001172709176593
TSC1:5utr	-0.0	0.000254399182647472
TSC22D2:5utr	-0.0	0.00025878668252780245
TSC22D3:5utr	-0.0	0.00026317422673374937
TSC22D4:5utr	-0.0	0.0002675618152661118
TSEN15:5utr	-0.0	0.000271949448125882
TRRAP:5utr	-0.0	0.00027633712531385915
TRPV5:5utr	-0.0	0.00028072484683103535
TSSK6:5utr	-0.0	0.00028511261267820994
TSSK3:5utr	-0.0	0.0002895004228563751
TSPAN19:5utr	-0.0	0.0002938882773663302
TSPAN2:5utr	-0.0	0.0002982761762090675
TSPAN31:5utr	-0.0	0.00030266411938538636
TSPAN32:5utr	-0.0	0.00030705210689627914
TSPAN6:5utr	-0.0	0.0003114401387425452
TSPAN7:5utr	-0.0	0.00031582821492517703
TSPAN9:5utr	-0.0	0.000320216335444974
TSPEAR:5utr	-0.0	0.0003246045003029287
TSSK4:5utr	-0.0	0.00032899270949984056
TSPO2:5utr	-0.0	0.00033338096303670207
TSPYL4:5utr	-0.0	0.0003377692609143129
TSPYL5:5utr	-0.0	0.00034215760313366557
TSPYL6:5utr	-0.0	0.0003465459896955597
TSR2:5utr	-0.0	0.0003509344206009879
TSR3:5utr	-0.0	0.0003553228958507499
TSSC1:5utr	-0.0	0.00035971141544583835
TSSC4:5utr	-0.0	0.00036409997938705296
TSSK1B:5utr	-0.0	0.00036848858767538653
TSPYL2:5utr	-0.0	0.0003728772403116388
TRPM1:5utr	-0.0	0.0003772659372968026
TRPC7:5utr	-0.0	0.00038165467863167775
TRPC6:5utr	-0.0	0.00038604346431725704
TMPRSS6:5utr	-0.0	0.00039043229435434045
TMPRSS7:5utr	-0.0	0.0003948211687439209
TMSB10:5utr	-0.0	0.00039921008748679824
TMSB15A:5utr	-0.0	0.0004035990505839655
TMSB4X:5utr	-0.0	0.00040798805803622266
TMTC1:5utr	-0.0	0.00041237710984456277
TMTC3:5utr	-0.0	0.0004167662060097858
TMTC4:5utr	-0.0	0.00042115534653288484
TMPRSS5:5utr	-0.0	0.0004255445314146601
TMUB2:5utr	-0.0	0.0004299337606561046
TMX2:5utr	-0.0	0.0004343230342580185
TMX4:5utr	-0.0	0.00043871235222139507
TNC:5utr	-0.0	0.0004431017145470344
TNF:5utr	-0.0	0.0004474911212359298
TNFAIP1:5utr	-0.0	0.0004518805722888816
TMPPE:5utr	-0.0	0.00045627006770688295
TMPO:5utr	-0.0	0.00046065960749073424
TMOD4:5utr	-0.0	0.00046504919164142884
TMX1:5utr	-0.0	0.0004694388201597671
TMEM91:5utr	-0.0	0.00047382849304674246
TMPRSS4:5utr	-0.0	0.00047821821030315524
TMPRSS2:5utr	-0.0	0.000482607971929999
TMEM38A:5utr	-0.0	0.0004869977779280742
TMEM38B:5utr	-0.0	0.0004913876282983743
TMEM39A:5utr	-0.0	0.0004957775230416999
TMEM39B:5utr	-0.0	0.0005001674621590446
TMEM40:5utr	-0.0	0.0005045574456512088
TMEM41A:5utr	-0.0	0.0005089474735191864
TMEM74:5utr	-0.0	0.0005133375457637778
TMEM75:5utr	-0.0	0.0005177276623859769
TMPRSS3:5utr	-0.0	0.0005221178233865841
TMEM78:5utr	-0.0	0.0005265080287665933
TMPRSS11A:5utr	-0.0	0.0005308982785268054
TMPRSS11B:5utr	-0.0	0.0005352885726682139
TMPRSS11BNL:5utr	-0.0	0.0005396789111916199
TMPRSS11D:5utr	-0.0	0.000544069294098017
TMPRSS11F:5utr	-0.0	0.0005484597213882061
TMPRSS12:5utr	-0.0	0.0005528501930631812
TMPRSS13:5utr	-0.0	0.0005572407091237431
TMPRSS15:5utr	-0.0	0.0005616312695708858
TMEM79:5utr	-0.0	0.0005660218744054104
TMEM80:5utr	-0.0	0.0005704125236283107
TMEM81:5utr	-0.0	0.0005748032172403878
TMEM82:5utr	-0.0	0.0005791939552426357
TPGS2:5utr	-0.0	0.0005835847376358557
TPH1:5utr	-0.0	0.0005879755644210416
TPH2:5utr	-0.0	0.0005923664355989947
TRMT2A:5utr	-0.0	0.0005967573511707091
TRMT61A:5utr	-0.0	0.0006011483111369861
TRMT61B:5utr	-0.0	0.0006055393154988199
TRMT6:5utr	-0.0	0.0006099303642570117
TRMU:5utr	-0.0	0.0006143214574125557
TMOD2:5utr	-0.0	0.0006187125949662532
TRNAU1AP:5utr	-0.0	0.0006231037769190988
TRO:5utr	-0.0	0.0006274950032718934
TROAP:5utr	-0.0	0.0006318862740256318
TROVE2:5utr	-0.0	0.0006362775891811153
TRPA1:5utr	-0.0	0.0006406689487393382
TRPC1:5utr	-0.0	0.000645060352701102
TRPC3:5utr	-0.0	0.0006494518010674013
TRPC4AP:5utr	-0.0	0.0006538432938390375
TRPC5:5utr	-0.0	0.0006582348310170053
TRNP1:5utr	-0.0	0.0006626264126021059
TMOD1:5utr	-0.0	0.0006670180385953344
TMLHE:5utr	-0.0	0.0006714097089974921
TMIGD2:5utr	-0.0	0.0006758014238095738
TMEM86A:5utr	-0.0	0.0006801931830323811
TMEM86B:5utr	-0.0	0.0006845849866669087
TMEM87A:5utr	-0.0	0.0006889768347139583
TMEM87B:5utr	-0.0	0.0006933687271745249
TMEM88:5utr	-0.0	0.0006977606640494099
TMEM89:5utr	-0.0	0.0007021526453396085
TMEM8A:5utr	-0.0	0.0007065446710459224
TMEM8B:5utr	-0.0	0.0007109367411693464
TMEM8C:5utr	-0.0	0.0007153288557106824
TMEM92:5utr	-0.0	0.0007197210146709255
TMOD3:5utr	-0.0	0.0007241132180508773
TMEM95:5utr	-0.0	0.0007285054658515333
TMEM97:5utr	-0.0	0.000732897758073695
TMEM98:5utr	-0.0	0.0007372900947183578
TMEM99:5utr	-0.0	0.0007416824757863234
TMEM9:5utr	-0.0	0.0007460749012785874
TMEM9B:5utr	-0.0	0.0007504673711959515
TMF1:5utr	-0.0	0.0007548598855394109
TMIGD1:5utr	-0.0	0.0007592524443097679
TSEN2:5utr	-0.0	0.0007636450475080176
TSEN34:5utr	-0.0	0.0007680376951349622
TSEN54:5utr	-0.0	0.0007724303871915972
TSGA13:5utr	-0.0	0.0007768231236787245
TREML4:5utr	-0.0	0.0007812159045973398
TRERF1:5utr	-0.0	0.000785608729948245
TREX2:5utr	-0.0	0.0007900015997324359
TRH:5utr	-0.0	0.0007943945139507146
TRHDE:5utr	-0.0	0.0007987874726040767
TRHR:5utr	-0.0	0.0008031804756933244
TRIAP1:5utr	-0.0	0.0008075735232194535
TRIB2:5utr	-0.0	0.0008119666151832661
TREML2:5utr	-0.0	0.0008163597515857582
TRIB3:5utr	-0.0	0.0008207529324277319
TRIM14:5utr	-0.0	0.0008251461577101831
TRIM29:5utr	-0.0	0.0008295394274339142
TRIM15:5utr	-0.0	0.000833932741599921
TRIM16:5utr	-0.0	0.000838326100209006
TRIM16L:5utr	-0.0	0.0008427195032621651
TRIM17:5utr	-0.0	0.0008471129507602008
TRIM21:5utr	-0.0	0.0008515064427041091
TRIM22:5utr	-0.0	0.0008558999790946924
TRIM10:5utr	-0.0	0.0008602935599329468
TRIM23:5utr	-0.0	0.000864687185219675
TREML1:5utr	-0.0	0.000869080854955873
TRIM2:5utr	-0.0	0.0008734745691423434
TRIM46:5utr	-0.0	0.0008778683277800824
TRIM47:5utr	-0.0	0.0008822621308698928
TRIM48:5utr	-0.0	0.0008866559784127706
TRIM49:5utr	-0.0	0.0008910498704095188
TRIM49B:5utr	-0.0	0.0008954438068611331
TRIM49C:5utr	-0.0	0.0008998377877684171
TRIM49D1:5utr	-0.0	0.0009042318131323666
TRIM4:5utr	-0.0	0.0009086258829537846
TRIM11:5utr	-0.0	0.0009130199972336673
TRIM50:5utr	-0.0	0.000917414155972818
TRIM52:5utr	-0.0	0.0009218083591722326
TRIM54:5utr	-0.0	0.0009262026068327146
TRIM55:5utr	-0.0	0.0009305968989552601
TRIM56:5utr	-0.0	0.0009349912355406723
TRIM58:5utr	-0.0	0.0009393856165899475
TRIM6-TRIM34:5utr	-0.0	0.0009437800421038892
TRIM32:5utr	-0.0	0.0009481745120834936
TRIM31:5utr	-0.0	0.000952569026529564
TRIM51:5utr	-0.0	0.0009569635854430971
TRIM24:5utr	-0.0	0.000961358188824896
TRIM25:5utr	-0.0	0.0009657528366759573
TRIM26:5utr	-0.0	0.0009701475289970843
ZNF563:5utr	-0.0	0.0009745422657892255
ZNF564:5utr	-0.0	0.0009789370470533292
ZNF565:5utr	-0.0	0.0009833318727901987
ZNF566:5utr	-0.0	0.000987726743000831
ZNF567:5utr	-0.0	0.0009921216576860292
ZNF568:5utr	-0.0	0.0009965166168467903
ZNF569:5utr	-0.0	0.0010009116204839179
ZNF570:5utr	-0.0	0.001005306668598409
ZNF561:5utr	-0.0	0.0010097017611910666
ZNF571:5utr	-0.0	0.001014096898262888
ZNF536:5utr	-0.0	0.0010184920798146768
ZNF529:5utr	-0.0	0.00102288730584743
ZNF483:5utr	-0.0	0.0010272825763619512
ZNF528:5utr	-0.0	0.0010316778913592374
ZNF485:5utr	-0.0	0.0010360732508400924
ZNF486:5utr	-0.0	0.0010404686548055133
ZNF487:5utr	-0.0	0.0010448641032563038
ZNF488:5utr	-0.0	0.0010492595961934612
ZNF572:5utr	-0.0	0.001053655133617789
ZNF560:5utr	-0.0	0.0010580507155302846
ZNF559:5utr	-0.0	0.001062446341931752
ZNF558:5utr	-0.0	0.0010668420128231886
TRIM27:5utr	-0.0	0.0010712377282053977
TRIM28:5utr	-0.0	0.0010756334880793771
VWA5B2:5utr	-0.0	0.001080029292445931
VWA7:5utr	-0.0	0.001084425141306056
VWA8:5utr	-0.0	0.0010888210346605568
ZNF530:5utr	-0.0	0.0010932169725104306
ZNF540:5utr	-0.0	0.0010976129548564816
ZNF543:5utr	-0.0	0.001102008981699707
ZNF546:5utr	-0.0	0.0011064050530409113
ZNF547:5utr	-0.0	0.0011108011688810919
ZNF548:5utr	-0.0	0.001115197329221053
ZNF549:5utr	-0.0	0.001119593534061792
ZNF550:5utr	-0.0	0.0011239897834041136
ZNF551:5utr	-0.0	0.0011283860772490152
ZNF552:5utr	-0.0	0.0011327824155973009
ZNF554:5utr	-0.0	0.0011371787984499687
ZNF555:5utr	-0.0	0.0011415752258078229
ZNF556:5utr	-0.0	0.001145971697671861
ZNF557:5utr	-0.0	0.0011503682140428877
TRIM44:5utr	-0.0	0.001154764774921901
TMEM37:5utr	-0.0	0.0011591613803097049
TRIM43:5utr	-0.0	0.0011635580302072977
TRIM40:5utr	-0.0	0.0011679547246154836
TRAFD1:5utr	-0.0	0.0011723514635352606
TRAIP:5utr	-0.0	0.0011767482469674333
TRAK2:5utr	-0.0	0.001181145074913
TRAM1:5utr	-0.0	0.001185541947372765
TRAM1L1:5utr	-0.0	0.001189938864347726
TRANK1:5utr	-0.0	0.0011943358258386884
TRAP1:5utr	-0.0	0.0011987328318466498
TRAPPC10:5utr	-0.0	0.0012031298823724152
TRAF7:5utr	-0.0	0.0012075269774169826
TRAPPC11:5utr	-0.0	0.001211924116981157
TRAPPC2:5utr	-0.0	0.0012163213010659363
TRAPPC2L:5utr	-0.0	0.0012207185296721256
TRAPPC2P1:5utr	-0.0	0.001225115802800723
TRAPPC3:5utr	-0.0	0.0012295131204525336
TRAPPC3L:5utr	-0.0	0.0012339104826285553
TRAPPC4:5utr	-0.0	0.0012383078893295936
TRAPPC5:5utr	-0.0	0.0012427053405566467
TRAPPC6A:5utr	-0.0	0.001247102836310519
TRAPPC12:5utr	-0.0	0.00125150037659221
TRAPPC6B:5utr	-0.0	0.001255897961402524
TRAF6:5utr	-0.0	0.0012602955907424598
TRAF4:5utr	-0.0	0.0012646932646128222
TSPAN13:5utr	-0.0	0.00126909098301461
TSHB:5utr	-0.0	0.0012734887459486285
TSHZ2:5utr	-0.0	0.001277886553415876
TSHZ3:5utr	-0.0	0.0012822844054171578
TSKS:5utr	-0.0	0.0012866823019534728
TSKU:5utr	-0.0	0.0012910802430256259
TSN:5utr	-0.0	0.001295478228634616
TSNARE1:5utr	-0.0	0.0012998762587812485
TRAF5:5utr	-0.0	0.001304274333466522
TSNAX:5utr	-0.0	0.001308672452691242
TSPAN10:5utr	-0.0	0.0013130706164564071
TSPAN11:5utr	-0.0	0.0013174688247628232
TSPAN12:5utr	-0.0	0.0013218670776114889
TRIM63:5utr	-0.0	0.0013262653750032096
TRIM62:5utr	-0.0	0.0013306637169389842
TRIM61:5utr	-0.0	0.0013350621034196185
TREH:5utr	-0.0	0.0013394605344461113
TRAF3IP3:5utr	-0.0	0.0013438590100192682
TSNAXIP1:5utr	-0.0	0.0013482575301400884
TRAPPC9:5utr	-0.0	0.0013526560948093774
TRAT1:5utr	-0.0	0.0013570547040281345
TRDMT1:5utr	-0.0	0.001361453357797165
TPST2:5utr	-0.0	0.0013658520561174686
TPTE2:5utr	-0.0	0.0013702507989898506
TPTE:5utr	-0.0	0.0013746495864153105
TPX2:5utr	-0.0	0.001379048418394654
TRA2A:5utr	-0.0	0.0013834472949288803
TRABD2A:5utr	-0.0	0.0013878462160187954
TRABD2B:5utr	-0.0	0.0013922451816653985
TRDN:5utr	-0.0	0.0013966441918694956
TPST1:5utr	-0.0	0.001401043246632086
TREM1:5utr	-0.0	0.0014054423459539758
TREM2:5utr	-0.0	0.0014098414898361645
TRIM33:5utr	-0.0	0.0014142406782794578
TRIM34:5utr	-0.0	0.0014186399112848555
TRIM35:5utr	-0.0	0.0014230391888531637
TRIM37:5utr	-0.0	0.0014274385109853817
TRIM38:5utr	-0.0	0.0014318378776823158
TRIM39:5utr	-0.0	0.0014362372889449653
TRIM3:5utr	-0.0	0.001440636744774137
TRIM60:5utr	-0.0	0.00144503624517083
TPSG1:5utr	-0.0	0.001449435790135851
TPSD1:5utr	-0.0	0.0014538353796701995
TPSB2:5utr	-0.0	0.0014582350137746815
TRAF3IP1:5utr	-0.0	0.0014626346924502972
TRAF3:5utr	-0.0	0.0014670344156978527
TRAF1:5utr	-0.0	0.0014714341835183483
TPRN:5utr	-0.0	0.0014758339959125896
TPK1:5utr	-0.0	0.001480233852881577
TPM1:5utr	-0.0	0.001484633754426117
TPMT:5utr	-0.0	0.0014890337005472095
TPO:5utr	-0.0	0.001493433691245661
TPP1:5utr	-0.0	0.0014978337265224712
TPP2:5utr	-0.0	0.0015022338063784468
TPPP2:5utr	-0.0	0.0015066339308145882
TPPP:5utr	-0.0	0.0015110340998317016
TPR:5utr	-0.0	0.0015154343134307874
TPRA1:5utr	-0.0	0.001519834571612652
TPRG1L:5utr	-0.0	0.0015242348743782959
TPRKB:5utr	-0.0	0.0015286352217285255
TPRXL:5utr	-0.0	0.0015330356136643412
TRABD:5utr	-0.0	0.00153743605018655
TPSAB1:5utr	-0.0	0.0015418365312961516
TRIM42:5utr	-0.0	0.0015462370569939532
TMEM35:5utr	-0.0	0.0015506376272809552
TMEM31:5utr	-0.0	0.0015550382421579642
TMEM30B:5utr	-0.0	0.001559438901625981
UNC5C:5utr	-0.0	0.001563839605685812
UNC5CL:5utr	-0.0	0.0015682403543384584
UNC5D:5utr	-0.0	0.0015726411475847264
UNC79:5utr	-0.0	0.001577041985425617
UNG:5utr	-0.0	0.001581442867861937
USF1:5utr	-0.0	0.0015858437948946872
USF2:5utr	-0.0	0.0015902447665246745
USH1G:5utr	-0.0	0.0015946457827528996
UNC5B:5utr	-0.0	0.0015990468435801697
USHBP1:5utr	-0.0	0.0016034479490074853
USP42:5utr	-0.0	0.0016078490990356538
USP43:5utr	-0.0	0.0016122502936656757
USP44:5utr	-0.0	0.0016166515328983585
USP46:5utr	-0.0	0.0016210528167347029
USP47:5utr	-0.0	0.0016254541451755163
USP48:5utr	-0.0	0.0016298555182217994
USP4:5utr	-0.0	0.0016342569358743595
USP50:5utr	-0.0	0.0016386583981341978
USP40:5utr	-0.0	0.0016430599050021213
USP51:5utr	-0.0	0.0016474614564791314
UNC45B:5utr	-0.0	0.0016518630525660355
UNC13D:5utr	-0.0	0.001656264693263834
UHMK1:5utr	-0.0	0.0016606663785733353
UHRF1BP1:5utr	-0.0	0.00166506810849554
UHRF1BP1L:5utr	-0.0	0.001669469883031256
UHRF2:5utr	-0.0	0.001673871702181484
ULBP1:5utr	-0.0	0.0016782735659470317
ULBP2:5utr	-0.0	0.0016826754743289006
ULBP3:5utr	-0.0	0.001687077427327898
ULK1:5utr	-0.0	0.0016914794249450254
UNC45A:5utr	-0.0	0.0016958814671810905
ULK2:5utr	-0.0	0.0017002835540370945
ULK4:5utr	-0.0	0.0017046856855138454
UMOD:5utr	-0.0	0.0017090878616123444
UMODL1:5utr	-0.0	0.0017134900823333995
UMPS:5utr	-0.0	0.0017178923476780118
UNC119B:5utr	-0.0	0.0017222946576469895
UNC13A:5utr	-0.0	0.0017266970122413337
UNC13B:5utr	-0.0	0.0017310994114618527
UNC13C:5utr	-0.0	0.001735501855309548
ULK3:5utr	-0.0	0.0017399043437852275
USP53:5utr	-0.0	0.0017443068768898929
USP5:5utr	-0.0	0.001748709454624352
USP6NL:5utr	-0.0	0.0017531120769896068
USP15:5utr	-0.0	0.0017575147439864653
USP16:5utr	-0.0	0.0017619174556159289
USP17L2:5utr	-0.0	0.001766320211878806
USP18:5utr	-0.0	0.0017707230127760984
USP19:5utr	-0.0	0.001775125858308614
USP1:5utr	-0.0	0.0017795287484773552
USP20:5utr	-0.0	0.0017839316832831298
USP25:5utr	-0.0	0.0017883346627269399
USP14:5utr	-0.0	0.0017927376868095938
USP37:5utr	-0.0	0.001797140755532093
USP27X:5utr	-0.0	0.0018015438688952466
USP28:5utr	-0.0	0.001805947026900056
USP29:5utr	-0.0	0.00181035022954733
USP2:5utr	-0.0	0.0018147534768380704
USP30:5utr	-0.0	0.0018191567687730857
USP31:5utr	-0.0	0.001823560105353378
USP32:5utr	-0.0	0.001827963486579756
USP33:5utr	-0.0	0.001832366912453222
USP26:5utr	-0.0	0.0018367703829745838
USP13:5utr	-0.0	0.0018411738981448445
USP11:5utr	-0.0	0.0018455774579648125
USP10:5utr	-0.0	0.0018499810624354896
USP7:5utr	-0.0	0.001854384711557685
USP8:5utr	-0.0	0.001858788405332401
USP9X:5utr	-0.0	0.001863192143760446
USPL1:5utr	-0.0	0.0018675959268428229
UST:5utr	-0.0	0.0018719997545803401
UTP11L:5utr	-0.0	0.001876403626974
UTP14A:5utr	-0.0	0.0018808075440246118
UTP14C:5utr	-0.0	0.0018852115057331777
UTP15:5utr	-0.0	0.0018896155121005066
UTP18:5utr	-0.0	0.0018940195631276012
UTP20:5utr	-0.0	0.0018984236588152706
UTP23:5utr	-0.0	0.001902827799164517
UTP3:5utr	-0.0	0.0019072319841761498
UTP6:5utr	-0.0	0.0019116362138511713
USP3:5utr	-0.0	0.001916040488190391
USP39:5utr	-0.0	0.0019204448071948113
USP38:5utr	-0.0	0.0019248491708652414
USP21:5utr	-0.0	0.0019292535792026842
USMG5:5utr	-0.0	0.0019336580322079488
UNKL:5utr	-0.0	0.0019380625298820377
USP34:5utr	-0.0	0.0019424670722257608
UTRN:5utr	-0.0	0.0019468716592401204
UPF3A:5utr	-0.0	0.0019512762909259262
VWA5A:5utr	-0.0	0.001955680967284132
VWA5B1:5utr	-0.0	0.001960085688315694
VPS72:5utr	-0.0	0.0019644904540214196
VPS54:5utr	-0.0	0.001968895264402313
VPS53:5utr	-0.0	0.0019733001194591833
VPS25:5utr	-0.0	0.0019777050191930336
VN1R4:5utr	-0.0	0.0019821099636046736
VNN1:5utr	-0.0	0.001986514952695106
VWA3A:5utr	-0.0	0.0019909199864651403
VNN2:5utr	-0.0	0.0019953250649157807
VOPP1:5utr	-0.0	0.0019997301880478355
VPRBP:5utr	-0.0	0.0020041353558623086
VPREB1:5utr	-0.0	0.0020085405683600097
VPREB3:5utr	-0.0	0.0020129458255419416
VPS11:5utr	-0.0	0.0020173511274089147
VPS13C:5utr	-0.0	0.002021756473961932
VPS16:5utr	-0.0	0.0020261618652018033
VPS18:5utr	-0.0	0.002030567301129532
VNN3:5utr	-0.0	0.0020349727817459274
VPS26B:5utr	-0.0	0.0020393783070519938
VWA2:5utr	-0.0	0.002043783877048541
VTN:5utr	-0.0	0.0020481894917365718
VRK2:5utr	-0.0	0.0020525951511168967
VSIG10:5utr	-0.0	0.0020570008551905193
VSIG1:5utr	-0.0	0.0020614066039582493
VSIG2:5utr	-0.0	0.00206581239742109
VSIG4:5utr	-0.0	0.002070218235579853
VSIG8:5utr	-0.0	0.0020746241184355398
VSNL1:5utr	-0.0	0.002079030045988962
VSTM1:5utr	-0.0	0.002083436018241123
VWA1:5utr	-0.0	0.002087842035192833
VSTM2A:5utr	-0.0	0.002092248096845095
VSTM2L:5utr	-0.0	0.0020966542031987203
VSTM5:5utr	-0.0	0.0021010603542547125
VSX1:5utr	-0.0	0.002105466550013881
VSX2:5utr	-0.0	0.002109872790477231
VTA1:5utr	-0.0	0.002114279075645572
VTCN1:5utr	-0.0	0.002118685405519908
VTI1A:5utr	-0.0	0.0021230917801010494
VTI1B:5utr	-0.0	0.0021274981993900004
VSTM2B:5utr	-0.0	0.0021319046633875714
VPS52:5utr	-0.0	0.0021363111720947665
VPS28:5utr	-0.0	0.002140717725512396
VPS29:5utr	-0.0	0.0021451243236414643
UQCC2:5utr	-0.0	0.0021495309664827816
UQCR10:5utr	-0.0	0.0021539376540373524
UQCR11:5utr	-0.0	0.0021583443863059867
UQCRB:5utr	-0.0	0.0021627511632896896
UQCRC1:5utr	-0.0	0.002167157984989271
UQCRFS1:5utr	-0.0	0.0021715648514057354
UQCRH:5utr	-0.0	0.0021759717625398937
UQCRQ:5utr	-0.0	0.00218037871839275
UQCC1:5utr	-0.0	0.0021847857189651156
URAD:5utr	-0.0	0.002189192764257994
URGCP:5utr	-0.0	0.002193599854272197
URI1:5utr	-0.0	0.0021980069890087284
URM1:5utr	-0.0	0.002202414168468399
UROC1:5utr	-0.0	0.002206821392652214
UROD:5utr	-0.0	0.002211228661560983
UROS:5utr	-0.0	0.0022156359751957125
USB1:5utr	-0.0	0.0022200433335572115
USE1:5utr	-0.0	0.0022244507366464858
URGCP-MRPS24:5utr	-0.0	0.0022288581844643464
UPRT:5utr	-0.0	0.0022332656770117977
UPP2:5utr	-0.0	0.0022376732142896506
UPP1:5utr	-0.0	0.00224208079629891
VPS33A:5utr	-0.0	0.0022464884230403875
VPS33B:5utr	-0.0	0.0022508960945150872
VPS37B:5utr	-0.0	0.0022553038107238203
VPS37C:5utr	-0.0	0.0022597115716675924
VPS37D:5utr	-0.0	0.002264119377347214
VPS39:5utr	-0.0	0.0022685272277636905
VPS41:5utr	-0.0	0.002272935122917833
VPS45:5utr	-0.0	0.0022773430628106463
VPS4B:5utr	-0.0	0.0022817510474429418
VPS51:5utr	-0.0	0.0022861590768157246
UTS2R:5utr	-0.0	0.0022905671509298063
UTS2:5utr	-0.0	0.0022949752697861915
UGT3A2:5utr	-0.0	0.0022993834333856922
UPF2:5utr	-0.0	0.0023037916417293133
UPF3B:5utr	-0.0	0.0023081998948178664
UPK1B:5utr	-0.0	0.0023126081926523566
UPK2:5utr	-0.0	0.002317016535233595
UPK3A:5utr	-0.0	0.002321424922562588
UPK3B:5utr	-0.0	0.002325833354640146
UPF1:5utr	-0.0	0.002330241831467275
ZNF48:5utr	-0.0	0.0023346503530447867
USP35:5utr	-0.0	0.0023390589193736863
TTC21A:5utr	-0.0	0.0023434675304547853
TOMM70A:5utr	-0.0	0.0023478761862890892
TOMM7:5utr	-0.0	0.00235228488687741
TONSL:5utr	-0.0	0.002356693632220753
TOP1:5utr	-0.0	0.0023611024223199307
TOP1MT:5utr	-0.0	0.0023655112571759475
TOP2B:5utr	-0.0	0.002369920136789616
TOP3A:5utr	-0.0	0.0023743290611619415
TOP3B:5utr	-0.0	0.0023787380302937363
TOMM6:5utr	-0.0	0.002383147044186006
TOPAZ1:5utr	-0.0	0.002387556102839562
TOPORS:5utr	-0.0	0.0023919652062554106
TNFAIP8L1:5utr	-0.0	0.0023963743544343635
TNFAIP3:5utr	-0.0	0.002400783547377427
TTC17:5utr	-0.0	0.0024051927850854125
TMEM43:5utr	-0.0	0.0024096020675593265
TMEM45A:5utr	-0.0	0.0024140113947999802
TMEM45B:5utr	-0.0	0.002418420766808381
TMEM47:5utr	-0.0	0.0024228301835853396
TOPBP1:5utr	-0.0	0.0024272396451318627
TMEM50A:5utr	-0.0	0.002431649151448762
TOR1A:5utr	-0.0	0.0024360587025370447
TOMM40:5utr	-0.0	0.002440468298397522
TPD52L2:5utr	-0.0	0.0024448779390312
TPD52L3:5utr	-0.0	0.0024492876244388913
TPGS1:5utr	-0.0	0.0024536973546216024
TOR1B:5utr	-0.0	0.002458107129580145
TOR1AIP2:5utr	-0.0	0.002462516949315526
TOR1AIP1:5utr	-0.0	0.0024669268138285574
TOMM40L:5utr	-0.0	0.0024713367231202453
TNXB:5utr	-0.0	0.002475746677191403
TOMM5:5utr	-0.0	0.0024801566760430356
TOB1:5utr	-0.0	0.0024845667196759565
TOLLIP:5utr	-0.0	0.002488976808091172
TOM1:5utr	-0.0	0.0024933869412894945
TOM1L1:5utr	-0.0	0.002497797119271931
TOM1L2:5utr	-0.0	0.002502207342039293
TOMM20:5utr	-0.0	0.002506617609592588
TOMM20L:5utr	-0.0	0.0025110279219326278
TOMM22:5utr	-0.0	0.0025154382790604202
TOMM34:5utr	-0.0	0.0025198486809767766
TOB2:5utr	-0.0	0.0025242591276827047
TMEM50B:5utr	-0.0	0.002528669619179017
TMEM51:5utr	-0.0	0.00253308015546672
TMEM52:5utr	-0.0	0.002537490736546626
TMEM41B:5utr	-0.0	0.002541901362419743
TMEM251:5utr	-0.0	0.0025463120330868833
TMEM252:5utr	-0.0	0.002550722748549053
TMEM253:5utr	-0.0	0.002555133508807066
TMEM254:5utr	-0.0	0.002559544313861929
TMEM255A:5utr	-0.0	0.002563955163714455
TMEM255B:5utr	-0.0	0.0025683660583656503
TMEM256-PLSCR3:5utr	-0.0	0.0025727769978163284
TNFAIP2:5utr	-0.0	0.0025771879820674966
TMEM256:5utr	-0.0	0.0025815990111199678
TMEM259:5utr	-0.0	0.0025860100849747487
TMEM25:5utr	-0.0	0.0025904212036326527
TMEM260:5utr	-0.0	0.0025948323670946867
TMEM261:5utr	-0.0	0.0025992435753616643
TMEM26:5utr	-0.0	0.0026036548284345926
TMEM27:5utr	-0.0	0.002608066126314284
TMEM2:5utr	-0.0	0.0026124774690017474
TMEM30A:5utr	-0.0	0.0026168888564977945
TMEM257:5utr	-0.0	0.0026213002888034334
TMEM42:5utr	-0.0	0.0026257117659194773
TMEM44:5utr	-0.0	0.0026301232878469336
TMEM72:5utr	-0.0	0.0026345348545866155
TMEM52B:5utr	-0.0	0.0026389464661395303
TMEM53:5utr	-0.0	0.0026433581225064917
TMEM55A:5utr	-0.0	0.0026477698236885075
TMEM56:5utr	-0.0	0.0026521815696863905
TMEM57:5utr	-0.0	0.0026565933605011485
TMEM59L:5utr	-0.0	0.002661005196133595
TMEM60:5utr	-0.0	0.0026654170765847383
TMEM61:5utr	-0.0	0.002669829001855391
TMEM62:5utr	-0.0	0.002674240971946561
TMEM63A:5utr	-0.0	0.0026786529868590625
TMEM63B:5utr	-0.0	0.002683065046593903
TMEM63C:5utr	-0.0	0.0026874771511518954
TMEM64:5utr	-0.0	0.0026918893005340484
TMEM65:5utr	-0.0	0.0026963014947411755
TMEM66:5utr	-0.0	0.002700713733774284
TMEM67:5utr	-0.0	0.002705126017634189
TMEM68:5utr	-0.0	0.0027095383463218966
TMEM69:5utr	-0.0	0.002713950719838222
TMEM71:5utr	-0.0	0.002718363138184173
TPD52L1:5utr	-0.0	0.002722775601360563
USP36:5utr	-0.0	0.0027271881093684004
TPD52:5utr	-0.0	0.0027316006622084992
TPCN1:5utr	-0.0	0.002736013259881867
TNNT3:5utr	-0.0	0.0027404259023893185
TNP1:5utr	-0.0	0.0027448385897318613
TNP2:5utr	-0.0	0.0027492513219103095
TNPO2:5utr	-0.0	0.0027536640989256713
TNPO3:5utr	-0.0	0.0027580769207787613
TNR:5utr	-0.0	0.0027624897874705874
TNRC18:5utr	-0.0	0.002766902699001963
TNRC6A:5utr	-0.0	0.002771315655373898
TNNT2:5utr	-0.0	0.002775728656587205
TNFSF9:5utr	-0.0	0.002780141702642894
TNFAIP6:5utr	-0.0	0.0027845547935417777
TNFSF18:5utr	-0.0	0.0027889679292848655
TNFAIP8L2:5utr	-0.0	0.002793381109872971
TNFAIP8L3:5utr	-0.0	0.0027977943353071034
TNFRSF10A:5utr	-0.0	0.0028022076055880768
TNFRSF10B:5utr	-0.0	0.0028066209207169
TNFRSF10C:5utr	-0.0	0.0028110342806943866
TNFRSF10D:5utr	-0.0	0.002815447685521546
TNFSF4:5utr	-0.0	0.002819861135199193
TNFRSF11B:5utr	-0.0	0.002824274629728335
TNNT1:5utr	-0.0	0.0028286881691097876
TNNI3:5utr	-0.0	0.002833101753344559
TTC1:5utr	-0.0	0.002837515382433464
TTC18:5utr	-0.0	0.002841929056377511
TNFSF8:5utr	-0.0	0.002846342775177515
TNIK:5utr	-0.0	0.002850756538834485
TNIP1:5utr	-0.0	0.002855170347349236
TNIP2:5utr	-0.0	0.0028595842007227753
TNIP3:5utr	-0.0	0.0028639980989559194
TNK1:5utr	-0.0	0.0028684120420496765
TNNI3K:5utr	-0.0	0.002872826030004861
TNK2:5utr	-0.0	0.002877240062822483
TNKS2:5utr	-0.0	0.0028816541405033563
TNKS:5utr	-0.0	0.0028860682630484904
TNMD:5utr	-0.0	0.0028904824304587006
TNN:5utr	-0.0	0.002894896642734995
TNNC1:5utr	-0.0	0.0028993108998781893
TNNC2:5utr	-0.0	0.002903725201889293
TNNI1:5utr	-0.0	0.00290813954876912
TNNI2:5utr	-0.0	0.0029125539405186807
TNKS1BP1:5utr	-0.0	0.0029169683771387896
TNFRSF12A:5utr	-0.0	0.002921382858630456
TNFRSF13B:5utr	-0.0	0.002925797384994495
TNFRSF13C:5utr	-0.0	0.0029302119562318674
TOX2:5utr	-0.0	0.002934626572343534
TOX3:5utr	-0.0	0.0029390412333303107
TOX4:5utr	-0.0	0.002943455939193206
TOX:5utr	-0.0	0.002947870689933035
TP53:5utr	-0.0	0.0029522854855508086
TP53AIP1:5utr	-0.0	0.0029567003260473406
TP53BP1:5utr	-0.0	0.0029611152114236415
TP53BP2:5utr	-0.0	0.002965530141680526
TOR4A:5utr	-0.0	0.002969945116819004
TP53I11:5utr	-0.0	0.002974360136839891
TP53I3:5utr	-0.0	0.002978775201744197
TP53INP1:5utr	-0.0	0.002983190311532737
TP53RK:5utr	-0.0	0.0029876054662065204
TP53TG3D:5utr	-0.0	0.0029920206657663637
TP53TG5:5utr	-0.0	0.002996435910213276
TP63:5utr	-0.0	0.0030008511995480726
TP73:5utr	-0.0	0.0030052665337717637
TPBGL:5utr	-0.0	0.003009681912885165
TP53I13:5utr	-0.0	0.0030140973368892867
TOR2A:5utr	-0.0	0.003018512805784944
TNS4:5utr	-0.0	0.0030229283195731473
TNS3:5utr	-0.0	0.0030273438782547116
TNFRSF17:5utr	-0.0	0.0030317594818306476
TNFRSF18:5utr	-0.0	0.003036175130301771
TNFRSF19:5utr	-0.0	0.0030405908236690914
TNFRSF1A:5utr	-0.0	0.003045006561933425
TNFRSF1B:5utr	-0.0	0.0030494223450957822
TNFRSF25:5utr	-0.0	0.0030538381731569785
TNFRSF4:5utr	-0.0	0.0030582540461180237
TNFRSF6B:5utr	-0.0	0.0030626699639797346
TNFRSF8:5utr	-0.0	0.0030670859267431213
TNFRSF9:5utr	-0.0	0.0030715019344089993
TNFSF10:5utr	-0.0	0.0030759179869783793
TNFSF11:5utr	-0.0	0.0030803340844520774
TNFSF12-TNFSF13:5utr	-0.0	0.0030847502268311036
TNFSF12:5utr	-0.0	0.0030891664141162742
TNFSF13B:5utr	-0.0	0.0030935826463086
TNFSF14:5utr	-0.0	0.0030979989234088965
TNFSF15:5utr	-0.0	0.003102415245418175
TNRC6B:5utr	-0.0	0.0031068316123372504
TNS1:5utr	-0.0	0.0031112480241671345
TPCN2:5utr	-0.0	0.003115664480908643
ZNF490:5utr	-0.0	0.0031200809825627867
ZNF491:5utr	-0.0	0.003124497529130382
ZNF492:5utr	-0.0	0.0031289141206124393
YWHAB:5utr	-0.0	0.003133330757009775
YWHAE:5utr	-0.0	0.0031377474383234
YWHAG:5utr	-0.0	0.0031421641645541305
YWHAH:5utr	-0.0	0.0031465809357029773
YWHAQ:5utr	-0.0	0.003150997751770757
YWHAZ:5utr	-0.0	0.0031554146127584807
YY1:5utr	-0.0	0.0031598315186669645
YY1AP1:5utr	-0.0	0.003164248469497219
YTHDF2:5utr	-0.0	0.0031686654652500618
YY2:5utr	-0.0	0.003173082505926503
ZACN:5utr	-0.0	0.0031774995915273595
ZADH2:5utr	-0.0	0.0031819167220536425
ZAP70:5utr	-0.0	0.0031863338975061683
ZAR1:5utr	-0.0	0.0031907511178859483
YIPF7:5utr	-0.0	0.003195168383193799
YIPF5:5utr	-0.0	0.0031995856934307317
YIPF4:5utr	-0.0	0.003204003048597563
YAF2:5utr	-0.0	0.0032084204486953045
Z98049.1:5utr	-0.0	0.0032128378937247726
XRCC5:5utr	-0.0	0.003217255383686979
YTHDF1:5utr	-0.0	0.00322167291858274
YTHDC1:5utr	-0.0	0.0032260904984130674
WTIP:5utr	-0.0	0.003230508123178778
WWC1:5utr	-0.0	0.003234925792880883
WWC2:5utr	-0.0	0.0032393435075201995
WWC3:5utr	-0.0	0.0032437612670977393
WWOX:5utr	-0.0	0.003248179071614319
XRCC1:5utr	-0.0	0.00325259692107095
XRCC2:5utr	-0.0	0.0032570148154684496
XRCC3:5utr	-0.0	0.00326143275480783
YTHDC2:5utr	-0.0	0.003265850739089907
XRCC4:5utr	-0.0	0.003270268768315693
YKT6:5utr	-0.0	0.0032746868424860056
YLPM1:5utr	-0.0	0.0032791049616018556
YOD1:5utr	-0.0	0.0032835231256640608
YPEL1:5utr	-0.0	0.003287941334673633
YPEL2:5utr	-0.0	0.003292359588631389
YPEL3:5utr	-0.0	0.0032967778875383413
YPEL5:5utr	-0.0	0.0033011962313953063
YRDC:5utr	-0.0	0.003305614620203297
YJEFN3:5utr	-0.0	0.00331003305396313
XRCC6:5utr	-0.0	0.003314451532675817
XRCC6BP1:5utr	-0.0	0.0033188700563421764
XRN1:5utr	-0.0	0.0033232886249632194
WLS:5utr	-0.0	0.003327707238539764
ZNF22:5utr	-0.0	0.003332125897072822
WDR12:5utr	-0.0	0.003336544600563211
WDR17:5utr	-0.0	0.003340963349011943
WDR18:5utr	-0.0	0.0033453821424198355
WDR1:5utr	-0.0	0.003349800980787901
WDR20:5utr	-0.0	0.003354219864116957
WDR24:5utr	-0.0	0.0033586387924080157
WNK2:5utr	-0.0	0.003363057765661895
WDR25:5utr	-0.0	0.003367476783879607
WDR27:5utr	-0.0	0.0033718958470619694
WDR31:5utr	-0.0	0.0033763149552099945
WDR33:5utr	-0.0	0.0033807341083245002
WDR34:5utr	-0.0	0.0033851533064064993
WDR35:5utr	-0.0	0.003389572549456809
WDR36:5utr	-0.0	0.003393991837476442
WDR37:5utr	-0.0	0.0033984111704662167
WDR38:5utr	-0.0	0.003402830548427145
WDR26:5utr	-0.0	0.003407249971360045
YIPF2:5utr	-0.0	0.0034116694392659296
YIPF1:5utr	-0.0	0.003416088952145616
YIF1B:5utr	-0.0	0.003420508510000118
XRN2:5utr	-0.0	0.0034249281128302528
XRRA1:5utr	-0.0	0.0034293477606370335
XXYLT1:5utr	-0.0	0.0034337674534212783
XXbac-BPG181M17.5:5utr	-0.0	0.0034381871911839993
XXbac-BPG32J3.20:5utr	-0.0	0.0034426069739260158
XXcos-LUCA11.5:5utr	-0.0	0.0034470268016483395
XYLB:5utr	-0.0	0.003451446674351789
YAE1D1:5utr	-0.0	0.0034558665920373776
YARS2:5utr	-0.0	0.0034602865547059235
YIPF3:5utr	-0.0	0.003464706562358439
YBEY:5utr	-0.0	0.003469126614995743
YBX1:5utr	-0.0	0.003473546712618848
YBX2:5utr	-0.0	0.0034779668552285736
YBX3:5utr	-0.0	0.003482387042825931
YDJC:5utr	-0.0	0.0034868072754117405
YEATS2:5utr	-0.0	0.0034912275529870138
YEATS4:5utr	-0.0	0.00349564787555257
YES1:5utr	-0.0	0.003500068243109422
YIF1A:5utr	-0.0	0.003504488655658389
WSCD2:5utr	-0.0	0.003508909113200484
WDR3:5utr	-0.0	0.003513329615736525
WSB2:5utr	-0.0	0.0035177501632675254
WRN:5utr	-0.0	0.0035221707557943046
ZNF785:5utr	-0.0	0.0035265913933178756
ZNF786:5utr	-0.0	0.003531012075839057
ZNF787:5utr	-0.0	0.003535432803358862
ZNF788:5utr	-0.0	0.0035398535758781094
ZNF788:5utr	-0.0	0.003544274393397813
ZNF790:5utr	-0.0	0.0035486952559187915
ZNF791:5utr	-0.0	0.0035531161634420583
ZNF792:5utr	-0.0	0.0035575371159684323
ZNF784:5utr	-0.0	0.0035619581134989273
ZNF793:5utr	-0.0	0.003566379156034362
ZNF234:5utr	-0.0	0.00357080024357575
ZNF232:5utr	-0.0	0.0035752213761239106
VWA9:5utr	-0.0	0.003579642553679857
XAF1:5utr	-0.0	0.0035840637762444083
XAGE5:5utr	-0.0	0.003588485043818579
XBP1:5utr	-0.0	0.0035929063564031872
XCL1:5utr	-0.0	0.0035973277139992477
XCL2:5utr	-0.0	0.0036017491166075786
ZNF799:5utr	-0.0	0.0036061705642291943
XCR1:5utr	-0.0	0.0036105920568649144
ZNF783:5utr	-0.0	0.003615013594515752
ZNF782:5utr	-0.0	0.0036194351771825267
ZNF85:5utr	-0.0	0.0036238568048662526
ZNF860:5utr	-0.0	0.003628278477567749
ZNF804A:5utr	-0.0	0.00363270019528803
ZNF800:5utr	-0.0	0.0036371219580279145
ZNF7:5utr	-0.0	0.003641543765788417
ZNF781:5utr	-0.0	0.0036459656185703574
ZNF765:5utr	-0.0	0.0036503875163747487
ZNF766:5utr	-0.0	0.003654809459202411
ZNF79:5utr	-0.0	0.0036592314470543586
ZNF768:5utr	-0.0	0.0036636534799314112
ZNF771:5utr	-0.0	0.003668075557834582
ZNF772:5utr	-0.0	0.0036724976807646923
ZNF773:5utr	-0.0	0.003676919848722755
ZNF775:5utr	-0.0	0.0036813420617095903
ZNF776:5utr	-0.0	0.0036857643197262123
ZNF777:5utr	-0.0	0.003690186622773441
ZNF77:5utr	-0.0	0.0036946089708522908
ZNF780B:5utr	-0.0	0.0036990313639635817
ZNF770:5utr	-0.0	0.0037034538021083275
XDH:5utr	-0.0	0.0037078762852873486
XG:5utr	-0.0	0.003712298813501659
XIAP:5utr	-0.0	0.003716721386752079
WNK3:5utr	-0.0	0.0037211440050396232
WNK4:5utr	-0.0	0.0037255666683651116
WNT10A:5utr	-0.0	0.003729989376729558
WNT10B:5utr	-0.0	0.003734412130133784
WNT11:5utr	-0.0	0.0037388349285788027
WNT16:5utr	-0.0	0.003743257772065435
WNT1:5utr	-0.0	0.0037476806605946955
WNT2:5utr	-0.0	0.003752103594167404
WWP1:5utr	-0.0	0.003756526572784576
WNT2B:5utr	-0.0	0.0037609495964470306
WNT4:5utr	-0.0	0.003765372665155784
WNT5B:5utr	-0.0	0.0037697957789116555
WNT6:5utr	-0.0	0.00377421893771566
WNT8A:5utr	-0.0	0.0037786421415686184
WNT8B:5utr	-0.0	0.003783065390471545
WNT9B:5utr	-0.0	0.0037874886844252607
WRAP53:5utr	-0.0	0.00379191202343078
WRAP73:5utr	-0.0	0.0037963354074889233
WNT3A:5utr	-0.0	0.0038007588366007062
WNK1:5utr	-0.0	0.0038051823107669493
WWP2:5utr	-0.0	0.003809605829988667
XAGE3:5utr	-0.0	0.00381402939426668
XIRP1:5utr	-0.0	0.0038184530036020035
XIRP2:5utr	-0.0	0.0038228766579954583
XK:5utr	-0.0	0.00382730035744806
XKR3:5utr	-0.0	0.003831724101960628
XKR4:5utr	-0.0	0.0038361478915341788
XKR7:5utr	-0.0	0.0038405717261695326
XKR8:5utr	-0.0	0.003844995605867705
XKR9:5utr	-0.0	0.0038494195306295158
XKRX:5utr	-0.0	0.003853843500455982
XPA:5utr	-0.0	0.0038582675153479226
XPC:5utr	-0.0	0.0038626915753063548
XPNPEP1:5utr	-0.0	0.0038671156803320983
XPNPEP2:5utr	-0.0	0.003871539830426169
XPNPEP3:5utr	-0.0	0.003875964025589388
XPO4:5utr	-0.0	0.0038803882658227703
XPO5:5utr	-0.0	0.0038848125511271375
XPO6:5utr	-0.0	0.0038892368815035046
XPO7:5utr	-0.0	0.003893661256952693
XPR1:5utr	-0.0	0.003898085677475719
WSB1:5utr	-0.0	0.0039025101430734026
ZNF853:5utr	-0.0	0.003906934653746711
WDR41:5utr	-0.0	0.0039113592094966124
WDR44:5utr	-0.0	0.003915783810323927
ZIC4:5utr	-0.0	0.00392020845622967
ZIC5:5utr	-0.0	0.003924633147214664
ZIK1:5utr	-0.0	0.003929057883279925
ZIM3:5utr	-0.0	0.003933482664426273
ZKSCAN1:5utr	-0.0	0.003937907490654724
ZKSCAN3:5utr	-0.0	0.003942332361966101
ZKSCAN4:5utr	-0.0	0.0039467572783614185
ZKSCAN5:5utr	-0.0	0.0039511822398414975
ZIC3:5utr	-0.0	0.003955607246407355
ZKSCAN7:5utr	-0.0	0.003960032298059813
ZMAT1:5utr	-0.0	0.003964457394799887
ZMAT2:5utr	-0.0	0.003968882536628398
ZMAT3:5utr	-0.0	0.003973307723546362
ZMAT4:5utr	-0.0	0.003977732955554602
ZMAT5:5utr	-0.0	0.0039821582326541325
ZMIZ1:5utr	-0.0	0.003986583554845776
ZMIZ2:5utr	-0.0	0.00399100892213055
ZMPSTE24:5utr	-0.0	0.0039954343345092735
ZKSCAN8:5utr	-0.0	0.003999859791982964
ZMYM1:5utr	-0.0	0.004004285294552444
ZHX3:5utr	-0.0	0.00400871084221873
ZHX1:5utr	-0.0	0.004013136434982642
WDR78:5utr	-0.0	0.004017562072845198
WDR7:5utr	-0.0	0.004021987755807219
WDR81:5utr	-0.0	0.0040264134838697225
WDR82:5utr	-0.0	0.0040308392570335295
WDR83:5utr	-0.0	0.004035265075299657
WDR86:5utr	-0.0	0.004039690938668927
WDR87:5utr	-0.0	0.004044116847142355
WDR88:5utr	-0.0	0.0040485428007207645
ZHX2:5utr	-0.0	0.004052968799405171
WDR89:5utr	-0.0	0.004057394843196398
WDR91:5utr	-0.0	0.0040618209320954606
ZAR1L:5utr	-0.0	0.004066247066103182
ZBBX:5utr	-0.0	0.004070673245220579
ZBED1:5utr	-0.0	0.004075099469448474
ZG16:5utr	-0.0	0.004079525738787882
ZGLP1:5utr	-0.0	0.004083952053239626
ZGPAT:5utr	-0.0	0.0040883784128047254
ZHX1-C8ORF76:5utr	-0.0	0.004092804817483999
WDR90:5utr	-0.0	0.004097231267278466
ZMYM2:5utr	-0.0	0.004101657762188947
ZG16B:5utr	-0.0	0.004106084302216461
ZFYVE9:5utr	-0.0	0.004110510887361829
ZFYVE19:5utr	-0.0	0.004114937517626069
ZFYVE1:5utr	-0.0	0.0041193641930100024
ZFYVE20:5utr	-0.0	0.004123790913514647
ZFYVE21:5utr	-0.0	0.004128217679140825
ZFYVE26:5utr	-0.0	0.004132644489889554
ZFYVE27:5utr	-0.0	0.004137071345761655
ZMYM3:5utr	-0.0	0.004141498246758148
ZMYM4:5utr	-0.0	0.004145925192879854
ZFYVE16:5utr	-0.0	0.00415035218412779
ZMYM5:5utr	-0.0	0.004154779220502779
ZNF180:5utr	-0.0	0.004159206302005839
ZNF181:5utr	-0.0	0.004163633428637792
ZNF182:5utr	-0.0	0.004168060600399656
ZNF184:5utr	-0.0	0.004172487817292253
ZNF185:5utr	-0.0	0.004176915079316601
ZNF195:5utr	-0.0	0.004181342386473522
ZNF197:5utr	-0.0	0.004185769738764035
ZNF19:5utr	-0.0	0.004190197136188962
ZMYM6:5utr	-0.0	0.00419462457874932
ZFX:5utr	-0.0	0.004199052066445933
ZFR:5utr	-0.0	0.004203479599279819
ZFR2:5utr	-0.0	0.0042079071772517995
ZBED2:5utr	-0.0	0.004212334800362893
ZFYVE28:5utr	-0.0	0.0042167624686139235
ZFP36L2:5utr	-0.0	0.0042211901820059065
ZFP37:5utr	-0.0	0.004225617940539667
ZFP3:5utr	-0.0	0.0042300457442162225
ZFP41:5utr	-0.0	0.004234473593036396
ZFP41:5utr	-0.0	0.004238901487001205
ZFP42:5utr	-0.0	0.004243329426111473
ZFP57:5utr	-0.0	0.004247757410368218
ZFP62:5utr	-0.0	0.004252185439772263
ZFP64:5utr	-0.0	0.004256613514324626
ZFP69:5utr	-0.0	0.004261041634026131
ZFP69B:5utr	-0.0	0.0042654697988777955
ZFP82:5utr	-0.0	0.004269898008880443
ZFP90:5utr	-0.0	0.004274326264035091
ZFP91:5utr	-0.0	0.004278754564342564
ZFP92:5utr	-0.0	0.00428318290980388
ZFPL1:5utr	-0.0	0.004287611300419861
ZFPM2:5utr	-0.0	0.004292039736191528
WDR77:5utr	-0.0	0.004296468217119702
WDR43:5utr	-0.0	0.004300896743205402
WDR93:5utr	-0.0	0.004305325314449452
WDR74:5utr	-0.0	0.00430975393085287
WASL:5utr	-0.0	0.00431418259241648
WBP11:5utr	-0.0	0.0043186112991413
WBP1:5utr	-0.0	0.004323040051028155
WBP1L:5utr	-0.0	0.004327468848078061
WBP2:5utr	-0.0	0.004331897690291844
WBP2NL:5utr	-0.0	0.004336326577670521
WBP4:5utr	-0.0	0.004340755510214917
WBP5:5utr	-0.0	0.0043451844879260505
WASH4P:5utr	-0.0	0.0043496135108047436
WBSCR16:5utr	-0.0	0.004354042578852017
WBSCR27:5utr	-0.0	0.004358471692068694
WBSCR28:5utr	-0.0	0.004362900850455793
WDFY1:5utr	-0.0	0.004367330054014139
WDFY2:5utr	-0.0	0.004371759302744749
WDFY3:5utr	-0.0	0.004376188596648447
WDFY4:5utr	-0.0	0.004380617935726254
WDHD1:5utr	-0.0	0.0043850473199789925
WDR53:5utr	-0.0	0.004389476749407682
WBSCR22:5utr	-0.0	0.004393906224013146
WDR54:5utr	-0.0	0.004398335743796404
WASF3:5utr	-0.0	0.0044027653087582806
WARS2:5utr	-0.0	0.004407194918899793
WDR45:5utr	-0.0	0.004411624574221767
WDR45B:5utr	-0.0	0.004416054274725222
WDR46:5utr	-0.0	0.00442048402041098
WDR47:5utr	-0.0	0.004424913811280063
WDR48:5utr	-0.0	0.004429343647333293
WDR49:5utr	-0.0	0.004433773528571691
WDR4:5utr	-0.0	0.00443820345499608
WDR52:5utr	-0.0	0.00444263342660748
WASF2:5utr	-0.0	0.004447063443406715
WDR16:5utr	-0.0	0.004451493505394806
WIZ:5utr	-0.0	0.004455923612572575
WDPCP:5utr	-0.0	0.004460353764941042
VWC2:5utr	-0.0	0.004464783962501033
VWC2L:5utr	-0.0	0.004469214205253565
VWCE:5utr	-0.0	0.004473644493199465
VWDE:5utr	-0.0	0.004478074826339751
WAC:5utr	-0.0	0.004482505204675249
WAPAL:5utr	-0.0	0.004486935628206977
WDR11:5utr	-0.0	0.004491366096935761
WDR55:5utr	-0.0	0.004495796610862619
WDR59:5utr	-0.0	0.004500227169988377
WDYHV1:5utr	-0.0	0.004504657774314055
WIPI2:5utr	-0.0	0.004509088423840477
WISP2:5utr	-0.0	0.004513519118568663
WISP3:5utr	-0.0	0.004517949858499438
WDTC1:5utr	-0.0	0.004522380643633821
WDSUB1:5utr	-0.0	0.0045268114739726376
WDR96:5utr	-0.0	0.004531242349516908
WDR75:5utr	-0.0	0.0045356732702674565
WDR5B:5utr	-0.0	0.004540104236225304
WIPI1:5utr	-0.0	0.004544535247391274
WDR60:5utr	-0.0	0.004548966303766387
WDR62:5utr	-0.0	0.004553397405351468
WDR63:5utr	-0.0	0.0045578285521475385
WDR65:5utr	-0.0	0.004562259744155422
WDR66:5utr	-0.0	0.004566690981376139
WDR6:5utr	-0.0	0.004571122263810515
WDR70:5utr	-0.0	0.004575553591459569
WDR72:5utr	-0.0	0.004579984964324128
WDR73:5utr	-0.0	0.004584416382405211
WDR61:5utr	-0.0	0.0045888478457036435
WIPF3:5utr	-0.0	0.004593279354220446
WIPF2:5utr	-0.0	0.004597710907956443
WIPF1:5utr	-0.0	0.004602142506912657
WEE2:5utr	-0.0	0.004606574151089911
WFDC10A:5utr	-0.0	0.0046110058404892264
WFDC10B:5utr	-0.0	0.004615437575111429
WFDC11:5utr	-0.0	0.004619869354957538
WFDC12:5utr	-0.0	0.00462430118002838
WFDC13:5utr	-0.0	0.004628733050324975
WFDC1:5utr	-0.0	0.00463316496584815
WFDC2:5utr	-0.0	0.004637596926598923
WFDC3:5utr	-0.0	0.004642028932578122
WFDC6:5utr	-0.0	0.004646460983786765
WFDC9:5utr	-0.0	0.004650893080225681
WFIKKN1:5utr	-0.0	0.004655325221895888
WFIKKN2:5utr	-0.0	0.004659757408798213
WFS1:5utr	-0.0	0.004664189640933676
WHAMM:5utr	-0.0	0.004668621918303103
WHSC1:5utr	-0.0	0.0046730542409075156
WHSC1L1:5utr	-0.0	0.004677486608747739
WIBG:5utr	-0.0	0.0046819190218247925
WIF1:5utr	-0.0	0.004686351480139505
WDR76:5utr	-0.0	0.004690783983692895
VRK1:5utr	-0.0	0.00469521653248579
ZNF852:5utr	-0.0	0.00469964912651921
ZNF845:5utr	-0.0	0.004704081765793982
ZNF287:5utr	-0.0	0.004708514450311126
ZNF286A:5utr	-0.0	0.004712947180071468
ZNF479:5utr	-0.0	0.004717379955076029
ZNF285:5utr	-0.0	0.004721812775325637
ZNF235:5utr	-0.0	0.0047262456408213105
ZNF236:5utr	-0.0	0.004730678551563877
ZNF239:5utr	-0.0	0.004735111507554358
ZNF23:5utr	-0.0	0.004739544508793579
ZNF341:5utr	-0.0	0.004743977555282562
ZNF248:5utr	-0.0	0.004748410647022133
ZNF251:5utr	-0.0	0.004752843784013313
ZNF253:5utr	-0.0	0.004757276966256928
ZNF254:5utr	-0.0	0.004761710193754
ZNF256:5utr	-0.0	0.004766143466505356
ZNF257:5utr	-0.0	0.004770576784512016
ZNF259:5utr	-0.0	0.004775010147774807
ZNF25:5utr	-0.0	0.00477944355629475
ZNF260:5utr	-0.0	0.004783877010072673
ZNF24:5utr	-0.0	0.004788310509109596
ZNF263:5utr	-0.0	0.004792744053406347
ZNF33B:5utr	-0.0	0.0047971776429639465
ZNF337:5utr	-0.0	0.004801611277783221
ZNF302:5utr	-0.0	0.004806044957865192
ZNF304:5utr	-0.0	0.0048104786832106885
ZNF30:5utr	-0.0	0.0048149124538207294
ZNF311:5utr	-0.0	0.0048193462696961425
ZNF317:5utr	-0.0	0.00482378013083795
ZNF319:5utr	-0.0	0.004828214037246977
ZNF320:5utr	-0.0	0.004832647988924247
ZNF321P:5utr	-0.0	0.004837081985870587
ZNF33A:5utr	-0.0	0.004841516028087018
ZNF322:5utr	-0.0	0.004845950115574366
ZNF324B:5utr	-0.0	0.004850384248333655
ZNF326:5utr	-0.0	0.004854818426365711
ZNF32:5utr	-0.0	0.004859252649671557
ZNF330:5utr	-0.0	0.004863686918252018
ZNF331:5utr	-0.0	0.004868121232108117
ZNF333:5utr	-0.0	0.004872555591240681
ZNF334:5utr	-0.0	0.004876989995650733
ZNF335:5utr	-0.0	0.004881424445339099
ZNF324:5utr	-0.0	0.0048858589403067525
ZNF266:5utr	-0.0	0.004890293480554667
ZNF268:5utr	-0.0	0.004894728066083671
ZNF273:5utr	-0.0	0.004899162696894784
ZNF440:5utr	-0.0	0.004903597372988836
ZNF441:5utr	-0.0	0.004908032094366848
ZNF442:5utr	-0.0	0.0049124668610296485
ZNF443:5utr	-0.0	0.004916901672978258
ZNF445:5utr	-0.0	0.004921336530213505
ZNF449:5utr	-0.0	0.004925771432736412
ZNF44:5utr	-0.0	0.004930206380547805
ZNF451:5utr	-0.0	0.004934641373648709
ZNF43:5utr	-0.0	0.00493907641203995
ZNF454:5utr	-0.0	0.00494351149572255
ZNF461:5utr	-0.0	0.004947946624697337
ZNF462:5utr	-0.0	0.0049523817989653345
ZNF467:5utr	-0.0	0.004956817018527369
ZNF468:5utr	-0.0	0.004961252283384464
ZNF471:5utr	-0.0	0.0049656875935374465
ZNF473:5utr	-0.0	0.004970122948987339
ZNF474:5utr	-0.0	0.00497455834973497
ZNF425:5utr	-0.0	0.004978993795781362
ZNF460:5utr	-0.0	0.004983429287127342
ZNF439:5utr	-0.0	0.0049878648237739335
ZNF438:5utr	-0.0	0.004992300405721965
ZNF436:5utr	-0.0	0.004996736032972458
ZNF275:5utr	-0.0	0.005001171705526242
ZNF276:5utr	-0.0	0.005005607423384338
ZNF277:5utr	-0.0	0.005010043186547576
ZNF280A:5utr	-0.0	0.005014478995016976
ZNF280B:5utr	-0.0	0.005018914848793369
ZNF280C:5utr	-0.0	0.005023350747877777
ZNF281:5utr	-0.0	0.005027786692271028
ZNF282:5utr	-0.0	0.005032222681974146
ZNF283:5utr	-0.0	0.005036658716987957
ZNF343:5utr	-0.0	0.0050410947973134855
ZNF346:5utr	-0.0	0.00504553092295156
ZNF347:5utr	-0.0	0.005049967093903203
ZNF34:5utr	-0.0	0.0050544033101692434
ZNF426:5utr	-0.0	0.005058839571750703
ZNF428:5utr	-0.0	0.005063275878648412
ZNF429:5utr	-0.0	0.005067712230863393
ZNF430:5utr	-0.0	0.005072148628396474
ZNF431:5utr	-0.0	0.005076585071248678
ZNF432:5utr	-0.0	0.005081021559420835
ZNF300:5utr	-0.0	0.005085458092913967
ZNF423:5utr	-0.0	0.005089894671728902
ZNF2:5utr	-0.0	0.005094331295866665
ZNF292:5utr	-0.0	0.0050987679653280845
ZNF578:5utr	-0.0	0.005103204680114183
ZNF615:5utr	-0.0	0.005107641440225789
ZNF616:5utr	-0.0	0.0051120782456639275
ZNF619:5utr	-0.0	0.0051165150964294255
ZNF620:5utr	-0.0	0.005120951992523308
ZNF621:5utr	-0.0	0.005125388933946403
ZNF622:5utr	-0.0	0.005129825920699734
ZNF623:5utr	-0.0	0.00513426295278413
ZNF577:5utr	-0.0	0.005138700030200615
ZNF624:5utr	-0.0	0.005143137152950017
ZNF626:5utr	-0.0	0.005147574321033362
ZNF627:5utr	-0.0	0.005152011534451476
ZNF628:5utr	-0.0	0.005156448793205384
ZNF629:5utr	-0.0	0.005160886097295916
ZNF639:5utr	-0.0	0.005165323446724095
ZNF641:5utr	-0.0	0.00516976084149075
ZNF644:5utr	-0.0	0.005174198281596904
ZNF645:5utr	-0.0	0.005178635767043389
ZNF625:5utr	-0.0	0.005183073297831226
ZNF646:5utr	-0.0	0.005187510873961245
ZNF576:5utr	-0.0	0.00519194849543447
ZNF527:5utr	-0.0	0.005196386162251731
ZNF493:5utr	-0.0	0.005200823874414052
ZNF497:5utr	-0.0	0.005205261631922261
ZNF501:5utr	-0.0	0.005209699434777384
ZNF502:5utr	-0.0	0.005214137282980248
ZNF503:5utr	-0.0	0.00521857517653188
ZNF506:5utr	-0.0	0.005223013115433108
ZNF512:5utr	-0.0	0.005227451099684955
ZNF512B:5utr	-0.0	0.005231889129288252
ZNF573:5utr	-0.0	0.005236327204244023
ZNF513:5utr	-0.0	0.0052407653245530985
ZNF516:5utr	-0.0	0.005245203490216501
ZNF517:5utr	-0.0	0.005249641701235061
ZNF518B:5utr	-0.0	0.005254079957609802
ZNF519:5utr	-0.0	0.005258518259341556
ZNF521:5utr	-0.0	0.005262956606431345
ZNF524:5utr	-0.0	0.00526739499888
ZNF525:5utr	-0.0	0.005271833436688546
ZNF526:5utr	-0.0	0.0052762719198578105
ZNF514:5utr	-0.0	0.00528071044838882
ZNF648:5utr	-0.0	0.005285149022282404
ZNF652:5utr	-0.0	0.005289587641539586
ZNF653:5utr	-0.0	0.005294026306161198
ZNF610:5utr	-0.0	0.005298465016148264
ZNF593:5utr	-0.0	0.005302903771501612
ZNF594:5utr	-0.0	0.005307342572222269
ZNF595:5utr	-0.0	0.0053117814183110635
ZNF596:5utr	-0.0	0.005316220309769022
ZNF597:5utr	-0.0	0.005320659246596973
ZNF598:5utr	-0.0	0.005325098228795942
ZNF599:5utr	-0.0	0.005329537256366759
ZNF592:5utr	-0.0	0.0053339763293104485
ZNF600:5utr	-0.0	0.005338415447627842
ZNF607:5utr	-0.0	0.005342854611319963
ZNF608:5utr	-0.0	0.005347293820387642
ZNF609:5utr	-0.0	0.005351733074831905
ZNF484:5utr	-0.0	0.00535617237465358
ZNF480:5utr	-0.0	0.005360611719853695
ZNF233:5utr	-0.0	0.0053650511104330785
ZNF286B:5utr	-0.0	0.005369490546392757
ZNF28:5utr	-0.0	0.005373930027733559
ZNF606:5utr	-0.0	0.005378369554456511
ZNF587B:5utr	-0.0	0.005382809126562443
ZNF587:5utr	-0.0	0.005387248744052381
ZNF586:5utr	-0.0	0.005391688406927155
ZNF654:5utr	-0.0	0.00539612811518779
ZNF655:5utr	-0.0	0.005400567868835116
ZNF658:5utr	-0.0	0.00540500766787016
ZNF660:5utr	-0.0	0.005409447512293751
ZNF662:5utr	-0.0	0.005413887402106916
ZNF665:5utr	-0.0	0.005418327337310485
ZNF614:5utr	-0.0	0.0054227673179054825
ZNF613:5utr	-0.0	0.0054272073438927405
ZNF611:5utr	-0.0	0.005431647415273284
ZNF589:5utr	-0.0	0.005436087532047945
ZNF579:5utr	-0.0	0.005440527694217746
ZNF57:5utr	-0.0	0.005444967901783521
ZNF580:5utr	-0.0	0.005449408154746295
ZNF581:5utr	-0.0	0.005453848453106897
ZNF582:5utr	-0.0	0.005458288796866355
ZNF583:5utr	-0.0	0.0054627291860255
ZNF584:5utr	-0.0	0.005467169620585356
ZNF585A:5utr	-0.0	0.005471610100546754
ZNF585B:5utr	-0.0	0.005476050625910722
ZNF296:5utr	-0.0	0.005480491196678089
ZNF850:5utr	-0.0	0.005484931812849882
ZNF420:5utr	-0.0	0.005489372474426932
ZNF350:5utr	-0.0	0.005493813181410264
ZNF736:5utr	-0.0	0.00549825393380071
ZNF737:5utr	-0.0	0.005502694731599297
ZNF738:5utr	-0.0	0.005507135574806854
ZNF740:5utr	-0.0	0.005511576463424408
ZNF747:5utr	-0.0	0.005516017397452791
ZNF749:5utr	-0.0	0.005520458376893029
ZNF74:5utr	-0.0	0.005524899401745952
ZNF75A:5utr	-0.0	0.005529340472012588
ZNF732:5utr	-0.0	0.005533781587693767
ZNF708:5utr	-0.0	0.0055382227487905155
ZNF705G:5utr	-0.0	0.005542663955303666
ZNF684:5utr	-0.0	0.005547105207234244
ZNF671:5utr	-0.0	0.00555154650458308
ZNF672:5utr	-0.0	0.005555987847351202
ZNF674:5utr	-0.0	0.005560429235539441
ZNF675:5utr	-0.0	0.0055648706691488236
ZNF676:5utr	-0.0	0.005569312148180181
ZNF677:5utr	-0.0	0.00557375367263454
ZNF707:5utr	-0.0	0.0055781952425127315
ZNF678:5utr	-0.0	0.005582636857815783
ZNF730:5utr	-0.0	0.0055870785185445256
ZNF728:5utr	-0.0	0.005591520224699987
ZNF878:5utr	-0.0	0.005595961976282998
ZNF865:5utr	-0.0	0.005600403773294585
ZNF763:5utr	-0.0	0.00560484561573558
ZNF709:5utr	-0.0	0.00560928750360701
ZNF709:5utr	-0.0	0.005613729436909708
ZNF70:5utr	-0.0	0.005618171415644699
ZNF710:5utr	-0.0	0.005622613439812815
ZNF711:5utr	-0.0	0.0056270555094150845
ZNF729:5utr	-0.0	0.005631497624452338
ZNF713:5utr	-0.0	0.005635939784925602
ZNF716:5utr	-0.0	0.00564038199083571
ZNF717:5utr	-0.0	0.005644824242183689
ZNF71:5utr	-0.0	0.005649266538970369
ZNF720:5utr	-0.0	0.00565370888119678
ZNF721:5utr	-0.0	0.005658151268863752
ZNF724P:5utr	-0.0	0.005662593701972312
ZNF726:5utr	-0.0	0.005667036180523294
ZNF727:5utr	-0.0	0.005671478704517723
ZNF714:5utr	-0.0	0.005675921273956433
ZNF679:5utr	-0.0	0.00568036388884045
ZNF680:5utr	-0.0	0.005684806549170607
ZNF681:5utr	-0.0	0.005689249254947931
ZNF80:5utr	-0.0	0.005693692006173255
ZNF812:5utr	-0.0	0.005698134802847605
ZNF813:5utr	-0.0	0.005702577644971814
ZNF814:5utr	-0.0	0.00570702053254691
ZNF816:5utr	-0.0	0.005711463465573726
ZNF81:5utr	-0.0	0.005715906444053288
ZNF821:5utr	-0.0	0.005720349467986428
ZNF823:5utr	-0.0	0.005724792537374176
ZNF808:5utr	-0.0	0.005729235652217362
ZNF827:5utr	-0.0	0.0057336788125170145
ZNF830:5utr	-0.0	0.005738122018273967
ZNF835:5utr	-0.0	0.005742565269489247
ZNF836:5utr	-0.0	0.005747008566163685
ZNF837:5utr	-0.0	0.005751451908298311
ZNF839:5utr	-0.0	0.005755895295893957
ZNF841:5utr	-0.0	0.005760338728951652
ZNF843:5utr	-0.0	0.0057647822074722264
ZNF844:5utr	-0.0	0.00576922573145671
ZNF829:5utr	-0.0	0.005773669300905934
ZNF805:5utr	-0.0	0.005778112915820927
ZNF804B:5utr	-0.0	0.005782556576202523
ZNF764:5utr	-0.0	0.005787000282051749
ZNF682:5utr	-0.0	0.005791444033369437
ZNF683:5utr	-0.0	0.005795887830156617
ZNF687:5utr	-0.0	0.00580033167241412
ZNF705B:5utr	-0.0	0.005804775560142975
ZNF691:5utr	-0.0	0.005809219493344015
ZNF692:5utr	-0.0	0.005813663472018269
ZNF695:5utr	-0.0	0.005818107496166568
ZNF696:5utr	-0.0	0.005822551565789943
ZNF697:5utr	-0.0	0.005826995680889225
ZNF699:5utr	-0.0	0.005831439841465442
ZNF69:5utr	-0.0	0.005835884047519429
ZNF700:5utr	-0.0	0.005840328299052213
ZNF701:5utr	-0.0	0.005844772596064628
ZNF703:5utr	-0.0	0.005849216938557702
ZNF704:5utr	-0.0	0.005853661326532268
ZNF705A:5utr	-0.0	0.005858105759989355
ZNF75D:5utr	-0.0	0.005862550238929796
ZNF763:5utr	-0.0	0.0058669947633546195
ZNF862:5utr	-0.0	0.00587143933326466
ZNF880:5utr	-0.0	0.005875883948660895
ZNF391:5utr	-0.0	0.005880328609544306
ZZEF1:5utr	-0.0	0.005884773315915727
ZRANB2:5utr	-0.0	0.005889218067776185
ZNF417:5utr	-0.0	0.005893662865126515
ZNF418:5utr	-0.0	0.005898107707967744
ZNF419:5utr	-0.0	0.005902552596300707
ZNF667:5utr	-0.0	0.005906997530126433
ZNF669:5utr	-0.0	0.005911442509445755
ZNF66:5utr	-0.0	0.0059158875342597015
ZSCAN10:5utr	-0.0	0.005920332604569107
ZSCAN16:5utr	-0.0	0.005924777720374999
ZNF416:5utr	-0.0	0.0059292228816782136
ZSCAN1:5utr	-0.0	0.005933668088479778
ZSCAN22:5utr	-0.0	0.005938113340780526
ZSCAN23:5utr	-0.0	0.005942558638581488
ZSCAN25:5utr	-0.0	0.005947003981883497
ZSCAN29:5utr	-0.0	0.005951449370687581
ZSCAN2:5utr	-0.0	0.005955894804994575
ZSCAN32:5utr	-0.0	0.005960340284805509
ZSCAN4:5utr	-0.0	0.005964785810121215
ZSCAN5B:5utr	-0.0	0.005969231380942725
ZSCAN21:5utr	-0.0	0.00597367699727087
ZSCAN5C:5utr	-0.0	0.0059781226591066805
ZNF415:5utr	-0.0	0.005982568366450991
ZNF410:5utr	-0.0	0.0059870141193048305
ZNF354A:5utr	-0.0	0.005991459917669033
ZNF354C:5utr	-0.0	0.005995905761544628
ZNF358:5utr	-0.0	0.0060003516509324496
ZNF35:5utr	-0.0	0.006004797585833528
ZNF362:5utr	-0.0	0.0060092435662486956
ZNF366:5utr	-0.0	0.006013689592178984
ZNF37A:5utr	-0.0	0.006018135663625226
ZNF383:5utr	-0.0	0.006022581780588452
ZNF414:5utr	-0.0	0.0060270279430694965
ZNF385A:5utr	-0.0	0.006031474151069388
ZNF385D:5utr	-0.0	0.006035920404588962
ZNF394:5utr	-0.0	0.006040366703629248
ZNF41:5utr	-0.0	0.00604481304819108
ZNF395:5utr	-0.0	0.006049259438275488
ZNF396:5utr	-0.0	0.006053705873883307
ZNF397:5utr	-0.0	0.006058152355015566
ZNF407:5utr	-0.0	0.0060625988816731
ZNF408:5utr	-0.0	0.006067045453856939
ZNF385C:5utr	-0.0	0.006071492071567917
ZSCAN9:5utr	-0.0	0.0060759387348070645
ZSWIM1:5utr	-0.0	0.006080385443575216
ZSWIM2:5utr	-0.0	0.006084832197873402
ZNF98:5utr	-0.0	0.006089278997702456
ZNF99:5utr	-0.0	0.006093725843063409
ZNFX1:5utr	-0.0	0.006098172733957095
ZNHIT1:5utr	-0.0	0.006102619670384546
ZNHIT2:5utr	-0.0	0.006107066652346595
ZNHIT3:5utr	-0.0	0.006111513679844273
ZNHIT6:5utr	-0.0	0.006115960752878413
ZNRD1:5utr	-0.0	0.006120407871450049
ZNF93:5utr	-0.0	0.006124855035560013
ZNRF1:5utr	-0.0	0.006129302245209335
ZNRF3:5utr	-0.0	0.006133749500398852
ZNRF4:5utr	-0.0	0.0061381968011295935
ZP2:5utr	-0.0	0.006142644147402394
ZP3:5utr	-0.0	0.006147091539218284
ZP4:5utr	-0.0	0.0061515389765781
ZPBP2:5utr	-0.0	0.0061559864594828715
ZPBP:5utr	-0.0	0.006160433987933433
ZRANB1:5utr	-0.0	0.006164881561930816
ZNRF2:5utr	-0.0	0.006169329181475855
ZNF92:5utr	-0.0	0.0061737768465695815
ZNF91:5utr	-0.0	0.00617822455721283
ZNF90:5utr	-0.0	0.006182672313406631
ZSWIM3:5utr	-0.0	0.00618712011515182
ZSWIM4:5utr	-0.0	0.006191567962449429
ZSWIM5:5utr	-0.0	0.006196015855300292
ZSWIM8:5utr	-0.0	0.00620046379370544
ZUFSP:5utr	-0.0	0.006204911777665708
ZW10:5utr	-0.0	0.006209359807182129
ZWINT:5utr	-0.0	0.006213807882255535
ZXDA:5utr	-0.0	0.00621825600288696
ZXDB:5utr	-0.0	0.006222704169077237
ZYG11A:5utr	-0.0	0.0062271523808274
ZYG11B:5utr	-0.0	0.006231600638138281
ZYX:5utr	-0.0	0.006236048941010914
ZSCAN12:5utr	-0.0	0.006240497289446133
ZRSR2:5utr	-0.0	0.00624494568344497
ZNF670:5utr	-0.0	0.00624939412300826
ZRSR1:5utr	-0.0	0.0062538426081370346
ZNF891:5utr	-0.0	0.00625829113883213
ZNF8:5utr	-0.0	0.006262739715094576
ZNF8:5utr	-0.0	0.006267188336925209
ZRANB3:5utr	-0.0	0.006271637004325061
VPS9D1:5utr	-0.0	0.006276085717294967
VPS8:5utr	-0.0	0.006280534475835959
VN1R2:5utr	-0.0	0.006284983279948873
CDC14B:5utr	-0.0	0.00628943212963474
CDC14A:5utr	-0.0	0.006293881024894395
CD81:5utr	-0.0	0.006298329965728871
CD5:5utr	-0.0	0.006302778952139003
CD5L:5utr	-0.0	0.006307227984125824
CD63:5utr	-0.0	0.006311677061690168
CD68:5utr	-0.0	0.006316126184833067
CD69:5utr	-0.0	0.006320575353555359
CDC16:5utr	-0.0	0.006325024567858073
CD6:5utr	-0.0	0.006329473827742048
CD74:5utr	-0.0	0.006333923133208313
CD79A:5utr	-0.0	0.006338372484257706
CD79B:5utr	-0.0	0.006342821880891259
CD7:5utr	-0.0	0.006347271323109806
CD80:5utr	-0.0	0.006351720810914382
CD83:5utr	-0.0	0.00635617034430582
CDC123:5utr	-0.0	0.006360619923285155
CD84:5utr	-0.0	0.00636506954785322
CD72:5utr	-0.0	0.006369519218011051
CD86:5utr	-0.0	0.006373968933759481
CDCA8:5utr	-0.0	0.006378418695099543
CDCA7:5utr	-0.0	0.006382868502032075
CDC27:5utr	-0.0	0.006387318354558107
CDC34:5utr	-0.0	0.006391768252678477
CDC37:5utr	-0.0	0.006396218196394216
CDC37L1:5utr	-0.0	0.006400668185706162
CDC40:5utr	-0.0	0.006405118220615346
CDC42BPA:5utr	-0.0	0.006409568301122605
CDC42BPB:5utr	-0.0	0.0064140184272289714
CDC42EP1:5utr	-0.0	0.006418468598935282
CDCA7L:5utr	-0.0	0.006422918816242568
CDC42EP2:5utr	-0.0	0.006427369079151668
CDC42SE1:5utr	-0.0	0.006431819387663613
CDC45:5utr	-0.0	0.006436269741779241
CDC5L:5utr	-0.0	0.006440720141499583
CDC6:5utr	-0.0	0.006445170586825476
CDC73:5utr	-0.0	0.006449621077757955
CDCA2:5utr	-0.0	0.0064540716142978535
CDCA4:5utr	-0.0	0.006458522196446206
CDCA5:5utr	-0.0	0.006462972824203848
CDC42EP5:5utr	-0.0	0.006467423497571814
CD8A:5utr	-0.0	0.006471874216550941
CD8B:5utr	-0.0	0.006476324981142261
CD93:5utr	-0.0	0.006480775791346609
CCDC86:5utr	-0.0	0.006485226647165021
CCDC87:5utr	-0.0	0.006489677548598333
CCDC88A:5utr	-0.0	0.006494128495647578
CCDC88B:5utr	-0.0	0.006498579488313592
CCDC88C:5utr	-0.0	0.006503030526597409
CCDC89:5utr	-0.0	0.006507481610499866
CCDC8:5utr	-0.0	0.006511932740021996
CCDC90B:5utr	-0.0	0.006516383915164636
CCDC85C:5utr	-0.0	0.006520835135928819
CCDC91:5utr	-0.0	0.006525286402315383
CCDC94:5utr	-0.0	0.00652973771432536
CCDC96:5utr	-0.0	0.006534189071959589
CCDC97:5utr	-0.0	0.006538640475219101
CCHCR1:5utr	-0.0	0.0065430919241047355
CCIN:5utr	-0.0	0.006547543418617524
CCDC74B:5utr	-0.0	0.006551994958758306
CCDC74A:5utr	-0.0	0.006556446544528112
CCDC73:5utr	-0.0	0.006560898175927782
CCDC93:5utr	-0.0	0.006565349852958348
CCDC85B:5utr	-0.0	0.006569801575620648
CCDC85A:5utr	-0.0	0.006574253343915715
CCDC84:5utr	-0.0	0.0065787051578443875
CD96:5utr	-0.0	0.006583157017407699
CD97:5utr	-0.0	0.006587608922606486
CD99:5utr	-0.0	0.006592060873441783
CD99L2:5utr	-0.0	0.006596512869914427
CD9:5utr	-0.0	0.006600964912025452
CDA:5utr	-0.0	0.006605416999775696
CDAN1:5utr	-0.0	0.0066098691331661925
CCT2:5utr	-0.0	0.006614321312197779
CCSER2:5utr	-0.0	0.00661877353687149
CCSAP:5utr	-0.0	0.006623225807188163
CCKBR:5utr	-0.0	0.006627678123148831
CCDC77:5utr	-0.0	0.006632130484754333
CCDC78:5utr	-0.0	0.006636582892005702
CCDC79:5utr	-0.0	0.006641035344903777
CCDC7:5utr	-0.0	0.006645487843449592
CCDC80:5utr	-0.0	0.006649940387643984
CCDC81:5utr	-0.0	0.006654392977487987
CCDC82:5utr	-0.0	0.006658845612982439
CCDC83:5utr	-0.0	0.006663298294128375
CDC26:5utr	-0.0	0.006667751020926633
CCDC60:5utr	-0.0	0.006672203793378247
CDC25B:5utr	-0.0	0.006676656611484055
CDC23:5utr	-0.0	0.00668110947524509
CD27:5utr	-0.0	0.006685562384662193
CD28:5utr	-0.0	0.006690015339736395
CD2:5utr	-0.0	0.0066944683404685365
CD2AP:5utr	-0.0	0.006698921386859651
CD300C:5utr	-0.0	0.006703374478910578
CD300E:5utr	-0.0	0.00670782761662235
CD300LB:5utr	-0.0	0.006712280799995807
CD300LF:5utr	-0.0	0.006716734029031983
CD276:5utr	-0.0	0.006721187303731715
CD300LG:5utr	-0.0	0.006725640624096039
CD320:5utr	-0.0	0.006730093990125794
CD33:5utr	-0.0	0.006734547401822014
CD37:5utr	-0.0	0.006739000859185536
CD38:5utr	-0.0	0.006743454362217396
CD3D:5utr	-0.0	0.006747907910918434
CD3E:5utr	-0.0	0.006752361505289682
CD3EAP:5utr	-0.0	0.00675681514533198
CD3G:5utr	-0.0	0.006761268831046363
CD302:5utr	-0.0	0.006765722562433668
CD40:5utr	-0.0	0.006770176339494933
CD248:5utr	-0.0	0.006774630162230994
CCDC30:5utr	-0.0	0.006779084030642887
CAPN10:5utr	-0.0	0.00678353794473145
CAPN11:5utr	-0.0	0.006787991904497719
CAPN12:5utr	-0.0	0.006792445909942532
CAPN15:5utr	-0.0	0.006796899961066924
CAPZA1:5utr	-0.0	0.006801354057871735
CAPN1:5utr	-0.0	0.006805808200357999
CAPN2:5utr	-0.0	0.0068102623885265565
CAPN3:5utr	-0.0	0.00681471662237844
CCDC33:5utr	-0.0	0.00681917090191449
CAPN5:5utr	-0.0	0.006823625227135742
CAPN7:5utr	-0.0	0.006828079598043035
CAPN9:5utr	-0.0	0.006832534014637404
CAPNS1:5utr	-0.0	0.006836988476919687
CAPRIN1:5utr	-0.0	0.006841442984890922
CAPRIN2:5utr	-0.0	0.006845897538551945
CAPS2:5utr	-0.0	0.006850352137903794
CAPSL:5utr	-0.0	0.006854806782947307
CCDC28B:5utr	-0.0	0.00685926147368347
CAPN6:5utr	-0.0	0.006863716210113271
CD40LG:5utr	-0.0	0.006868170992237548
CD44:5utr	-0.0	0.0068726258200573365
CD46:5utr	-0.0	0.006877080693573476
CD177:5utr	-0.0	0.006881535612787003
CD180:5utr	-0.0	0.006885990577698756
CD19:5utr	-0.0	0.00689044558830977
CD1B:5utr	-0.0	0.006894900644620886
CD1D:5utr	-0.0	0.006899355746633139
CD1E:5utr	-0.0	0.006903810894347369
CD200:5utr	-0.0	0.006908266087764611
CD200R1:5utr	-0.0	0.006912721326885705
CD164L2:5utr	-0.0	0.006917176611711687
CD200R1L:5utr	-0.0	0.006921631942243396
CD209:5utr	-0.0	0.0069260873184818685
CD22:5utr	-0.0	0.006930542740427944
CD53:5utr	-0.0	0.006934998208082658
CD55:5utr	-0.0	0.006939453721446852
CD58:5utr	-0.0	0.00694390928052156
CD59:5utr	-0.0	0.006948364885307622
CDC20:5utr	-0.0	0.006952820535806075
CDC20B:5utr	-0.0	0.006957276232017758
CD207:5utr	-0.0	0.006961731973943708
CD164:5utr	-0.0	0.006966187761584765
CD163L1:5utr	-0.0	0.006970643594941964
CD163:5utr	-0.0	0.006975099474016146
CD47:5utr	-0.0	0.006979555398808347
CD48:5utr	-0.0	0.006984011369319407
CD4:5utr	-0.0	0.0069884673855503615
CD52:5utr	-0.0	0.006992923447502053
CD274:5utr	-0.0	0.006997379555175515
CD247:5utr	-0.0	0.007001835708571589
CCDC34:5utr	-0.0	0.007006291907691311
CD244:5utr	-0.0	0.007010748152535522
CCT3:5utr	-0.0	0.007015204443105258
CCT5:5utr	-0.0	0.007019660779401359
CCT6A:5utr	-0.0	0.007024117161424862
CCT6B:5utr	-0.0	0.007028573589176607
CCT7:5utr	-0.0	0.007033030062657631
CCT8:5utr	-0.0	0.0070374865818687736
CCT8L2:5utr	-0.0	0.007041943146811072
CCZ1B:5utr	-0.0	0.007046399757485367
CD101:5utr	-0.0	0.007050856413892695
CD151:5utr	-0.0	0.007055313116033896
CD160:5utr	-0.0	0.0070597698639100065
CDC25A:5utr	-0.0	0.007064226657521868
CAPG:5utr	-0.0	0.007068683496870518
CCDC37:5utr	-0.0	0.0070731403819567955
CCDC3:5utr	-0.0	0.007077597312781738
C1orf222:5utr	-0.0	0.007082054289346186
C1orf226:5utr	-0.0	0.007086511311651177
C1orf227:5utr	-0.0	0.007090968379697551
C1orf228:5utr	-0.0	0.007095425493486345
C1orf146:5utr	-0.0	0.007099882653018402
C1orf137:5utr	-0.0	0.007104339858294756
C1GALT1C1:5utr	-0.0	0.007108797109316249
C1orf131:5utr	-0.0	0.007113254406083918
C1orf220:5utr	-0.0	0.007117711748598604
C1QA:5utr	-0.0	0.0071221691368613445
C1QBP:5utr	-0.0	0.0071266265708729805
C1QL2:5utr	-0.0	0.007131084050634548
C1QL4:5utr	-0.0	0.00713554157614689
C1QTNF1-AS1:5utr	-0.0	0.007139999147411043
C1QTNF2:5utr	-0.0	0.007144456764427846
C1QTNF3:5utr	-0.0	0.007148914427198339
C1QTNF4:5utr	-0.0	0.007153372135723363
C1QTNF5:5utr	-0.0	0.007157829890003954
C1QB:5utr	-0.0	0.007162287690040955
C1QTNF6:5utr	-0.0	0.007166745535835402
C1orf21:5utr	-0.0	0.007171203427388135
C1orf213:5utr	-0.0	0.007175661364700194
C1orf159:5utr	-0.0	0.007180119347772421
C1orf162:5utr	-0.0	0.00718457737660585
C1orf168:5utr	-0.0	0.007189035451201325
C1orf172:5utr	-0.0	0.007193493571559883
C1orf173:5utr	-0.0	0.007197951737682365
C1orf174:5utr	-0.0	0.00720240994956981
C1orf177:5utr	-0.0	0.007206868207223058
C1orf180:5utr	-0.0	0.007211326510643147
C1orf216:5utr	-0.0	0.00721578485983092
C1orf185:5utr	-0.0	0.007220243254787413
C1orf189:5utr	-0.0	0.007224701695513468
C1orf192:5utr	-0.0	0.007229160182010124
C1orf194:5utr	-0.0	0.0072336187142782215
C1orf195:5utr	-0.0	0.007238077292318798
C1orf198:5utr	-0.0	0.007242535916132696
C1orf200:5utr	-0.0	0.007246994585720954
C1orf204:5utr	-0.0	0.007251453301084413
C1orf210:5utr	-0.0	0.007255912062224112
C1orf186:5utr	-0.0	0.007260370869140892
C1QTNF7:5utr	-0.0	0.0072648297218357895
C1QTNF8:5utr	-0.0	0.00726928862030965
C1QTNF9:5utr	-0.0	0.0072737475645635085
C21orf128:5utr	-0.0	0.007278206554598208
C21orf2:5utr	-0.0	0.007282665590414787
C21orf33:5utr	-0.0	0.007287124672014088
C21orf37:5utr	-0.0	0.007291583799397148
C21orf49:5utr	-0.0	0.007296042972564811
C21orf54:5utr	-0.0	0.0073005021915181125
C21orf58:5utr	-0.0	0.0073049614562578965
C21orf59:5utr	-0.0	0.007309420766785202
C21orf119:5utr	-0.0	0.007313880123100869
C21orf62:5utr	-0.0	0.007318339525205937
C21orf90:5utr	-0.0	0.007322798973101249
C21orf91:5utr	-0.0	0.007327258466787843
C22orf15:5utr	-0.0	0.007331718006266561
C22orf23:5utr	-0.0	0.007336177591538442
C22orf24:5utr	-0.0	0.007340637222604328
C22orf26:5utr	-0.0	0.007345096899465257
C22orf31:5utr	-0.0	0.007349556622122073
C22orf34:5utr	-0.0	0.007354016390575813
C21orf67:5utr	-0.0	0.007358476204827321
C20orf96:5utr	-0.0	0.007362936064877634
C20orf85:5utr	-0.0	0.007367395970727597
C20orf78:5utr	-0.0	0.007371855922378246
C1QTNF9B:5utr	-0.0	0.007376315919830425
C1R:5utr	-0.0	0.007380775963085173
C1RL:5utr	-0.0	0.007385236052143333
C1S:5utr	-0.0	0.007389696187005942
C1orf100:5utr	-0.0	0.007394156367673845
C1orf101:5utr	-0.0	0.00739861659414808
C1orf105:5utr	-0.0	0.0074030768664294895
C1orf106:5utr	-0.0	0.007407537184519112
C1orf109:5utr	-0.0	0.007411997548417792
C1orf110:5utr	-0.0	0.007416457958126567
C1orf111:5utr	-0.0	0.007420918413646282
C1orf115:5utr	-0.0	0.007425378914977973
C1orf123:5utr	-0.0	0.007429839462122485
C1orf229:5utr	-0.0	0.007434300055080856
C1orf234:5utr	-0.0	0.007438760693853931
C1orf27:5utr	-0.0	0.0074432213784427475
C1orf35:5utr	-0.0	0.007447682108848149
C20orf26:5utr	-0.0	0.0074521428850711745
C20orf62:5utr	-0.0	0.007456603707112668
C1orf147:5utr	-0.0	0.007461064574973668
CCDC38:5utr	-0.0	0.007465525488655019
C1orf141:5utr	-0.0	0.007469986448157759
CABYR:5utr	-0.0	0.007474447453482731
CCDC71:5utr	-0.0	0.007478908504630975
CCKAR:5utr	-0.0	0.007483369601603335
CCL11:5utr	-0.0	0.00748783074440085
CCS:5utr	-0.0	0.007492291933024363
CCL13:5utr	-0.0	0.007496753167474914
CCNE1:5utr	-0.0	0.0075012144477533465
CCNE2:5utr	-0.0	0.0075056757738607
CCNF:5utr	-0.0	0.0075101371457978175
CCDC70:5utr	-0.0	0.007514598563565739
CCNG1:5utr	-0.0	0.007519060027165309
CCNI2:5utr	-0.0	0.007523521536597566
CCNI:5utr	-0.0	0.007527983091863354
CCNJ:5utr	-0.0	0.007532444692963713
CCNJL:5utr	-0.0	0.007536906339899486
CCNK:5utr	-0.0	0.007541368032671713
CCNL2:5utr	-0.0	0.007545829771281239
CCNO:5utr	-0.0	0.007550291555729102
CCNT2:5utr	-0.0	0.007554753386016148
CCNH:5utr	-0.0	0.007559215262143415
CCNY:5utr	-0.0	0.007563677184111747
CCDC6:5utr	-0.0	0.0075681391519221855
CCDC68:5utr	-0.0	0.007572601165575573
CCDC40:5utr	-0.0	0.00757706322507295
CCDC42:5utr	-0.0	0.007581525330415161
CCDC43:5utr	-0.0	0.007585987481603245
CCDC47:5utr	-0.0	0.007590449678638048
CCDC50:5utr	-0.0	0.007594911921520607
CCDC51:5utr	-0.0	0.007599374210251769
CCDC53:5utr	-0.0	0.007603836544832573
CCDC57:5utr	-0.0	0.007608298925263863
CCDC69:5utr	-0.0	0.007612761351546681
CCDC58:5utr	-0.0	0.007617223823681869
CCDC71L:5utr	-0.0	0.007621686341670468
CCDC62:5utr	-0.0	0.0076261489055133224
CCDC63:5utr	-0.0	0.007630611515211473
CCDC64:5utr	-0.0	0.007635074170765764
CCDC64B:5utr	-0.0	0.0076395368721772355
CCDC65:5utr	-0.0	0.007643999619446732
CCDC66:5utr	-0.0	0.007648462412575294
CCDC67:5utr	-0.0	0.007652925251563767
CCDC61:5utr	-0.0	0.00765738813641319
CCNYL1:5utr	-0.0	0.0076618510671244075
CCP110:5utr	-0.0	0.007666314043698462
CCR10:5utr	-0.0	0.007670777066136196
CCL23:5utr	-0.0	0.007675240134438651
CCL24:5utr	-0.0	0.007679703248606672
CCL25:5utr	-0.0	0.0076841664086413
CCL27:5utr	-0.0	0.007688629614543378
CCNB3:5utr	-0.0	0.007693092866313949
CCL28:5utr	-0.0	0.007697556163953855
CCL2:5utr	-0.0	0.00770201950746414
CCL3:5utr	-0.0	0.007706482896845647
CCL21:5utr	-0.0	0.007710946332099417
CCL4:5utr	-0.0	0.007715409813226296
CCL7:5utr	-0.0	0.007719873340227323
CCM2:5utr	-0.0	0.007724336913103345
CCM2L:5utr	-0.0	0.007728800531855401
CCNA1:5utr	-0.0	0.007733264196484338
CCNA2:5utr	-0.0	0.0077377279069911955
CCNB1:5utr	-0.0	0.0077421916633768195
CCNB2:5utr	-0.0	0.007746655465642251
CACNA1C:5utr	-0.0	0.007751119313788335
CCL5:5utr	-0.0	0.0077555832078161115
CCL20:5utr	-0.0	0.007760047147726428
CCL1:5utr	-0.0	0.007764511133520324
CCL19:5utr	-0.0	0.007768975165198646
CCR1:5utr	-0.0	0.0077734392427624335
CCR2:5utr	-0.0	0.0077779033662125335
CCR3:5utr	-0.0	0.007782367535549987
CCR4:5utr	-0.0	0.007786831750775639
CCR5:5utr	-0.0	0.007791296011890531
CCR6:5utr	-0.0	0.007795760318895508
CCR8:5utr	-0.0	0.0078002246717916125
CCR9:5utr	-0.0	0.007804689070579689
CCRL2:5utr	-0.0	0.0078091535152607795
CCRN4L:5utr	-0.0	0.007813618005835729
CCNDBP1:5utr	-0.0	0.007818082542305581
CCND1:5utr	-0.0	0.007822547124671179
CCNC:5utr	-0.0	0.007827011752933564
CCL26:5utr	-0.0	0.007831476427093585
CCL14:5utr	-0.0	0.00783594114715228
CCL15:5utr	-0.0	0.007840405913110497
CCL16:5utr	-0.0	0.007844870724969227
CCL17:5utr	-0.0	0.007849335582729466
CCL18:5utr	-0.0	0.007853800486392056
C14orf2:5utr	-0.0	0.007858265435958042
C22orf39:5utr	-0.0	0.007862730431428268
CAP2:5utr	-0.0	0.007867195472803776
CANX:5utr	-0.0	0.007871660560085411
ARMCX6:5utr	-0.0	0.007876125693274219
ARMS2:5utr	-0.0	0.007880590872371042
ARNT:5utr	-0.0	0.007885056097376922
ARRB2:5utr	-0.0	0.007889521368292707
ARNTL2:5utr	-0.0	0.007893986685119437
ARNTL:5utr	-0.0	0.007898452047857961
ARPC1B:5utr	-0.0	0.00790291745650932
ARPC2:5utr	-0.0	0.00790738291107436
ARMCX4:5utr	-0.0	0.007911848411554121
ARPC3:5utr	-0.0	0.007916313957949452
ARPC5:5utr	-0.0	0.007920779550261393
ARPC5L:5utr	-0.0	0.007925245188490793
ARPP19:5utr	-0.0	0.007929710872638693
ARPP21:5utr	-0.0	0.007934176602705938
ARR3:5utr	-0.0	0.007938642378693574
ARRB1:5utr	-0.0	0.007943108200602443
C14orf180:5utr	-0.0	0.007947574068433591
C14orf28:5utr	-0.0	0.007952039982187862
ARPC4-TTLL3:5utr	-0.0	0.0079565059418663
CDCP1:5utr	-0.0	0.00796097194746975
ARMCX3:5utr	-0.0	0.007965437998999254
ARMCX1:5utr	-0.0	0.007969904096455661
ASAP2:5utr	-0.0	0.007974370239840014
ASAP3:5utr	-0.0	0.007978836429153157
ASB10:5utr	-0.0	0.007983302664396135
ASB11:5utr	-0.0	0.007987768945569792
ASB12:5utr	-0.0	0.007992235272675173
ASB13:5utr	-0.0	0.007996701645713124
ASB14:5utr	-0.0	0.008001168064684688
ASB15:5utr	-0.0	0.008005634529590711
ARMCX2:5utr	-0.0	0.008010101040432236
ARRDC3:5utr	-0.0	0.008014567597210111
ARRDC1:5utr	-0.0	0.008019034199925378
ARNT2:5utr	-0.0	0.008023500848578884
ARMC2:5utr	-0.0	0.008027967543171671
ARMC3:5utr	-0.0	0.008032434283704589
ARMC4:5utr	-0.0	0.008036901070178678
ARMC7:5utr	-0.0	0.008041367902594784
ARMC8:5utr	-0.0	0.008045834780953954
ARMC9:5utr	-0.0	0.008050301705257034
ARRDC2:5utr	-0.0	0.008054768675505065
CBR4:5utr	-0.0	0.008059235691698896
CBWD1:5utr	-0.0	0.00806370275383957
CBWD2:5utr	-0.0	0.008068169861927932
CCDC114:5utr	-0.0	0.008072637015965028
CCDC115:5utr	-0.0	0.008077104215951706
CBS:5utr	-0.0	0.008081571461889005
CBR3:5utr	-0.0	0.008086038753777777
CASP4:5utr	-0.0	0.008090506091619062
CBR1:5utr	-0.0	0.008094973475413708
CASP6:5utr	-0.0	0.00809944090516276
CASP7:5utr	-0.0	0.008103908380867065
CCDC113:5utr	-0.0	0.008108375902527666
CASP8:5utr	-0.0	0.00811284347014541
CASQ1:5utr	-0.0	0.008117311083721341
CASQ2:5utr	-0.0	0.008121778743256307
CASR:5utr	-0.0	0.00812624644875135
CASS4:5utr	-0.0	0.00813071420020732
CAST:5utr	-0.0	0.00813518199762526
CAT:5utr	-0.0	0.008139649841006015
CATSPER1:5utr	-0.0	0.008144117730350632
CATSPER2:5utr	-0.0	0.008148585665659958
CASP9:5utr	-0.0	0.008153053646935035
CCDC112:5utr	-0.0	0.008157521674176714
CCDC109B:5utr	-0.0	0.008161989747386035
CCDC108:5utr	-0.0	0.008166457866563849
CBWD5:5utr	-0.0	0.008170926031711198
CBX1:5utr	-0.0	0.008175394242828931
CBX5:5utr	-0.0	0.00817986249991809
CBX7:5utr	-0.0	0.008184330802979527
CBY3:5utr	-0.0	0.008188799152014281
CC2D1A:5utr	-0.0	0.008193267547023205
CC2D1B:5utr	-0.0	0.008197735988007339
CC2D2B:5utr	-0.0	0.008202204474967533
CCAR2:5utr	-0.0	0.00820667300790483
CCBE1:5utr	-0.0	0.00821114158682008
CCBL1:5utr	-0.0	0.008215610211714325
CCBL2:5utr	-0.0	0.008220078882588414
CCDC101:5utr	-0.0	0.008224547599443393
CCDC102A:5utr	-0.0	0.008229016362280107
CCDC102B:5utr	-0.0	0.008233485171099604
CCDC103:5utr	-0.0	0.008237954025902728
CCDC104:5utr	-0.0	0.008242422926690527
CCDC105:5utr	-0.0	0.008246891873463849
CCDC107:5utr	-0.0	0.008251360866223736
ASAP1:5utr	-0.0	0.008255829904971038
CATSPER3:5utr	-0.0	0.0082602989897068
ASAH2B:5utr	-0.0	0.00826476812043187
AS3MT:5utr	-0.0	0.008269237297147292
ARL2BP:5utr	-0.0	0.008273706519853914
ARL3:5utr	-0.0	0.008278175788552783
ARL4C:5utr	-0.0	0.008282645103244744
ARL4D:5utr	-0.0	0.008287114463930845
ARL5A:5utr	-0.0	0.008291583870611935
ARL5B:5utr	-0.0	0.008296053323289055
ARL5C:5utr	-0.0	0.008300522821963056
ARL6:5utr	-0.0	0.008304992366634983
ARL2:5utr	-0.0	0.008309461957305685
ARL6IP1:5utr	-0.0	0.008313931593976205
ARL6IP5:5utr	-0.0	0.008318401276647394
ARL6IP6:5utr	-0.0	0.008322871005320295
ARL8A:5utr	-0.0	0.00832734077999576
ARL8B:5utr	-0.0	0.00833181060067483
ARID4B:5utr	-0.0	0.008336280467358355
ARID4A:5utr	-0.0	0.008340750380047382
ARID3C:5utr	-0.0	0.008345220338742758
ARHGEF35:5utr	-0.0	0.008349690343445529
ARL6IP4:5utr	-0.0	0.008354160394156544
ARHGEF10:5utr	-0.0	0.008358630490876848
ARL1:5utr	-0.0	0.00836310063360729
ARL15:5utr	-0.0	0.008367570822348914
ATG9A:5utr	-0.0	0.008372041057102573
ATG9B:5utr	-0.0	0.008376511337869309
ATHL1:5utr	-0.0	0.00838098166464997
ATIC:5utr	-0.0	0.008385452037445604
ATL1:5utr	-0.0	0.00838992245625706
ASB1:5utr	-0.0	0.008394392921085382
ASB18:5utr	-0.0	0.008398863431931422
ASB17:5utr	-0.0	0.008403333988796223
ARL16:5utr	-0.0	0.008407804591680633
ARMC10:5utr	-0.0	0.008412275240585701
ARIH1:5utr	-0.0	0.008416745935512275
ARIH2:5utr	-0.0	0.008421216676461401
ARIH2OS:5utr	-0.0	0.008425687463433928
ARL10:5utr	-0.0	0.0084301582964309
ARL13A:5utr	-0.0	0.00843462917545317
ARL13B:5utr	-0.0	0.008439100100501782
ARL14:5utr	-0.0	0.008443571071577585
ARL14EP:5utr	-0.0	0.008448042088681624
ARID5A:5utr	-0.0	0.008452513151814752
ARHGEF10L:5utr	-0.0	0.00845698426097801
ARHGEF12:5utr	-0.0	0.008461455416172253
ARHGEF15:5utr	-0.0	0.008465926617398523
ARMC12:5utr	-0.0	0.008470397864657671
ASB16:5utr	-0.0	0.008474869157950744
ARMC1:5utr	-0.0	0.00847934049727859
ARSA:5utr	-0.0	0.008483811882642257
ARSD:5utr	-0.0	0.008488283314042593
ARSE:5utr	-0.0	0.008492754791480645
ARSF:5utr	-0.0	0.008497226314957262
ARSG:5utr	-0.0	0.00850169788447349
ARL9:5utr	-0.0	0.008506169500030181
ARSI:5utr	-0.0	0.00851064116162838
ARSK:5utr	-0.0	0.008515112869268938
ART1:5utr	-0.0	0.0085195846229529
ART4:5utr	-0.0	0.008524056422681114
ART5:5utr	-0.0	0.00852852826845463
ARTN:5utr	-0.0	0.008533000160274298
ARV1:5utr	-0.0	0.008537472098141163
ARVCF:5utr	-0.0	0.008541944082056075
ARX:5utr	-0.0	0.00854641611202008
ARSJ:5utr	-0.0	0.00855088818803403
ARID3A:5utr	-0.0	0.008555360310098972
ARID2:5utr	-0.0	0.008559832478215753
ARID1B:5utr	-0.0	0.008564304692385422
ARHGEF18:5utr	-0.0	0.008568776952608829
ARHGEF19:5utr	-0.0	0.008573249258887021
ARHGEF1:5utr	-0.0	0.008577721611220846
ARHGEF25:5utr	-0.0	0.008582194009611355
ARHGEF26:5utr	-0.0	0.008586666454059396
ARHGEF28:5utr	-0.0	0.008591138944566014
ARHGEF2:5utr	-0.0	0.008595611481132063
ARHGEF33:5utr	-0.0	0.008600084063758588
ARHGEF37:5utr	-0.0	0.008604556692446438
ARID3B:5utr	-0.0	0.008609029367196664
ARHGEF38:5utr	-0.0	0.008613502088010113
ARHGEF39:5utr	-0.0	0.008617974854887835
ARHGEF3:5utr	-0.0	0.008622447667830676
ARHGEF40:5utr	-0.0	0.008626920526839688
ARHGEF4:5utr	-0.0	0.00863139343191572
ARHGEF5:5utr	-0.0	0.008635866383059817
ARHGEF6:5utr	-0.0	0.008640339380272833
ARHGEF7:5utr	-0.0	0.008644812423555814
ARID1A:5utr	-0.0	0.00864928551290961
ASAH1:5utr	-0.0	0.008653758648335268
CAP1:5utr	-0.0	0.00865823182983364
CATSPER4:5utr	-0.0	0.008662705057405774
CATSPERD:5utr	-0.0	0.008667178331052518
CACNA2D1:5utr	-0.0	0.008671651650774923
CACNA2D2:5utr	-0.0	0.008676125016573838
CACNA2D3:5utr	-0.0	0.00868059842845031
CACNA2D4:5utr	-0.0	0.008685071886405191
CACNB1:5utr	-0.0	0.008689545390439528
CACNB2:5utr	-0.0	0.008694018940554172
CACNB3:5utr	-0.0	0.00869849253675017
CACNB4:5utr	-0.0	0.008702966179028375
CACNA1G:5utr	-0.0	0.008707439867389834
CACNG1:5utr	-0.0	0.008711913601835397
CACNG5:5utr	-0.0	0.008716387382366114
CACNG6:5utr	-0.0	0.008720861208982833
CACNG7:5utr	-0.0	0.008725335081686603
CACNG8:5utr	-0.0	0.008729809000478277
CACTIN:5utr	-0.0	0.0087342829653589
CACUL1:5utr	-0.0	0.008738756976329327
CAD:5utr	-0.0	0.008743231033390602
CADM1:5utr	-0.0	0.008747705136543578
CACNG2:5utr	-0.0	0.008752179285789304
CADM2:5utr	-0.0	0.008756653481128631
CACNA1F:5utr	-0.0	0.008761127722562606
CACNA1D:5utr	-0.0	0.00876560201009208
CALR3:5utr	-0.0	0.008770076343718104
CALR:5utr	-0.0	0.008774550723441526
CALU:5utr	-0.0	0.008779025149263396
CALY:5utr	-0.0	0.008783499621184567
CAMK1:5utr	-0.0	0.008787974139206085
CAMK1D:5utr	-0.0	0.008792448703328801
CAMK1G:5utr	-0.0	0.008796923313553766
CAMK2B:5utr	-0.0	0.00880139796988183
CACNA1E:5utr	-0.0	0.00880587267231404
CAMK2D:5utr	-0.0	0.008810347420851251
CAMK2N2:5utr	-0.0	0.008814822215494511
CAMKK1:5utr	-0.0	0.008819297056244669
CAMKK2:5utr	-0.0	0.008823771943102774
CAMKMT:5utr	-0.0	0.00882824687606968
CALCOCO2:5utr	-0.0	0.008832721855146435
CALCA:5utr	-0.0	0.00883719688033389
CASP2:5utr	-0.0	0.008841671951633046
CALB2:5utr	-0.0	0.008846147069044899
CAMK2N1:5utr	-0.0	0.008850622232570304
[truncated: 97,044 more rows]
