# Supplementary material for: Discovering the drivers of clonal hematopoiesis
Source: Nat Commun. 2022 Jul 23;13:4267. doi: 10.1038/s41467-022-31878-0 (PMC9308779; doi:10.1038/s41467-022-31878-0)
Supplement: Supplementary file 9 — Source Data [file 41467_2022_31878_MOESM9_ESM.zip › source_data_files/supp6A_3_qqplot.tsv]

HugoID	observed	expected
TVP23C:5utr	-1.9286549331065737e-16	-0.0
PLXNB3:3utr	-1.9286549331065737e-16	4.566449699600072e-06
CLDN17:3utr	-1.9286549331065737e-16	9.132947414323354e-06
chrX:136315800-136318000:enhancers	-1.9286549331065737e-16	1.3699493145083156e-05
HMGB4:promCore	-1.9286549331065737e-16	1.8266086892985687e-05
SLC6A4:5utr	-1.9286549331065737e-16	2.283272865894432e-05
chr15:35545800-35548000:enhancers	-1.9286549331065737e-16	2.7399418444065334e-05
C8orf22:5utr	-1.9286549331065737e-16	3.196615624926216e-05
chr5:89652800-89654000:enhancers	-1.9286549331065737e-16	3.653294207559291e-05
IRF1:promCore	-1.9286549331065737e-16	4.109977592411575e-05
ATP5EP2:5utr	-1.9286549331065737e-16	4.5666657795744205e-05
SYNGR3:5utr	-1.9286549331065737e-16	5.023358769158471e-05
CHCHD10:5utr	-1.9286549331065737e-16	5.4800565612550866e-05
OPLAH:3utr	-1.9286549331065737e-16	5.936759155970094e-05
MED25:3utr	-1.9286549331065737e-16	6.393466553409326e-05
SCAF4:3utr	-1.9286549331065737e-16	6.850178753664149e-05
chr7:66348600-66352000:enhancers	-1.9286549331065737e-16	7.306895756845226e-05
CLLU1OS:5utr	-9.64327466553287e-17	7.76361756304393e-05
NR1D1:3utr	-9.64327466553287e-17	8.220344172370927e-05
FSHR:5utr	-9.64327466553287e-17	8.677075584917598e-05
RABL2A:promCore	-9.64327466553287e-17	9.133811800789795e-05
DHRS9:3utr	-9.64327466553287e-17	9.590552820093371e-05
chr5:75579000-75579600:enhancers	-9.64327466553287e-17	0.00010047298642919716
chr21:43966400-43968000:enhancers	-9.64327466553287e-17	0.00010504049269379514
LAMTOR5:5utr	-9.64327466553287e-17	0.00010960804699564162
RPL22L1:5utr	-9.64327466553287e-17	0.00011417564933584346
chr16:2292600-2294000:enhancers	-9.64327466553287e-17	0.00011874329971531473
FTMT:5utr	-9.64327466553287e-17	0.00012331099813511412
CLEC18C:5utr	-9.64327466553287e-17	0.0001278787445963004
chr5:76995600-76996200:enhancers	-9.64327466553287e-17	0.00013244653909978777
C7orf62:promCore	-9.64327466553287e-17	0.0001370143816466832
AC005083.1:lncrna.ncrna	-9.64327466553287e-17	0.00014158227223790088
LACTB:5utr	-9.64327466553287e-17	0.00014615021087454794
chr9:27094000-27094600:enhancers	-9.64327466553287e-17	0.00015071819755753868
CLDN8:5utr	-9.64327466553287e-17	0.00015528623228793198
CLDN25:5utr	-9.64327466553287e-17	0.00015985431506678686
PSMA6:3utr	-9.64327466553287e-17	0.00016442244589501766
RAD54B:promCore	-9.64327466553287e-17	0.0001689906247737317
ZSWIM3:3utr	-9.64327466553287e-17	0.00017355885170384334
chr12:56274600-56275800:enhancers	-9.64327466553287e-17	0.0001781271266864117
GRAPL:promCore	-9.64327466553287e-17	0.00018269544972249595
chr2:97470400-97471200:enhancers	-9.64327466553287e-17	0.0001872638208130106
chr2:97490000-97490600:enhancers	-9.64327466553287e-17	0.00019183223995906303
LAS1L:5utr	-9.64327466553287e-17	0.00019640070716156786
FTHL17:3utr	-9.64327466553287e-17	0.0002009692224216326
DHPS:3utr	-9.64327466553287e-17	0.00020553778574017184
LARP4:5utr	-9.64327466553287e-17	0.00021010639711824494
NIT1:5utr	-9.64327466553287e-17	0.0002146750565569113
FRG2B:5utr	-9.64327466553287e-17	0.0002192437640570856
TMEM145:5utr	-9.64327466553287e-17	0.00022381251961987555
NKAIN3:5utr	-9.64327466553287e-17	0.00022838132324619586
chr2:9855600-9856200:enhancers	-9.64327466553287e-17	0.00023295017493715436
CMTM4:5utr	-9.64327466553287e-17	0.00023751907469366583
FRMD3:5utr	-9.64327466553287e-17	0.00024208802251678984
ZSWIM1:3utr	-9.64327466553287e-17	0.000246657018407586
NR2F6:3utr	-9.64327466553287e-17	0.0002512260623669693
chr9:15584000-15585600:enhancers	-9.64327466553287e-17	0.0002557951543960476
CMA1:5utr	-9.64327466553287e-17	0.00026036429449573587
RPL5:5utr	-9.64327466553287e-17	0.00026493348266714206
ZSCAN21:3utr	-9.64327466553287e-17	0.0002695027189111813
NKX2-3:5utr	-9.64327466553287e-17	0.0002740720032289134
NKX3-1:5utr	-9.64327466553287e-17	0.00027864133562139807
CLTCL1:5utr	-9.64327466553287e-17	0.00028321071608955055
chr9:16039800-16041400:enhancers	-9.64327466553287e-17	0.000287780144634479
FST:3utr	-9.64327466553287e-17	0.00029234962125709857
chr2:99178400-99182000:enhancers	-9.64327466553287e-17	0.00029691914595846925
CLPSL1:5utr	-9.64327466553287e-17	0.000301488718739651
CLPS:5utr	-9.64327466553287e-17	0.00030605833960155917
ZAR1:5utr	-9.64327466553287e-17	0.000310628008545302
TMEM141:5utr	-9.64327466553287e-17	0.00031519772557179495
NOC2L:5utr	-9.64327466553287e-17	0.00031976749068214627
AC008277.1:lncrna.ncrna	-9.64327466553287e-17	0.0003243373038772715
chr9:33113600-33115400:enhancers	-9.64327466553287e-17	0.0003289071651582307
chr9:4430000-4433000:enhancers	-9.64327466553287e-17	0.00033347707452608424
CHST15:5utr	-9.64327466553287e-17	0.0003380470319817475
TMCC1:5utr	-9.64327466553287e-17	0.00034261703752632913
CHST10:5utr	-9.64327466553287e-17	0.0003471870911607446
C1orf180:promCore	-9.64327466553287e-17	0.0003517571928861026
NPM2:5utr	-9.64327466553287e-17	0.0003563273427033187
CHRNA6:5utr	-9.64327466553287e-17	0.00036089754061345336
NPM3:5utr	-9.64327466553287e-17	0.000365467786617567
chr21:46224800-46225400:enhancers	-9.64327466553287e-17	0.0003700380807165754
chr12:69572400-69573000:enhancers	-9.64327466553287e-17	0.0003746084229115873
CCDC22:3utr	-9.64327466553287e-17	0.00037917881320351845
ZDHHC22:5utr	-9.64327466553287e-17	0.0003837492515934778
NMS:3utr	-9.64327466553287e-17	0.000388319738082381
CCDC173:3utr	-9.64327466553287e-17	0.00039289027267128894
GADD45G:5utr	-9.64327466553287e-17	0.0003974608553612621
GAGE2B:5utr	-9.64327466553287e-17	0.00040203148615321655
PSMD3:3utr	-9.64327466553287e-17	0.0004066021650482612
KRTAP26-1:5utr	-9.64327466553287e-17	0.0004111728920473121
ZEB2:5utr	-9.64327466553287e-17	0.0004157436671514301
RP11-826N14.2:5utr	-9.64327466553287e-17	0.000420314490361676
SPPL2C:3utr	-9.64327466553287e-17	0.00042488536167896587
SPOCK3:3utr	-9.64327466553287e-17	0.00042945628110440895
RP11-80A15.1:5utr	-9.64327466553287e-17	0.0004340272486389213
chr1:31782800-31783600:enhancers	-9.64327466553287e-17	0.00043859826428361225
chr1:31775200-31775800:enhancers	-9.64327466553287e-17	0.000443169328039398
ZFAT:5utr	-9.64327466553287e-17	0.0004477404399073395
chr1:31746600-31748000:enhancers	-9.64327466553287e-17	0.0004523115998884979
chr1:31737200-31739600:enhancers	-9.64327466553287e-17	0.00045688280798378956
chr16:2809600-2810200:enhancers	-9.64327466553287e-17	0.00046145406419432377
chr16:25896200-25896800:enhancers	-9.64327466553287e-17	0.00046602536852101694
chr16:25151200-25153400:enhancers	-9.64327466553287e-17	0.0004705967209649786
FRG1:3utr	-9.64327466553287e-17	0.0004751681215271251
ZCCHC4:5utr	-9.64327466553287e-17	0.00047973957020851774
RPL12:5utr	-9.64327466553287e-17	0.0004843110670102178
YIF1B:5utr	-9.64327466553287e-17	0.0004888826119331419
CCIN:3utr	-9.64327466553287e-17	0.0004934542049783995
C3orf80:promCore	-9.64327466553287e-17	0.0004980258461469073
NOMO1:5utr	-9.64327466553287e-17	0.0005025975354397269
CCDC85A:3utr	-9.64327466553287e-17	0.0005071692728579193
FXYD6:5utr	-9.64327466553287e-17	0.0005117410584024016
NOP16:5utr	-9.64327466553287e-17	0.0005163128920742836
ZC3H12B:5utr	-9.64327466553287e-17	0.0005208847738744817
chr1:33487600-33490200:enhancers	-9.64327466553287e-17	0.000525456703804106
chr7:134277800-134279800:enhancers	-9.64327466553287e-17	0.0005300286818640733
DIMT1:3utr	-9.64327466553287e-17	0.0005346007080554453
NOSTRIN:5utr	-9.64327466553287e-17	0.0005391727823792835
CITED4:5utr	-9.64327466553287e-17	0.000543744904836505
CLDN17:5utr	-9.64327466553287e-17	0.0005483170754282198
G2E3:5utr	-9.64327466553287e-17	0.0005528892941553446
CIRH1A:5utr	-9.64327466553287e-17	0.0005574615610189899
chr12:70589800-70591200:enhancers	-9.64327466553287e-17	0.0005620338760200724
GSC2:promCore	-9.64327466553287e-17	0.0005666062391596542
SLCO1B1:5utr	-9.64327466553287e-17	0.0005711786504387971
NPAS1:5utr	-9.64327466553287e-17	0.0005757511098584183
WFS1:promCore	-9.64327466553287e-17	0.0005803236174196279
NOTUM:3utr	-9.64327466553287e-17	0.0005848961731233431
AC017048.4:lncrna.ncrna	-9.64327466553287e-17	0.0005894687769706745
CIB4:5utr	-9.64327466553287e-17	0.0005940414289625391
FRG1B:3utr	-9.64327466553287e-17	0.000598614129099999
TMCO5A:5utr	-9.64327466553287e-17	0.0006031868773841164
AC026202.3:lncrna.ncrna	-9.64327466553287e-17	0.0006077596738158087
DIRC3:3utr	-9.64327466553287e-17	0.0006123325183961863
GABPA:5utr	-9.64327466553287e-17	0.0006169054111261666
C2orf15:promCore	-9.64327466553287e-17	0.000621478352006812
NHSL1:5utr	-9.64327466553287e-17	0.0006260513410391846
NTAN1:3utr	-9.64327466553287e-17	0.0006306243782242019
ZNF837:3utr	-9.64327466553287e-17	0.0006351974635629749
RTP1:5utr	-9.64327466553287e-17	0.0006397705970564207
DEFB104B:3utr	-9.64327466553287e-17	0.0006443437787056503
SYCE1L:3utr	-9.64327466553287e-17	0.0006489170085115812
WDR78:5utr	-9.64327466553287e-17	0.000653490286475276
chr9:112150400-112151000:enhancers	-9.64327466553287e-17	0.0006580636125977971
FGFRL1:5utr	-9.64327466553287e-17	0.0006626369868800623
chr9:112165400-112166600:enhancers	-9.64327466553287e-17	0.0006672104093231824
NCAPG2:5utr	-9.64327466553287e-17	0.0006717838799280754
TMEM234:5utr	-9.64327466553287e-17	0.000676357398695852
CRIP3:5utr	-9.64327466553287e-17	0.0006809309656274301
CDK20:3utr	-9.64327466553287e-17	0.0006855045807238724
NCEH1:5utr	-9.64327466553287e-17	0.0006900782439862417
CREG1:5utr	-9.64327466553287e-17	0.000694651955415456
CDX2:promCore	-9.64327466553287e-17	0.0006992257150126263
FHAD1:5utr	-9.64327466553287e-17	0.0007037995227786707
chr10:80961200-80964200:enhancers	-9.64327466553287e-17	0.0007083733787147003
chr10:80967400-80969800:enhancers	-9.64327466553287e-17	0.0007129472828216331
NCLN:5utr	-9.64327466553287e-17	0.0007175212351005322
CR769776.1:5utr	-9.64327466553287e-17	0.0007220952355524605
WFDC12:5utr	-9.64327466553287e-17	0.0007266692841783361
CDH2:promCore	-9.64327466553287e-17	0.0007312433809792705
RTBDN:5utr	-9.64327466553287e-17	0.0007358175259561818
chr4:88874600-88875800:enhancers	-9.64327466553287e-17	0.0007403917191101331
HIST1H2BF:3utr	-9.64327466553287e-17	0.0007449659604421876
NCOA2:5utr	-9.64327466553287e-17	0.0007495402499532635
ZNF479:3utr	-9.64327466553287e-17	0.0007541145876444724
PRIM1:3utr	-9.64327466553287e-17	0.0007586889735167327
WFIKKN2:5utr	-9.64327466553287e-17	0.000763263407571156
HIST1H2BH:3utr	-9.64327466553287e-17	0.0007678378898086605
LILRA6:5utr	-9.64327466553287e-17	0.0007724124202303098
CPNE2:5utr	-9.64327466553287e-17	0.0007769869988371672
LILRB3:5utr	-9.64327466553287e-17	0.0007815616256301512
DEFB103B:3utr	-9.64327466553287e-17	0.0007861363006103735
LINC00632:5utr	-9.64327466553287e-17	0.0007907110237787527
WDR18:5utr	-9.64327466553287e-17	0.0007952857951364007
chr7:22933000-22937000:enhancers	-9.64327466553287e-17	0.000799860614684236
CEL:3utr	-9.64327466553287e-17	0.0008044354824233223
NAP1L2:5utr	-9.64327466553287e-17	0.0008090103983547231
SYT8:3utr	-9.64327466553287e-17	0.0008135853624793572
chr1:62824200-62825600:enhancers	-9.64327466553287e-17	0.0008181603747983365
CST9L:5utr	-9.64327466553287e-17	0.00082273543531258
CST11:5utr	-9.64327466553287e-17	0.0008273105440231996
NAPB:5utr	-9.64327466553287e-17	0.000831885700931114
CSRNP3:5utr	-9.64327466553287e-17	0.0008364609060373873
OR12D2:3utr	-9.64327466553287e-17	0.0008410361593430832
chr9:107768800-107770400:enhancers	-9.64327466553287e-17	0.0008456114608491206
CFHR4:promCore	-9.64327466553287e-17	0.0008501868105566117
CSPG4:5utr	-9.64327466553287e-17	0.0008547622084664758
NARG2:5utr	-9.64327466553287e-17	0.0008593376545797764
FFAR3:5utr	-9.64327466553287e-17	0.0008639131488975778
CSNK2A2:5utr	-9.64327466553287e-17	0.000868488691420799
FFAR4:5utr	-9.64327466553287e-17	0.0008730642821505526
CFC1:promCore	-9.64327466553287e-17	0.0008776399210877574
OR11H12:3utr	-9.64327466553287e-17	0.000882215608233526
CSN2:5utr	-9.64327466553287e-17	0.0008867913435887778
CSMD1:5utr	-9.64327466553287e-17	0.0008913671271545769
DEFA3:3utr	-9.64327466553287e-17	0.0008959429589319874
chr4:901200-902400:enhancers	-9.64327466553287e-17	0.0009005188389219286
HIST1H1E:3utr	-9.64327466553287e-17	0.0009050947671255132
FGF17:5utr	-9.64327466553287e-17	0.0009096707435436608
HIST1H1T:3utr	-9.64327466553287e-17	0.0009142467681774837
NBN:5utr	-9.64327466553287e-17	0.0009188228410279015
WDR6:5utr	-9.64327466553287e-17	0.0009233989620959787
ONECUT1:3utr	-9.64327466553287e-17	0.0009279751313827797
chr5:64088000-64090400:enhancers	-9.64327466553287e-17	0.000932551348889224
NDN:5utr	-9.64327466553287e-17	0.0009371276146164245
chr1:51696400-51697400:enhancers	-9.64327466553287e-17	0.0009417039285653007
DEPDC1B:3utr	-9.64327466553287e-17	0.0009462802907369657
NEFH:5utr	-9.64327466553287e-17	0.0009508567011323391
NEGR1:5utr	-9.64327466553287e-17	0.0009554331597524853
COL6A5:5utr	-9.64327466553287e-17	0.0009600096665984693
chr7:145415400-145416000:enhancers	-9.64327466553287e-17	0.0009645862216712106
GOLGA6C:promCore	-9.64327466553287e-17	0.0009691628249718226
GOLGA8G:promCore	-9.64327466553287e-17	0.0009737394765012249
COL21A1:5utr	-9.64327466553287e-17	0.0009783161762604822
chr9:133274800-133275600:enhancers	-9.64327466553287e-17	0.0009828929242506597
FOPNL:5utr	-9.64327466553287e-17	0.000987469720472677
chr15:90874200-90878000:enhancers	-9.64327466553287e-17	0.0009920465649276475
FOS:5utr	-9.64327466553287e-17	0.000996623457616491
ZNF750:3utr	-9.64327466553287e-17	0.001001200398540321
SLC51B:5utr	-9.64327466553287e-17	0.0010057773877000574
SLC52A2:5utr	-9.64327466553287e-17	0.0010103544250967655
NEUROD6:5utr	-9.64327466553287e-17	0.00101493151073151
chr21:40084000-40084600:enhancers	-9.64327466553287e-17	0.0010195086446052111
PRR19:3utr	-9.64327466553287e-17	0.0010240858267189827
FOXI1:5utr	-9.64327466553287e-17	0.0010286630570737446
chr2:209449000-209449800:enhancers	-9.64327466553287e-17	0.0010332403356706102
XYLT1:5utr	-9.64327466553287e-17	0.0010378176625105001
TMEM159:5utr	-9.64327466553287e-17	0.0010423950375944794
NFKBIZ:5utr	-9.64327466553287e-17	0.0010469724609236135
chr2:209438000-209438600:enhancers	-9.64327466553287e-17	0.0010515499324988227
FOXN1:5utr	-9.64327466553287e-17	0.0010561274523212206
CALCB:promCore	-9.64327466553287e-17	0.001060705020391728
TM4SF4:5utr	-9.64327466553287e-17	0.0010652826367114098
YBX1:5utr	-9.64327466553287e-17	0.0010698603012813316
COLGALT1:5utr	-9.64327466553287e-17	0.0010744380141024142
COMMD10:5utr	-9.64327466553287e-17	0.0010790157751757712
TMEM190:5utr	-9.64327466553287e-17	0.0010835935845023234
RPUSD4:5utr	-9.64327466553287e-17	0.0010881714420831845
TMEM214:5utr	-9.64327466553287e-17	0.001092749347919275
chr4:87482000-87483400:enhancers	-9.64327466553287e-17	0.001097327302011661
ZBTB18:promCore	-9.64327466553287e-17	0.001101905304361408
FLI1:5utr	-9.64327466553287e-17	0.0011064833549694368
ZNF560:3utr	-9.64327466553287e-17	0.0011110614538368613
HIST1H3G:3utr	-9.64327466553287e-17	0.0011156396009646022
chr2:8941800-8942800:enhancers	-9.64327466553287e-17	0.0011202177963537741
chr9:124533400-124537800:enhancers	-9.64327466553287e-17	0.0011247960400052974
COX20:5utr	-9.64327466553287e-17	0.0011293743319202383
WNT3A:5utr	-9.64327466553287e-17	0.0011339526720996627
chr9:125994600-125995400:enhancers	-9.64327466553287e-17	0.0011385310605444912
NDUFA3:5utr	-9.64327466553287e-17	0.0011431094972558387
CCNC:promCore	-9.64327466553287e-17	0.0011476879822346258
COX14:5utr	-9.64327466553287e-17	0.0011522665154819669
RPS10-NUDT3:5utr	-9.64327466553287e-17	0.0011568450969987832
FLRT1:5utr	-9.64327466553287e-17	0.0011614237267861408
CD81:3utr	-9.64327466553287e-17	0.001166002404845106
RRM2B:5utr	-9.64327466553287e-17	0.0011705811311765995
chr5:663400-666400:enhancers	-9.64327466553287e-17	0.0011751599057817363
ZNF608:3utr	-9.64327466553287e-17	0.0011797387286614374
COQ4:5utr	-9.64327466553287e-17	0.0011843175998167692
NDUFB4:5utr	-9.64327466553287e-17	0.001188896519248798
GML:promCore	-9.64327466553287e-17	0.0011934754869584452
RRAS:5utr	-9.64327466553287e-17	0.0011980545029468255
CCDC50:promCore	-9.64327466553287e-17	0.00120263356721486
PROL1:3utr	-9.64327466553287e-17	0.0012072126797636638
NDUFS4:5utr	-9.64327466553287e-17	0.0012117918405941581
RRAGB:5utr	-9.64327466553287e-17	0.0012163710497074098
NXPH2:3utr	-9.64327466553287e-17	0.001220950307104485
chr21:34944000-34945600:enhancers	-9.64327466553287e-17	0.0012255296127863056
DEFB4B:3utr	-9.64327466553287e-17	0.0012301089667539863
C17orf97:promCore	-9.64327466553287e-17	0.0012346883690084489
chr10:91254600-91255400:enhancers	-9.64327466553287e-17	0.0012392678195508084
SPINT2:3utr	-9.64327466553287e-17	0.001243847318381986
chr5:86525000-86526000:enhancers	-9.64327466553287e-17	0.0012484268655030492
PTTG1:3utr	-9.64327466553287e-17	0.0012530064609150642
C9orf24:3utr	-9.64327466553287e-17	0.0012575861046189532
SMPD3:5utr	-9.64327466553287e-17	0.001262165796615831
ASTN1:promCore	-9.64327466553287e-17	0.0012667455369066198
chrX:122352800-122354600:enhancers	-9.64327466553287e-17	0.0012713253254924342
ASMTL:promCore	-9.64327466553287e-17	0.001275905162374197
chr4:185808000-185809000:enhancers	-9.64327466553287e-17	0.0012804850475529744
MYH6:promCore	-9.64327466553287e-17	0.0012850649810298336
OR2B11:5utr	-9.64327466553287e-17	0.0012896449628056969
FKSG62:3utr	-9.64327466553287e-17	0.0012942249928816793
chr4:185804000-185807000:enhancers	-9.64327466553287e-17	0.001298805071258703
ASCL1:promCore	-9.64327466553287e-17	0.0013033851979378354
RP11-389E17.1:promCore	-9.64327466553287e-17	0.0013079653729201432
OR2C3:5utr	-9.64327466553287e-17	0.0013125455962065488
chr16:77796000-77798800:enhancers	-9.64327466553287e-17	0.001317125867798168
MYH13:promCore	-9.64327466553287e-17	0.0013217061876959224
NADK:3utr	-9.64327466553287e-17	0.001326286555900928
CCNF:5utr	-9.64327466553287e-17	0.0013308669724141071
SNRPF:3utr	-9.64327466553287e-17	0.0013354474372365272
ARSF:promCore	-9.64327466553287e-17	0.0013400279503692554
chr16:84509200-84510400:enhancers	-9.64327466553287e-17	0.0013446085118132142
chr16:84530600-84531800:enhancers	-9.64327466553287e-17	0.0013491891215695194
SMUG1:5utr	-9.64327466553287e-17	0.0013537697796390932
VAMP7:promCore	-9.64327466553287e-17	0.0013583504860230518
OR2T10:5utr	-9.64327466553287e-17	0.0013629312407223177
CCNA1:5utr	-9.64327466553287e-17	0.0013675120437379581
OR2T11:5utr	-9.64327466553287e-17	0.001372092895071041
chr2:201106400-201107200:enhancers	-9.64327466553287e-17	0.001376673794722489
GJA8:5utr	-9.64327466553287e-17	0.0013812547426934178
CCL21:5utr	-9.64327466553287e-17	0.0013858357389847503
chr22:25041200-25042200:enhancers	-9.64327466553287e-17	0.0013904167835976026
chr7:108293400-108294000:enhancers	-9.64327466553287e-17	0.0013949978765328973
HHLA1:promCore	-9.64327466553287e-17	0.0013995790177917023
CDC14B:5utr	-9.64327466553287e-17	0.0014041602073750854
CDC14A:5utr	-9.64327466553287e-17	0.0014087414452839694
GGH:5utr	-9.64327466553287e-17	0.0014133227315194705
CACNA1A:3utr	-9.64327466553287e-17	0.0014179040660825119
RP11-116D17.1:5utr	-9.64327466553287e-17	0.001422485448974161
CD97:5utr	-9.64327466553287e-17	0.0014270668801954864
CABS1:3utr	-9.64327466553287e-17	0.0014316483597474109
HIATL2:promCore	-9.64327466553287e-17	0.0014362298876310507
CD8B:5utr	-9.64327466553287e-17	0.001440811463847329
RP11-345J4.3:promCore	-9.64327466553287e-17	0.0014453930883973622
RP11-111M22.2:5utr	-9.64327466553287e-17	0.0014499747612820735
chr12:54381600-54384200:enhancers	-9.64327466553287e-17	0.001454556482502531
CD68:5utr	-9.64327466553287e-17	0.0014591382520598032
FOXN3-AS1:lncrna.ncrna	-9.64327466553287e-17	0.001463720069954813
RP11-10A14.4:5utr	-9.64327466553287e-17	0.001468301936188677
CD40LG:5utr	-9.64327466553287e-17	0.0014728838507623186
chrX:109830400-109831800:enhancers	-9.64327466553287e-17	0.0014774658136768547
CD34:5utr	-9.64327466553287e-17	0.0014820478249332083
CD302:5utr	-9.64327466553287e-17	0.001486629884532448
ZNF346:5utr	-9.64327466553287e-17	0.0014912119924756424
OR12D3:5utr	-9.64327466553287e-17	0.0014957941487637146
CD274:5utr	-9.64327466553287e-17	0.0015003763533977818
chr22:24785200-24785800:enhancers	-9.64327466553287e-17	0.0015049586063787671
C9orf92:3utr	-9.64327466553287e-17	0.0015095409077077395
ATP5EP2:promCore	-9.64327466553287e-17	0.0015141232573857672
OR13H1:5utr	-9.64327466553287e-17	0.0015187056554137742
MYO1D:promCore	-9.64327466553287e-17	0.0015232881017928773
ZNF385D:5utr	-9.64327466553287e-17	0.0015278705965240003
NAIP:3utr	-9.64327466553287e-17	0.00153245313960826
NAT1:3utr	-9.64327466553287e-17	0.0015370357310465804
OR2T34:5utr	-9.64327466553287e-17	0.0015416183708400301
chr16:86604600-86609400:enhancers	-9.64327466553287e-17	0.0015462010589896785
chr12:45048400-45050200:enhancers	-9.64327466553287e-17	0.0015507837954964485
CCDC37:5utr	-9.64327466553287e-17	0.0015553665803614582
SMTN:3utr	-9.64327466553287e-17	0.001559949413585631
LINC01049:lncrna.ncrna	-9.64327466553287e-17	0.0015645322951700843
KLHL34:5utr	-9.64327466553287e-17	0.001569115225115742
OR52E4:5utr	-9.64327466553287e-17	0.0015736982034236734
chr5:90939800-90940400:enhancers	-9.64327466553287e-17	0.0015782812300949474
AP001362.1:promCore	-9.64327466553287e-17	0.001582864305130488
GLUL:5utr	-9.64327466553287e-17	0.0015874474285314127
SMR3A:3utr	-9.64327466553287e-17	0.0015920306002986456
AP001094.1:promCore	-9.64327466553287e-17	0.0015966138204333044
GLYATL2:5utr	-9.64327466553287e-17	0.0016011970889363131
OR56A3:5utr	-9.64327466553287e-17	0.001605780405808741
chr1:213545000-213546000:enhancers	-9.64327466553287e-17	0.0016103637710516575
C4orf48:3utr	-9.64327466553287e-17	0.0016149471846659868
OR5A1:5utr	-9.64327466553287e-17	0.0016195306466528466
CCDC154:5utr	-9.64327466553287e-17	0.001624114157013161
MIR3916:lncrna.ncrna	-9.64327466553287e-17	0.0016286977157479998
chr4:178828400-178829400:enhancers	-9.64327466553287e-17	0.0016332813228584324
chr7:102108000-102109600:enhancers	-9.64327466553287e-17	0.0016378649783453832
OR5D18:5utr	-9.64327466553287e-17	0.0016424486822099699
DPY30:3utr	-9.64327466553287e-17	0.001647032434453117
chr22:30978200-30980200:enhancers	-9.64327466553287e-17	0.0016516162350759427
SNCG:5utr	-9.64327466553287e-17	0.0016562000840793713
OR5L1:5utr	-9.64327466553287e-17	0.0016607839814644727
GMPPA:5utr	-9.64327466553287e-17	0.0016653679272323164
OR5M3:5utr	-9.64327466553287e-17	0.001669951921383827
OR5M8:5utr	-9.64327466553287e-17	0.0016745359639201228
chr7:101857800-101859400:enhancers	-9.64327466553287e-17	0.0016791200548421283
chr4:184338000-184338800:enhancers	-9.64327466553287e-17	0.0016837041941509619
TH:5utr	-9.64327466553287e-17	0.0016882883818475482
NAB1:3utr	-9.64327466553287e-17	0.0016928726179329572
chrX:15625600-15626400:enhancers	-9.64327466553287e-17	0.0016974569024082588
C7orf62:3utr	-9.64327466553287e-17	0.0017020412352743777
SNRNP70:3utr	-9.64327466553287e-17	0.0017066256165324326
RNF39:5utr	-9.64327466553287e-17	0.0017112100461833478
UTP6:promCore	-9.64327466553287e-17	0.0017157945242282425
ZNF479:5utr	-9.64327466553287e-17	0.0017203790506680411
chr16:86622800-86624800:enhancers	-9.64327466553287e-17	0.001724963625503814
ARHGEF9:promCore	-9.64327466553287e-17	0.0017295482487366314
GLIPR2:5utr	-9.64327466553287e-17	0.0017341329203674181
PXN:3utr	-9.64327466553287e-17	0.0017387176403972928
chrX:136826800-136833200:enhancers	-9.64327466553287e-17	0.0017433024088271806
SNAI2:5utr	-9.64327466553287e-17	0.0017478872256581522
SNAP25:3utr	-9.64327466553287e-17	0.0017524720908912773
ZNF493:5utr	-9.64327466553287e-17	0.0017570570045274815
SNAI3:5utr	-9.64327466553287e-17	0.0017616419665678834
USP17L2:promCore	-9.64327466553287e-17	0.0017662269770134084
AREGB:promCore	-9.64327466553287e-17	0.0017708120358651753
OR4D1:5utr	-9.64327466553287e-17	0.0017753971431241093
C7:3utr	-9.64327466553287e-17	0.001779982298791281
OR4D6:5utr	-9.64327466553287e-17	0.0017845675028677612
OR4F15:5utr	-9.64327466553287e-17	0.0017891527553544752
chr3:122123600-122125200:enhancers	-9.64327466553287e-17	0.0017937380562525417
CCDC73:5utr	-9.64327466553287e-17	0.0017983234055628866
OR4F6:5utr	-9.64327466553287e-17	0.0018029088032866288
C6orf52:3utr	-9.64327466553287e-17	0.0018074942494246938
chrX:152822200-152823400:enhancers	-9.64327466553287e-17	0.0018120797439781526
KLHL9:5utr	-9.64327466553287e-17	0.0018166652869480756
MUC15:promCore	-9.64327466553287e-17	0.0018212508783353887
USP17L26:promCore	-9.64327466553287e-17	0.0018258365181412113
RP11-553A10.1:promCore	-9.64327466553287e-17	0.0018304222063664688
CCDC50:5utr	-9.64327466553287e-17	0.0018350079430122807
RP11-770J1.4:5utr	-9.64327466553287e-17	0.0018395937280795726
VCX3B:promCore	-9.64327466553287e-17	0.0018441795615694156
chr2:203393800-203395200:enhancers	-9.64327466553287e-17	0.0018487654434828809
TLK2:5utr	-9.64327466553287e-17	0.001853351373820894
chr3:111525800-111529000:enhancers	-9.64327466553287e-17	0.0018579373525845744
ZKSCAN3:5utr	-9.64327466553287e-17	0.0018625233797748485
KRTAP10-7:5utr	-9.64327466553287e-17	0.0018671094553927869
chr16:48546000-48546800:enhancers	-9.64327466553287e-17	0.0018716955794394613
KRTAP10-6:5utr	-9.64327466553287e-17	0.0018762817519157972
CATSPERD:3utr	-9.64327466553287e-17	0.0018808679728229145
NTRK3:5utr	-9.64327466553287e-17	0.0018854542421617394
chr16:48558800-48560000:enhancers	-9.64327466553287e-17	0.0018900405599333915
RIT2:promCore	-9.64327466553287e-17	0.001894626926138797
KRTAP10-5:5utr	-9.64327466553287e-17	0.001899213340779027
RNF128:promCore	-9.64327466553287e-17	0.0019037998038551533
RNF135:promCore	-9.64327466553287e-17	0.0019083863153681018
CEP120:5utr	-9.64327466553287e-17	0.0019129728753189928
BX255923.1:promCore	-9.64327466553287e-17	0.0019175594837087524
CENPT:5utr	-9.64327466553287e-17	0.0019221461405385003
RNF144B:promCore	-9.64327466553287e-17	0.0019267328458091632
RP11-433C9.2:5utr	-9.64327466553287e-17	0.0019313195995218125
RP11-422N16.3:5utr	-9.64327466553287e-17	0.00193590640167752
chr4:38101200-38103600:enhancers	-9.64327466553287e-17	0.0019404932522772123
chr12:58677400-58678600:enhancers	-9.64327466553287e-17	0.0019450801513220092
KRTAP10-11:5utr	-9.64327466553287e-17	0.0019496670988128372
BRMS1:promCore	-9.64327466553287e-17	0.0019542540947507683
chr12:58584000-58584800:enhancers	-9.64327466553287e-17	0.0019588411391368746
HAUS7:promCore	-9.64327466553287e-17	0.001963428231972082
BRINP2:promCore	-9.64327466553287e-17	0.001968015373257511
TKTL1:5utr	-9.64327466553287e-17	0.001972602562994089
NUFIP2:5utr	-9.64327466553287e-17	0.001977189801182935
SPATC1:3utr	-9.64327466553287e-17	0.001981777087824977
KRTAP10-8:5utr	-9.64327466553287e-17	0.001986364422921286
NUP155:5utr	-9.64327466553287e-17	0.0019909518064729352
KRTAP10-9:5utr	-9.64327466553287e-17	0.0019955392384808507
ZIC4:5utr	-9.64327466553287e-17	0.002000126718946153
C17orf112:promCore	-9.64327466553287e-17	0.002004714247869769
FDPS:5utr	-9.64327466553287e-17	0.0020093018252528194
CCDC138:3utr	-9.64327466553287e-17	0.0020138894510962316
NLGN4Y:3utr	-9.64327466553287e-17	0.002018477125401077
FOXP3:3utr	-9.64327466553287e-17	0.0020230648481684285
chr12:66192400-66193000:enhancers	-9.64327466553287e-17	0.002027652619399213
RP11-6L6.2:5utr	-9.64327466553287e-17	0.002032240439094551
ZFP92:5utr	-9.64327466553287e-17	0.0020368283072553697
chr9:75172400-75173600:enhancers	-9.64327466553287e-17	0.0020414162238827902
NKX2-1:3utr	-9.64327466553287e-17	0.0020460041889777394
AL035610.1:lncrna.ncrna	-9.64327466553287e-17	0.00205059220254129
C15orf43:promCore	-9.64327466553287e-17	0.0020551802645745144
GALNT6:5utr	-9.64327466553287e-17	0.00205976837507834
RGPD3:promCore	-9.64327466553287e-17	0.0020643565340538873
ZFYVE19:5utr	-9.64327466553287e-17	0.002068944741502084
NKAP:3utr	-9.64327466553287e-17	0.002073532997424003
TLR7:5utr	-9.64327466553287e-17	0.002078121301820717
GALR3:5utr	-9.64327466553287e-17	0.0020827096546931524
CFHR2:5utr	-9.64327466553287e-17	0.0020872980560424316
chr16:4691200-4692000:enhancers	-9.64327466553287e-17	0.0020918865058694816
NSF:5utr	-9.64327466553287e-17	0.0020964750041754234
CFH:5utr	-9.64327466553287e-17	0.002101063550961185
ZGPAT:5utr	-9.64327466553287e-17	0.0021056521462278384
NSMF:5utr	-9.64327466553287e-17	0.0021102407899764577
KRTAP12-4:5utr	-9.64327466553287e-17	0.00211482948220797
RIMBP3B:promCore	-9.64327466553287e-17	0.0021194182229234966
KRTAP12-3:5utr	-9.64327466553287e-17	0.0021240070121239653
chr9:7973200-7978600:enhancers	-9.64327466553287e-17	0.002128595849810497
KRTAP12-2:5utr	-9.64327466553287e-17	0.002133184735984021
HABP2:promCore	-9.64327466553287e-17	0.002137773670645609
CACNB1:3utr	-9.64327466553287e-17	0.0021423626537963344
FOXD4L6:3utr	-9.64327466553287e-17	0.0021469516854371253
chr16:550000-553200:enhancers	-9.64327466553287e-17	0.0021515407655691033
TIMM10B:5utr	-9.64327466553287e-17	0.0021561298941931966
GCSAML:5utr	-9.64327466553287e-17	0.0021607190713105262
SPANXN3:3utr	-9.64327466553287e-17	0.0021653082969220207
CTD-2105E13.15:lncrna.ncrna	-9.64327466553287e-17	0.002169897571028753
BCL2A1:promCore	-9.64327466553287e-17	0.002174486893631797
chr1:235775600-235778400:enhancers	-9.64327466553287e-17	0.0021790762647320803
CDK11B:5utr	-9.64327466553287e-17	0.002183665684330725
RP11-195B21.3:5utr	-9.64327466553287e-17	0.0021882551524286587
chr10:99421400-99426000:enhancers	-9.64327466553287e-17	0.0021928446690269556
NBPF20:3utr	-9.64327466553287e-17	0.0021974342341266897
EPYC:5utr	-9.64327466553287e-17	0.0022020238477287878
OLIG2:5utr	-9.64327466553287e-17	0.0022066135098343727
chrX:102673800-102674400:enhancers	-9.64327466553287e-17	0.002211203220444373
chr12:56267800-56268600:enhancers	-9.64327466553287e-17	0.0022157929795599105
ZNF257:5utr	-9.64327466553287e-17	0.0022203827871819137
ZNF259:5utr	-9.64327466553287e-17	0.0022249726433114557
NBAS:3utr	-9.64327466553287e-17	0.002229562547949611
chr12:56216000-56217800:enhancers	-9.64327466553287e-17	0.0022341525010973083
chr10:99427600-99430600:enhancers	-9.64327466553287e-17	0.002238742502755669
chrX:102694600-102696000:enhancers	-9.64327466553287e-17	0.0022433325529256217
chr4:1915000-1915800:enhancers	-9.64327466553287e-17	0.0022479226516082893
chr12:55822000-55824000:enhancers	-9.64327466553287e-17	0.0022525127988046005
RP11-147C23.1:5utr	-9.64327466553287e-17	0.0022571029945156282
OPLAH:5utr	-9.64327466553287e-17	0.0022616932387424476
chr4:1905800-1906600:enhancers	-9.64327466553287e-17	0.0022662835314859867
chrX:106839600-106840800:enhancers	-9.64327466553287e-17	0.0022708738727473684
chrX:106842600-106843400:enhancers	-9.64327466553287e-17	0.002275464262527521
ZNF281:5utr	-9.64327466553287e-17	0.0022800547008275675
chrX:106846000-106847200:enhancers	-9.64327466553287e-17	0.0022846451876484364
chr10:97640000-97641200:enhancers	-9.64327466553287e-17	0.002289235722991202
BOLA2B:promCore	-9.64327466553287e-17	0.002293826306856939
BCR:promCore	-9.64327466553287e-17	0.0022984169392465752
OBFC1:5utr	-9.64327466553287e-17	0.002303007620161234
NUP210:5utr	-9.64327466553287e-17	0.0023075983496018445
CTB-50L17.9:lncrna.ncrna	-9.64327466553287e-17	0.002312189127569481
GBA:5utr	-9.64327466553287e-17	0.0023167799540652176
VKORC1L1:promCore	-9.64327466553287e-17	0.002321370829089984
BOC:promCore	-9.64327466553287e-17	0.0023259617526449022
chr5:82159400-82160600:enhancers	-9.64327466553287e-17	0.002330552724730902
BNIP3L:promCore	-9.64327466553287e-17	0.002335143745349106
HCCS:promCore	-9.64327466553287e-17	0.0023397348145004437
CEACAM16:5utr	-9.64327466553287e-17	0.0023443259321859894
chr12:57903000-57904200:enhancers	-9.64327466553287e-17	0.002348917098406818
ZNF157:5utr	-9.64327466553287e-17	0.0023535083131638584
FOXD4L3:3utr	-9.64327466553287e-17	0.0023580995764582342
chr22:20097800-20100800:enhancers	-9.64327466553287e-17	0.0023626908882908746
NXF2:5utr	-9.64327466553287e-17	0.0023672822486629024
RP11-322L20.1:5utr	-9.64327466553287e-17	0.0023718736575752478
NAPG:promCore	-9.64327466553287e-17	0.002376465115028985
NXNL2:5utr	-9.64327466553287e-17	0.0023810566210251886
ROPN1B:promCore	-9.64327466553287e-17	0.002385648175564789
ZNF182:5utr	-9.64327466553287e-17	0.002390239778648909
KRT75:5utr	-9.64327466553287e-17	0.0023948314302784783
NDUFA1:3utr	-9.64327466553287e-17	0.0023994231304545715
FOXC2:3utr	-9.64327466553287e-17	0.0024040148791782644
BHMT2:promCore	-9.64327466553287e-17	0.002408606676450486
BGN:promCore	-9.64327466553287e-17	0.00241319852227236
ZNF200:5utr	-9.64327466553287e-17	0.0024177904166448163
NDN:3utr	-9.64327466553287e-17	0.0024223823595689786
BEX4:promCore	-9.64327466553287e-17	0.0024269743510457764
TIMM22:5utr	-9.64327466553287e-17	0.0024315663910762847
TIMM21:5utr	-9.64327466553287e-17	0.0024361584796615795
CDK5RAP3:5utr	-9.64327466553287e-17	0.0024407506168025897
CTA-299D3.8:5utr	-9.64327466553287e-17	0.0024453428025004403
OR14J1:3utr	-9.64327466553287e-17	0.0024499350367560603
chr4:93280600-93283400:enhancers	-9.64327466553287e-17	0.0024545273195705737
chr8:134267400-134269600:enhancers	-9.64327466553287e-17	0.0024591196509449104
TUSC5:5utr	-9.64327466553287e-17	0.0024637120308801464
FAM122A:5utr	-9.64327466553287e-17	0.002468304459377357
TPTE2:5utr	-9.64327466553287e-17	0.002472896936437472
FAM86B1:promCore	-9.64327466553287e-17	0.0024774894620616154
SETD1B:5utr	-9.64327466553287e-17	0.0024820820362507177
FAM124A:5utr	-9.64327466553287e-17	0.0024866746590059027
PEAR1:promCore	-9.64327466553287e-17	0.002491267330328101
SET:5utr	-9.64327466553287e-17	0.002495860050218388
COX4I2:3utr	-9.64327466553287e-17	0.002500452818677839
chr20:48460000-48461600:enhancers	-9.64327466553287e-17	0.002505045635707385
PENK:promCore	-9.64327466553287e-17	0.00250963850130815
TSPY8:3utr	-9.64327466553287e-17	0.002514231415481065
CORO7-PAM16:3utr	-9.64327466553287e-17	0.0025188243782272046
chr20:48500400-48501000:enhancers	-9.64327466553287e-17	0.0025234173895476455
chr5:13831000-13832200:enhancers	-9.64327466553287e-17	0.002528010449443318
MIER1:5utr	-9.64327466553287e-17	0.0025326035579153463
chr20:17222600-17223800:enhancers	-9.64327466553287e-17	0.0025371967149646615
OR4A16:promCore	-9.64327466553287e-17	0.0025417899205923875
FAM129C:5utr	-9.64327466553287e-17	0.0025463831747994554
OR4A15:promCore	-9.64327466553287e-17	0.002550976477586941
chr20:48564600-48568200:enhancers	-9.64327466553287e-17	0.00255556982895592
DRAXIN:5utr	-9.64327466553287e-17	0.002560163228907324
TPP2:5utr	-9.64327466553287e-17	0.0025647566774422773
ZNF99:promCore	-9.64327466553287e-17	0.0025693501745617103
PCDHB8:3utr	-9.64327466553287e-17	0.002573943720266748
chr7:65497400-65500400:enhancers	-9.64327466553287e-17	0.0025785373145583213
MKI67IP:5utr	-9.64327466553287e-17	0.0025831309574375068
LYZL1:5utr	-9.64327466553287e-17	0.00258772464890538
chr8:134259000-134261400:enhancers	-9.64327466553287e-17	0.0025923183889628725
chr5:25448200-25451800:enhancers	-9.64327466553287e-17	0.002596912177611109
TSPAN31:3utr	-9.64327466553287e-17	0.00260150601485102
GPR141:3utr	-9.64327466553287e-17	0.0026060999006837318
SFTA3:5utr	-9.64327466553287e-17	0.002610693835110174
FAM3D:promCore	-9.64327466553287e-17	0.0026152878181314237
FAM47A:promCore	-9.64327466553287e-17	0.0026198818497485577
chr5:147399400-147400000:enhancers	-9.64327466553287e-17	0.002624475929962507
TRIM73:3utr	-9.64327466553287e-17	0.0026290700587743962
METTL2B:5utr	-9.64327466553287e-17	0.0026336642361851573
chr10:100270000-100270600:enhancers	-9.64327466553287e-17	0.0026382584621958667
DYNLT3:5utr	-9.64327466553287e-17	0.0026428527368076013
FAF2:5utr	-9.64327466553287e-17	0.002647447060021292
CPO:3utr	-9.64327466553287e-17	0.0026520414318380644
FAM47B:promCore	-9.64327466553287e-17	0.0026566358522588495
FAM71C:promCore	-9.64327466553287e-17	0.002661230321284773
DYNC1LI1:5utr	-9.64327466553287e-17	0.002665824838916767
chr10:32975600-32976200:enhancers	-9.64327466553287e-17	0.002670419405155907
chr5:147306600-147307600:enhancers	-9.64327466553287e-17	0.0026750140200032706
PDCD1:3utr	-9.64327466553287e-17	0.0026796086834597896
TUBB2A:5utr	-9.64327466553287e-17	0.00268420339552659
chr5:147300600-147301200:enhancers	-9.64327466553287e-17	0.002688798156204602
TUBB3:5utr	-9.64327466553287e-17	0.002693392965494952
TRPM5:3utr	-9.64327466553287e-17	0.0026979878233985713
TINF2:3utr	-9.64327466553287e-17	0.0027025827299165376
DUT:5utr	-9.64327466553287e-17	0.002707177685049928
CUL7:3utr	-9.64327466553287e-17	0.002711772688799674
chr10:32981000-32981800:enhancers	-9.64327466553287e-17	0.0027163677411669016
MFSD4:5utr	-9.64327466553287e-17	0.002720962842152542
DUSP27:5utr	-9.64327466553287e-17	0.002725557991757722
DUSP26:5utr	-9.64327466553287e-17	0.0027301531899833727
chr7:66417200-66418000:enhancers	-9.64327466553287e-17	0.0027347484368305717
chr7:66415400-66416400:enhancers	-9.64327466553287e-17	0.0027393437323003965
MGAT4A:5utr	-9.64327466553287e-17	0.0027439390763937793
MAGEA9B:5utr	-9.64327466553287e-17	0.002748534469111846
FAM13B:5utr	-9.64327466553287e-17	0.0027531299104555282
TYSND1:5utr	-9.64327466553287e-17	0.0027577254004259037
COL11A1:3utr	-9.64327466553287e-17	0.0027623209390240503
GGTLC3:3utr	-9.64327466553287e-17	0.0027669165262509
MNDA:5utr	-9.64327466553287e-17	0.002771512162107579
OR2G3:promCore	-9.64327466553287e-17	0.0027761078465950197
chr20:50275400-50276400:enhancers	-9.64327466553287e-17	0.002780703579714348
SEPP1:5utr	-9.64327466553287e-17	0.002785299361466496
DCAF12L2:promCore	-9.64327466553287e-17	0.002789895191852542
DNAJC21:5utr	-9.64327466553287e-17	0.002794491070873563
DNAJC18:5utr	-9.64327466553287e-17	0.0027990869985304923
DCAF12L1:promCore	-9.64327466553287e-17	0.0028036829748244564
SEPHS2:5utr	-9.64327466553287e-17	0.0028082789997563866
SLC22A10:5utr	-9.64327466553287e-17	0.0028128750733274104
LTN1:5utr	-9.64327466553287e-17	0.0028174711955384598
ZNF705G:promCore	-9.64327466553287e-17	0.0028220673663906124
OR2G2:promCore	-9.64327466553287e-17	0.0028266635858849474
PARP3:3utr	-9.64327466553287e-17	0.0028312598540223967
chr5:127296400-127297800:enhancers	-9.64327466553287e-17	0.002835856170804087
CYYR1:promCore	-9.64327466553287e-17	0.0028404525362309505
PLGLB1:promCore	-9.64327466553287e-17	0.0028450489503041147
DNAH8:5utr	-9.64327466553287e-17	0.002849645413024512
COA6:3utr	-9.64327466553287e-17	0.0028542419243932204
OR2AK2:promCore	-9.64327466553287e-17	0.0028588384844113186
OR1L4:promCore	-9.64327466553287e-17	0.002863435093079739
UBE2E3:3utr	-9.64327466553287e-17	0.002868031750399609
chr2:223695400-223696000:enhancers	-9.64327466553287e-17	0.0028726284563718608
chr10:60703600-60704600:enhancers	-9.64327466553287e-17	0.002877225210997573
FAM189B:5utr	-9.64327466553287e-17	0.0028818220142778246
MPDU1:5utr	-9.64327466553287e-17	0.002886418866213548
OR1L3:promCore	-9.64327466553287e-17	0.0028910157668058704
chr13:46769400-46778200:enhancers	-9.64327466553287e-17	0.002895612716055725
DEFB103B:promCore	-9.64327466553287e-17	0.002900209713964238
LUZP4:5utr	-9.64327466553287e-17	0.002904806760532344
OR2L5:promCore	-9.64327466553287e-17	0.0029094038557611205
COPB2:3utr	-9.64327466553287e-17	0.0029140009996516465
TYW1B:5utr	-9.64327466553287e-17	0.0029185981922048554
U2AF1:5utr	-9.64327466553287e-17	0.0029231954334218747
CXorf27:3utr	-9.64327466553287e-17	0.002927792723303637
PIK3CA:promCore	-9.64327466553287e-17	0.0029323900618512693
TUBA3E:3utr	-9.64327466553287e-17	0.0029369874490657063
TPD52:5utr	-9.64327466553287e-17	0.0029415848849480256
chr13:48247200-48248000:enhancers	-9.64327466553287e-17	0.002946182369499307
chr7:6179400-6180000:enhancers	-9.64327466553287e-17	0.002950779902720483
THOC2:3utr	-9.64327466553287e-17	0.0029553774846126824
FAM155A:5utr	-9.64327466553287e-17	0.0029599751151768374
MLX:5utr	-9.64327466553287e-17	0.0029645727944140276
DOCK7:5utr	-9.64327466553287e-17	0.002969170522325332
LY75:5utr	-9.64327466553287e-17	0.0029737682989116844
PITX2:promCore	-9.64327466553287e-17	0.002978366124174212
GPR62:3utr	-9.64327466553287e-17	0.002982963998113849
LY75-CD302:5utr	-9.64327466553287e-17	0.0029875619207317228
chr8:22383800-22387000:enhancers	-9.64327466553287e-17	0.002992159892028767
FAM160A1:5utr	-9.64327466553287e-17	0.002996757912006061
SERBP1:5utr	-9.64327466553287e-17	0.0030013559806646843
TP53RK:5utr	-9.64327466553287e-17	0.0030059540980055706
TVP23B:3utr	-9.64327466553287e-17	0.0030105522640298476
OR2L8:promCore	-9.64327466553287e-17	0.0030151504787384494
UBE2D2:5utr	-9.64327466553287e-17	0.0030197487421325035
chr10:5121000-5123600:enhancers	-9.64327466553287e-17	0.0030243470542129446
UBE2D4:5utr	-9.64327466553287e-17	0.0030289454149808517
DNASE1L1:5utr	-9.64327466553287e-17	0.0030335438244373045
GHITM:3utr	-9.64327466553287e-17	0.003038142282583237
FANCI:promCore	-9.64327466553287e-17	0.0030427407894197773
DCAF8L2:promCore	-9.64327466553287e-17	0.0030473393449478594
DMRTB1:5utr	-9.64327466553287e-17	0.003051937949168612
chr5:148875800-148877000:enhancers	-9.64327466553287e-17	0.0030565366020829684
SFTPD:5utr	-9.64327466553287e-17	0.0030611353036920086
CSN1S1:3utr	-9.64327466553287e-17	0.003065734053996813
chr13:78568400-78569000:enhancers	-9.64327466553287e-17	0.0030703328529983155
CSH2:3utr	-9.64327466553287e-17	0.003074931700697644
ELAC2:promCore	-9.64327466553287e-17	0.0030795305970957336
ESCO1:5utr	-9.64327466553287e-17	0.0030841295421936634
chr8:101407400-101411400:enhancers	-9.64327466553287e-17	0.003088728535992514
chr8:101420800-101424400:enhancers	-9.64327466553287e-17	0.0030933275784932194
chr20:35396600-35398800:enhancers	-9.64327466553287e-17	0.0030979266696969086
MBIP:5utr	-9.64327466553287e-17	0.0031025258096045154
TNNI2:3utr	-9.64327466553287e-17	0.0031071249982171693
EFNA5:promCore	-9.64327466553287e-17	0.0031117242355358037
SIRT7:5utr	-9.64327466553287e-17	0.0031163235215614996
chr20:39720600-39721400:enhancers	-9.64327466553287e-17	0.003120922856295337
TMEM160:3utr	-9.64327466553287e-17	0.0031255222397382505
TRIM39:5utr	-9.64327466553287e-17	0.0031301216718913685
chr20:39794800-39797000:enhancers	-9.64327466553287e-17	0.0031347211527556263
SHARPIN:5utr	-9.64327466553287e-17	0.0031393206823321523
ELMO2:5utr	-9.64327466553287e-17	0.0031439202606218814
CTD-2116N17.1:3utr	-9.64327466553287e-17	0.003148519887625894
SIVA1:5utr	-9.64327466553287e-17	0.003153119563345271
TSHZ3:5utr	-9.64327466553287e-17	0.003157719287780946
EBLN2:promCore	-9.64327466553287e-17	0.0031623190609340493
SHANK1:5utr	-9.64327466553287e-17	0.003166918882805515
chr5:175765000-175769600:enhancers	-9.64327466553287e-17	0.0031715187533964723
ETS1:5utr	-9.64327466553287e-17	0.0031761186727078568
CRYGB:3utr	-9.64327466553287e-17	0.003180718640740748
OR5AK2:promCore	-9.64327466553287e-17	0.003185318657496228
CRYGA:3utr	-9.64327466553287e-17	0.0031899187229752304
TP53:3utr	-9.64327466553287e-17	0.003194518837178885
SIRT3:5utr	-9.64327466553287e-17	0.0031991190001081278
chr13:74039000-74041400:enhancers	-9.64327466553287e-17	0.003203719211764038
PIWIL1:3utr	-9.64327466553287e-17	0.003208319472147698
TNFRSF25:3utr	-9.64327466553287e-17	0.0032129197812600417
PIGY:3utr	-9.64327466553287e-17	0.003217520139102199
CT47B1:3utr	-9.64327466553287e-17	0.0032221205456751056
chr5:171327000-171327600:enhancers	-9.64327466553287e-17	0.0032267210009798903
FAM101B:promCore	-9.64327466553287e-17	0.0032313215050174893
chr10:12983600-12984600:enhancers	-9.64327466553287e-17	0.003235922057788983
TMEM210:3utr	-9.64327466553287e-17	0.003240522659295452
CTAGE4:3utr	-9.64327466553287e-17	0.003245123309537833
chr7:912000-912800:enhancers	-9.64327466553287e-17	0.0032497240085172545
EPHA1:5utr	-9.64327466553287e-17	0.003254324756234653
EPB42:5utr	-9.64327466553287e-17	0.0032589255526911574
chr7:93601400-93602200:enhancers	-9.64327466553287e-17	0.0032635263978877034
TMOD4:3utr	-9.64327466553287e-17	0.0032681272918253725
OR8J3:promCore	-9.64327466553287e-17	0.003272728234505246
MAST1:5utr	-9.64327466553287e-17	0.0032773292259282594
ENOX1:5utr	-9.64327466553287e-17	0.003281930266095543
OR5J2:promCore	-9.64327466553287e-17	0.0032865313550080317
TRPA1:5utr	-9.64327466553287e-17	0.003291132492666856
OR8K5:promCore	-9.64327466553287e-17	0.0032957336790729523
MATN1:5utr	-9.64327466553287e-17	0.003300334914227401
ERO1L:5utr	-9.64327466553287e-17	0.003304936198131284
TMTC4:3utr	-9.64327466553287e-17	0.0033095375307855375
chr7:95807800-95809000:enhancers	-9.64327466553287e-17	0.003314138912191291
ENPP1:promCore	-9.64327466553287e-17	0.0033187403423494814
TRPM3:5utr	-9.64327466553287e-17	0.0033233418212611893
chr13:78505200-78508200:enhancers	-9.64327466553287e-17	0.003327943348927497
ERP44:5utr	-9.64327466553287e-17	0.0033325449253493408
chr10:126664600-126666400:enhancers	-9.64327466553287e-17	0.0033371465505278503
TRPM7:5utr	-9.64327466553287e-17	0.003341748224463962
TMEM186:3utr	-9.64327466553287e-17	0.003346349947158806
ELOVL7:promCore	-9.64327466553287e-17	0.003350951718613319
MAGEB17:5utr	-9.64327466553287e-17	0.0033555535388285823
EIF4H:5utr	-9.64327466553287e-17	0.003360155407805678
PABPC1L2A:promCore	-9.64327466553287e-17	0.0033647573255455427
chr20:32391600-32393400:enhancers	-9.64327466553287e-17	0.0033693592920493068
chr7:75401000-75403000:enhancers	-9.64327466553287e-17	0.0033739613073179063
GOT1L1:3utr	-9.64327466553287e-17	0.0033785633713524724
EXOSC2:5utr	-9.64327466553287e-17	0.003383165484153941
EXOSC4:5utr	-9.64327466553287e-17	0.003387767645723394
EFHC2:5utr	-9.64327466553287e-17	0.003392369856061914
DOK6:promCore	-9.64327466553287e-17	0.0033969721151704377
OR4N5:promCore	-9.64327466553287e-17	0.0034015744230500955
EFCAB11:5utr	-9.64327466553287e-17	0.003406176779701824
chr20:44997800-44998400:enhancers	-9.64327466553287e-17	0.0034107791851267053
TRIM22:3utr	-9.64327466553287e-17	0.003415381639325822
EEF2:5utr	-9.64327466553287e-17	0.003419984142300111
chr8:120057600-120058200:enhancers	-9.64327466553287e-17	0.0034245866940507026
chr5:150580400-150581200:enhancers	-9.64327466553287e-17	0.0034291892945785343
chr14:22289400-22290000:enhancers	-9.64327466553287e-17	0.0034337919438847363
SGIP1:5utr	-9.64327466553287e-17	0.0034383946419702456
CRCT1:3utr	-9.64327466553287e-17	0.0034429973888361453
MEN1:5utr	-9.64327466553287e-17	0.0034476001844835173
chr7:73577800-73579400:enhancers	-9.64327466553287e-17	0.0034522030289132984
EDA:5utr	-9.64327466553287e-17	0.0034568059221266206
chr5:149397000-149398000:enhancers	-9.64327466553287e-17	0.00346140886412442
TRIM42:3utr	-9.64327466553287e-17	0.0034660118549078283
ECT2:5utr	-9.64327466553287e-17	0.0034706148944777825
ECSCR:5utr	-9.64327466553287e-17	0.0034752179828353652
chr5:149385800-149391200:enhancers	-9.64327466553287e-17	0.003479821119981659
TRIM46:3utr	-9.64327466553287e-17	0.0034844243059176014
GKN1:3utr	-9.64327466553287e-17	0.0034890275406443236
TTLL10:5utr	-9.64327466553287e-17	0.0034936308241627625
CPZ:3utr	-9.64327466553287e-17	0.00349823415647405
TTC17:5utr	-9.64327466553287e-17	0.0035028375375791235
SIX4:5utr	-9.64327466553287e-17	0.0035074409674790653
chr7:75482200-75482800:enhancers	-9.64327466553287e-17	0.003512044446174959
chr14:106095400-106096400:enhancers	-9.64327466553287e-17	0.003516647973667742
GLRB:3utr	-9.64327466553287e-17	0.0035212515499585457
chr7:76909800-76912200:enhancers	-9.64327466553287e-17	0.003525855175048307
PABPC1L2B:promCore	-9.64327466553287e-17	0.0035304588489381097
TSPAN2:5utr	-9.64327466553287e-17	0.003535062571629037
PFN3:3utr	-9.64327466553287e-17	0.0035396663431220264
MDFIC:5utr	-9.64327466553287e-17	0.003544270163418209
TSPAN6:5utr	-9.64327466553287e-17	0.003548874032518523
TSPAN7:5utr	-9.64327466553287e-17	0.0035534779504241003
EIF3D:5utr	-9.64327466553287e-17	0.0035580819171358784
EVX2:5utr	-9.64327466553287e-17	0.0035626859326549406
chr2:36881000-36885600:enhancers	-9.64327466553287e-17	0.0035672899969823708
SKI:5utr	-9.64327466553287e-17	0.0035718941101191056
FAM21A:promCore	-9.64327466553287e-17	0.0035764982720662784
PAH:promCore	-9.64327466553287e-17	0.0035811024828248258
chr10:112241400-112242200:enhancers	-9.64327466553287e-17	0.0035857067423958806
DUSP28:promCore	-9.64327466553287e-17	0.003590311050780381
chr13:99993600-99995000:enhancers	-9.64327466553287e-17	0.003594915407979409
TRA2B:3utr	-9.64327466553287e-17	0.0035995198139940504
PAK3:promCore	-9.64327466553287e-17	0.003604124268825242
EHMT2:5utr	-9.64327466553287e-17	0.0036087287724741158
EXOC2:5utr	-9.64327466553287e-17	0.0036133333249416103
chr14:106033600-106036000:enhancers	-9.64327466553287e-17	0.003617937926228858
PEX14:3utr	-9.64327466553287e-17	0.0036225425763367963
chr14:106043600-106044200:enhancers	-9.64327466553287e-17	0.0036271472752665095
PLAC8L1:3utr	-9.64327466553287e-17	0.0036317520230190817
chr14:106051800-106053200:enhancers	-9.64327466553287e-17	0.003636356819595451
TRAPPC2P1:3utr	-9.64327466553287e-17	0.0036409616649967494
chr7:75490600-75491800:enhancers	-9.64327466553287e-17	0.0036455665592239157
chr5:153132600-153133400:enhancers	-9.64327466553287e-17	0.003650171502278033
chr5:153129200-153130000:enhancers	-9.64327466553287e-17	0.003654776494160187
chr1:63074000-63074600:enhancers	-9.64327466553287e-17	0.0036593815348713145
chr10:60785600-60786400:enhancers	-9.64327466553287e-17	0.003663986624412549
DMPK:5utr	-9.64327466553287e-17	0.003668591762784829
chr1:77384400-77385800:enhancers	-9.64327466553287e-17	0.003673196949989286
CYP2J2:5utr	-9.64327466553287e-17	0.00367780218602686
OR51B5:3utr	-9.64327466553287e-17	0.0036824074708986343
OR51B2:3utr	-9.64327466553287e-17	0.003687012804605694
TMEM9B:5utr	-9.64327466553287e-17	0.0036916181871489767
DCAF8:3utr	-9.64327466553287e-17	0.0036962236185296158
TMEM99:5utr	-9.64327466553287e-17	0.0037008290987485502
COCH:promCore	-9.64327466553287e-17	0.0037054346278069124
OR4K15:3utr	-9.64327466553287e-17	0.0037100402057056413
chr10:75136200-75137000:enhancers	-9.64327466553287e-17	0.0037146458324458214
DCDC1:3utr	-9.64327466553287e-17	0.003719251508028537
PPP4R4:promCore	-9.64327466553287e-17	0.003723857232454727
CNTNAP4:promCore	-9.64327466553287e-17	0.0037284630057255247
chr8:77639200-77640200:enhancers	-9.64327466553287e-17	0.003733068827841869
CYC1:5utr	-9.64327466553287e-17	0.0037376746988048927
GALNT8:3utr	-9.64327466553287e-17	0.0037422806186155353
PPP1R36:3utr	-9.64327466553287e-17	0.003746886587274881
chr2:73219000-73221400:enhancers	-9.64327466553287e-17	0.003751492604784015
LPAR4:5utr	-9.64327466553287e-17	0.003756098671143876
VILL:5utr	-9.64327466553287e-17	0.0037607047863555975
SLC30A5:5utr	-9.64327466553287e-17	0.003765310950420118
CNPY1:promCore	-9.64327466553287e-17	0.0037699171633385235
chr15:37061000-37061800:enhancers	-9.64327466553287e-17	0.003774523425111898
CYB561:5utr	-9.64327466553287e-17	0.003779129735741181
VKORC1L1:5utr	-9.64327466553287e-17	0.0037837360952275067
FATE1:5utr	-9.64327466553287e-17	0.003788342503571813
chr8:82334200-82337200:enhancers	-9.64327466553287e-17	0.0037929489607752345
DCST2:3utr	-9.64327466553287e-17	0.00379755546683871
chr7:30240600-30241800:enhancers	-9.64327466553287e-17	0.003802162021763325
chr15:34094200-34094800:enhancers	-9.64327466553287e-17	0.0038067686255501645
TMEM80:5utr	-9.64327466553287e-17	0.003811375278200168
chr2:216900400-216901800:enhancers	-9.64327466553287e-17	0.003815981979714469
chr2:216909600-216910200:enhancers	-9.64327466553287e-17	0.0038205887300940067
CPXCR1:promCore	-9.64327466553287e-17	0.003825195529339916
CHST12:3utr	-9.64327466553287e-17	0.003829802377453136
OR52K1:3utr	-9.64327466553287e-17	0.003834409274434751
LRFN3:5utr	-9.64327466553287e-17	0.003839016220285848
OR52H1:3utr	-9.64327466553287e-17	0.0038436232150073656
DBH:5utr	-9.64327466553287e-17	0.003848230258600438
MTRNR2L7:5utr	-9.64327466553287e-17	0.0038528373510660053
MTRNR2L8:5utr	-9.64327466553287e-17	0.0038574444924051525
chr15:100251400-100252400:enhancers	-9.64327466553287e-17	0.0038620516826189657
TCEAL6:3utr	-9.64327466553287e-17	0.003866658921708384
WDR83:3utr	-9.64327466553287e-17	0.003871266209674542
chr15:23005200-23007400:enhancers	-9.64327466553287e-17	0.0038758735465183793
TCEAL2:3utr	-9.64327466553287e-17	0.003880480932241031
CHRNA3:3utr	-9.64327466553287e-17	0.0038850883668434355
MTX3:5utr	-9.64327466553287e-17	0.00388969585032668
DACT2:5utr	-9.64327466553287e-17	0.0038943033826918496
CHRM4:3utr	-9.64327466553287e-17	0.0038989109639398843
COPS8:promCore	-9.64327466553287e-17	0.0039035185940719187
SLC29A3:5utr	-9.64327466553287e-17	0.003908126273088893
LPPR5:5utr	-9.64327466553287e-17	0.003912734000991941
SLC2A10:5utr	-9.64327466553287e-17	0.003917341777782004
CYSLTR2:5utr	-9.64327466553287e-17	0.003921949603460167
FOXD4L5:promCore	-9.64327466553287e-17	0.003926557478027517
CYP51A1:5utr	-9.64327466553287e-17	0.003931165401484992
CYP4Z1:5utr	-9.64327466553287e-17	0.00393577337383373
IGSF21:5utr	-9.64327466553287e-17	0.003940381395074669
CYP4F31P:5utr	-9.64327466553287e-17	0.003944989465208944
MUC7:5utr	-9.64327466553287e-17	0.003949597584237496
chr2:216935200-216941000:enhancers	-9.64327466553287e-17	0.003954205752161411
CYP3A7:5utr	-9.64327466553287e-17	0.003958813968981775
OR52K2:3utr	-9.64327466553287e-17	0.003963422234699528
VNN1:5utr	-9.64327466553287e-17	0.003968030549315806
MYH11:5utr	-9.64327466553287e-17	0.00397263891283155
VSTM5:5utr	-9.64327466553287e-17	0.003977247325247844
SALL3:5utr	-9.64327466553287e-17	0.003981855786565776
VSX2:5utr	-9.64327466553287e-17	0.003986464296786288
MYOG:5utr	-9.64327466553287e-17	0.003991072855910512
OR2AT4:3utr	-9.64327466553287e-17	0.0039956814639393904
LMNB2:5utr	-9.64327466553287e-17	0.004000290120874058
TAS2R19:3utr	-9.64327466553287e-17	0.004004898826715456
chr8:98635000-98635800:enhancers	-9.64327466553287e-17	0.004009507581464671
chr12:9194200-9194800:enhancers	-9.64327466553287e-17	0.004014116385122789
MZB1:5utr	-9.64327466553287e-17	0.004018725237690752
CTLA4:5utr	-9.64327466553287e-17	0.004023334139169694
GABRA3:promCore	-9.64327466553287e-17	0.004027943089560557
GABRA6:promCore	-9.64327466553287e-17	0.004032552088864475
CHST8:promCore	-9.64327466553287e-17	0.004037161137082391
VWC2:5utr	-9.64327466553287e-17	0.004041770234215389
NAA11:5utr	-9.64327466553287e-17	0.004046379380264559
S1PR4:5utr	-9.64327466553287e-17	0.00405098857523084
TARBP1:3utr	-9.64327466553287e-17	0.004055597819115369
chr12:91503000-91503800:enhancers	-9.64327466553287e-17	0.004060207111919085
LMAN1:5utr	-9.64327466553287e-17	0.004064816453643125
chr1:6393600-6397800:enhancers	-9.64327466553287e-17	0.0040694258442884315
CTD-2054N24.2:5utr	-9.64327466553287e-17	0.00407403528385609
TAF6L:3utr	-9.64327466553287e-17	0.004078644772347187
FCGR3A:5utr	-9.64327466553287e-17	0.004083254309762665
CTC-512J12.6:5utr	-9.64327466553287e-17	0.00408786389610366
OR1J1:3utr	-9.64327466553287e-17	0.004092473531371112
PRAMEF13:3utr	-9.64327466553287e-17	0.00409708321556611
SMIM20:3utr	-9.64327466553287e-17	0.004101692948689739
CHDC2:promCore	-9.64327466553287e-17	0.004106302730742943
TAS2R38:3utr	-9.64327466553287e-17	0.004110912561726856
OR4C13:3utr	-9.64327466553287e-17	0.004115522441642421
VSTM2B:5utr	-9.64327466553287e-17	0.004120132370490773
ZBTB4:3utr	-9.64327466553287e-17	0.004124742348272854
OR4C11:3utr	-9.64327466553287e-17	0.004129352374989751
YIF1A:3utr	-9.64327466553287e-17	0.004133962450642553
CGB:3utr	-9.64327466553287e-17	0.0041385725752322
CGB8:3utr	-9.64327466553287e-17	0.004143182748759829
CGB7:3utr	-9.64327466553287e-17	0.0041477929712263805
CXCR3:5utr	-9.64327466553287e-17	0.004152403242632993
CGB5:3utr	-9.64327466553287e-17	0.004157013562980607
LONP1:5utr	-9.64327466553287e-17	0.00416162393227031
chr2:74436600-74437200:enhancers	-9.64327466553287e-17	0.00416623435050319
CGB2:3utr	-9.64327466553287e-17	0.00417084481768019
TMEM72:5utr	-9.64327466553287e-17	0.004175455333802445
CGB1:3utr	-9.64327466553287e-17	0.004180065898870896
chr8:91223200-91224200:enhancers	-9.64327466553287e-17	0.004184676512886683
OR3A2:3utr	-9.64327466553287e-17	0.004189287175850745
chr8:91242400-91244000:enhancers	-9.64327466553287e-17	0.0041938978877641715
LOH12CR1:5utr	-9.64327466553287e-17	0.00419850864862805
CFB:3utr	-9.64327466553287e-17	0.0042031194584433215
CWF19L2:5utr	-9.64327466553287e-17	0.004207730317211124
chr12:92582600-92583200:enhancers	-9.64327466553287e-17	0.0042123412249324005
chr8:93162600-93163800:enhancers	-9.64327466553287e-17	0.0042169521816082375
ZAR1:3utr	-9.64327466553287e-17	0.004221563187239724
CLDN18:promCore	-9.64327466553287e-17	0.004226174241827802
CUTC:5utr	-9.64327466553287e-17	0.004230785345373607
HELT:3utr	-9.64327466553287e-17	0.004235396497878084
CUL2:5utr	-9.64327466553287e-17	0.004240007699342369
FUT11:promCore	-9.64327466553287e-17	0.004244618949767403
FBXL7:5utr	-9.64327466553287e-17	0.004249230249154277
OR2H1:3utr	-9.64327466553287e-17	0.004253841597504076
TAS2R50:3utr	-9.64327466553287e-17	0.004258452994817746
DCXR:3utr	-9.64327466553287e-17	0.004263064441096421
CYLC2:promCore	-9.64327466553287e-17	0.004267675936341046
PPP1R12B:promCore	-9.64327466553287e-17	0.004272287480552757
PPIAL4A:3utr	-9.64327466553287e-17	0.0042768990737324965
LRTM2:5utr	-9.64327466553287e-17	0.004281510715881354
SLC25A12:5utr	-9.64327466553287e-17	0.004286122407000417
DIP2C:5utr	-9.64327466553287e-17	0.004290734147090629
POLG2:3utr	-9.64327466553287e-17	0.004295345936153127
FGFBP1:promCore	-9.64327466553287e-17	0.004299957774188854
TNNI3:5utr	-9.64327466553287e-17	0.004304569661198899
DIAPH2:5utr	-9.64327466553287e-17	0.00430918159718435
OR11H6:promCore	-9.64327466553287e-17	0.0043137935821461505
OR11G2:promCore	-9.64327466553287e-17	0.004318405616085438
chr2:220073400-220076400:enhancers	-9.64327466553287e-17	0.004323017699003155
chr2:61940200-61941400:enhancers	-9.64327466553287e-17	0.00432762983090044
TNMD:5utr	-9.64327466553287e-17	0.0043322420117782355
LRRIQ3:5utr	-9.64327466553287e-17	0.00433685424163763
POU3F4:promCore	-9.64327466553287e-17	0.004341466520479714
chr1:87857600-87861200:enhancers	-9.64327466553287e-17	0.004346078848305428
chr1:87835000-87836800:enhancers	-9.64327466553287e-17	0.004350691225115912
GDF15:3utr	-9.64327466553287e-17	0.004355303650912109
chr2:219828600-219829600:enhancers	-9.64327466553287e-17	0.004359916125695157
CLHC1:3utr	-9.64327466553287e-17	0.004364528649465997
MRPS24:5utr	-9.64327466553287e-17	0.0043691412222257205
chr13:29594000-29594600:enhancers	-9.64327466553287e-17	0.004373753843975417
chr5:110796800-110797800:enhancers	-9.64327466553287e-17	0.0043783665147160275
chr5:110783000-110783800:enhancers	-9.64327466553287e-17	0.004382979234448693
TNIP1:5utr	-9.64327466553287e-17	0.004387592003174354
chr5:110722000-110722800:enhancers	-9.64327466553287e-17	0.004392204820894151
USH1C:3utr	-9.64327466553287e-17	0.004396817687609025
USMG5:3utr	-9.64327466553287e-17	0.004401430603320068
chr5:110698800-110701000:enhancers	-9.64327466553287e-17	0.004406043568028368
UNC5C:5utr	-9.64327466553287e-17	0.004410656581734869
chr1:91976200-91977600:enhancers	-9.64327466553287e-17	0.0044152696444407094
FAM27B:5utr	-9.64327466553287e-17	0.004419882756146833
chr13:37600600-37602000:enhancers	-9.64327466553287e-17	0.004424495916854328
DKFZP779L1853:5utr	-9.64327466553287e-17	0.004429109126564286
chr14:55618600-55619400:enhancers	-9.64327466553287e-17	0.004433722385277649
OR1L1:promCore	-9.64327466553287e-17	0.0044383356929955575
PAF1:3utr	-9.64327466553287e-17	0.004442949049718953
chr14:55646800-55648400:enhancers	-9.64327466553287e-17	0.004447562455448976
chr1:96419600-96420600:enhancers	-9.64327466553287e-17	0.0044521759101865685
SLC22A7:5utr	-9.64327466553287e-17	0.004456789413932821
FCGR1B:promCore	-9.64327466553287e-17	0.004461402966688824
chr14:56929400-56930600:enhancers	-9.64327466553287e-17	0.004466016568455522
chr14:57710800-57711600:enhancers	-9.64327466553287e-17	0.004470630219234052
CYBB:promCore	-9.64327466553287e-17	0.004475243919025359
DLX4:5utr	-9.64327466553287e-17	0.004479857667830581
FAM19A5:5utr	-9.64327466553287e-17	0.004484471465650662
chr8:35397000-35403200:enhancers	-9.64327466553287e-17	0.004489085312486695
CXorf64:promCore	-9.64327466553287e-17	0.004493699208339766
SEMA3C:5utr	-9.64327466553287e-17	0.004498313153210821
TF:3utr	-9.64327466553287e-17	0.004502927147100999
GRID1:3utr	-9.64327466553287e-17	0.004507541190011245
FAM204A:5utr	-9.64327466553287e-17	0.004512155281942697
SLC22A9:5utr	-9.64327466553287e-17	0.004516769422896299
SLC23A1:5utr	-9.64327466553287e-17	0.0045213836128731415
DLGAP2:5utr	-9.64327466553287e-17	0.004525997851874315
UCHL3:3utr	-9.64327466553287e-17	0.004530612139900764
PABPC5:3utr	-9.64327466553287e-17	0.004535226476953628
chr13:37747200-37748200:enhancers	-9.64327466553287e-17	0.004539840863033852
CNBD2:3utr	-9.64327466553287e-17	0.004544455298142525
TOB1:5utr	-9.64327466553287e-17	0.004549069782280738
chr13:37603800-37604600:enhancers	-9.64327466553287e-17	0.004553684315449435
chr14:64683800-64686000:enhancers	-9.64327466553287e-17	0.004558298897649757
chr14:64686800-64688600:enhancers	-9.64327466553287e-17	0.004562913528882647
FAM210B:5utr	-9.64327466553287e-17	0.004567528209149246
FAM83G:5utr	-9.64327466553287e-17	0.004572142938450497
chr5:38621800-38623400:enhancers	-9.64327466553287e-17	0.004576757716787492
chr13:28759000-28759600:enhancers	-9.64327466553287e-17	0.00458137254416132
TNFRSF10C:5utr	-9.64327466553287e-17	0.004585987420572929
TNFRSF10B:5utr	-9.64327466553287e-17	0.004590602346023456
CT45A5:promCore	-9.64327466553287e-17	0.004595217320513845
CLCN1:3utr	-9.64327466553287e-17	0.004599832344045238
OR5H14:3utr	-9.64327466553287e-17	0.004604447416618579
SCNN1D:5utr	-9.64327466553287e-17	0.00460906253823496
CT45A4:promCore	-9.64327466553287e-17	0.004613677708895469
LRRC17:5utr	-9.64327466553287e-17	0.004618292928601055
GZMH:3utr	-9.64327466553287e-17	0.004622908197352855
PP13439:3utr	-9.64327466553287e-17	0.004627523515151814
FAM72A:5utr	-9.64327466553287e-17	0.004632138881999074
OR5B12:3utr	-9.64327466553287e-17	0.004636754297895578
CSRNP3:promCore	-9.64327466553287e-17	0.004641369762842418
PPA1:3utr	-9.64327466553287e-17	0.004645985276840685
chr2:217067800-217068400:enhancers	-9.64327466553287e-17	0.004650600839891325
VSIG10L:3utr	-9.64327466553287e-17	0.004655216451995478
GATC:3utr	-9.64327466553287e-17	0.0046598321131540886
DCTPP1:5utr	-9.64327466553287e-17	0.004664447823368248
chr8:59476800-59484000:enhancers	-9.64327466553287e-17	0.004669063582639049
TMX4:5utr	-9.64327466553287e-17	0.0046736793909674355
CSGALNACT2:promCore	-9.64327466553287e-17	0.004678295248354549
VWA3B:3utr	-9.64327466553287e-17	0.004682911154801333
TMUB2:5utr	-9.64327466553287e-17	0.00468752711030893
TMUB1:5utr	-9.64327466553287e-17	0.004692143114878284
ZNF32:promCore	-9.64327466553287e-17	0.004696759168510487
DCAF8:5utr	-9.64327466553287e-17	0.004701375271206632
OBSCN:promCore	-9.64327466553287e-17	0.004705991422967662
chr8:66766200-66767000:enhancers	-9.64327466553287e-17	0.004710607623794719
WDFY4:3utr	-9.64327466553287e-17	0.00471522387368875
CYSLTR1:3utr	-9.64327466553287e-17	0.004719840172650893
OR9K2:3utr	-9.64327466553287e-17	0.004724456520682095
USP17L2:5utr	-9.64327466553287e-17	0.004729072917783447
DDX50:5utr	-9.64327466553287e-17	0.0047336893639560425
OR9A2:3utr	-9.64327466553287e-17	0.004738305859200827
chr13:28703400-28704800:enhancers	-9.64327466553287e-17	0.004742922403518939
UPF2:5utr	-9.64327466553287e-17	0.004747538996911327
UPF3A:5utr	-9.64327466553287e-17	0.0047521556393791305
FAM27E3:5utr	-9.64327466553287e-17	0.004756772330923296
SDF4:5utr	-9.64327466553287e-17	0.004761389071544915
LRRC42:5utr	-9.64327466553287e-17	0.004766005861245081
CLEC14A:3utr	-9.64327466553287e-17	0.004770622700024737
OR8A1:3utr	-9.64327466553287e-17	0.004775239587885028
USP43:3utr	-9.64327466553287e-17	0.004779856524826897
MSL2:5utr	-9.64327466553287e-17	0.0047844735108514376
ZNF485:promCore	-9.64327466553287e-17	0.004789090545959742
chr2:64395400-64397000:enhancers	-9.64327466553287e-17	0.004793707630152757
PPEF1:promCore	-9.64327466553287e-17	0.004798324763431621
FAM45A:5utr	-9.64327466553287e-17	0.004802941945797284
MST1R:5utr	-9.64327466553287e-17	0.004807559177250885
CT47B1:promCore	-9.64327466553287e-17	0.004812176457793371
chr14:76234200-76235400:enhancers	-9.64327466553287e-17	0.004816793787425834
URGCP-MRPS24:5utr	-9.64327466553287e-17	0.004821411166149367
VAMP7:3utr	-9.64327466553287e-17	0.004826028593964917
SLC25A40:5utr	-9.64327466553287e-17	0.004830646070873624
chr7:41950800-41952400:enhancers	-9.64327466553287e-17	0.004835263596876435
VCX3A:3utr	-9.64327466553287e-17	0.004839881171974492
DDX60L:5utr	-9.64327466553287e-17	0.004844498796168741
USH1G:5utr	-9.64327466553287e-17	0.004849116469460275
chr14:76656800-76658000:enhancers	-9.64327466553287e-17	0.004853734191850186
VCX3B:3utr	-9.64327466553287e-17	0.0048583519633394225
chr14:76693600-76694400:enhancers	-9.64327466553287e-17	0.004862969783929124
MTA1:5utr	-9.64327466553287e-17	0.004867587653620238
SCPEP1:5utr	-9.64327466553287e-17	0.004872205572413859
chr7:101848800-101849600:enhancers	-9.64327466553287e-17	0.004876823540311078
EQTN:5utr	-9.64327466553287e-17	0.004881441557312842
GUCA2B:5utr	-9.64327466553287e-17	0.004886059623420293
RP11-293M10.1:3utr	-9.64327466553287e-17	0.004890677738634378
HBZ:5utr	-9.64327466553287e-17	0.004895295902956239
HCAR2:5utr	-9.64327466553287e-17	0.004899914116386824
PHYHIPL:5utr	-9.64327466553287e-17	0.0049045323789272234
BTRC:5utr	-9.64327466553287e-17	0.004909150690578533
AHCY:3utr	-9.64327466553287e-17	0.004913769051341698
RUVBL2:3utr	-9.64327466553287e-17	0.004918387461217862
ARRDC1:5utr	-9.64327466553287e-17	0.004923005920207971
MBOAT4:3utr	-9.64327466553287e-17	0.004927624428313167
chr2:159666200-159667200:enhancers	-9.64327466553287e-17	0.004932242985534399
chr12:110015000-110016400:enhancers	-9.64327466553287e-17	0.004936861591872757
BTN3A2:5utr	-9.64327466553287e-17	0.004941480247329338
BTN2A2:5utr	-9.64327466553287e-17	0.004946098951905087
KCNJ2:promCore	-9.64327466553287e-17	0.004950717705601147
SPC24:5utr	-9.64327466553287e-17	0.004955336508418466
PIEZO2:5utr	-9.64327466553287e-17	0.0049599553603581845
LITAF:3utr	-9.64327466553287e-17	0.004964574261421252
BTG4:5utr	-9.64327466553287e-17	0.00496919321160876
ARSI:5utr	-9.64327466553287e-17	0.0049738122109218045
RLTPR:3utr	-9.64327466553287e-17	0.004978431259361331
chr17:79813000-79815200:enhancers	-9.64327466553287e-17	0.0049830503569284835
ART4:5utr	-9.64327466553287e-17	0.0049876695036242084
AK8:3utr	-9.64327466553287e-17	0.0049922886994496
SF3B4:3utr	-9.64327466553287e-17	0.0049969079444057525
FAM221B:3utr	-9.64327466553287e-17	0.005001527238493612
ELMO2:3utr	-9.64327466553287e-17	0.005006146581714324
JUNB:5utr	-9.64327466553287e-17	0.005010765974068834
chr11:67933200-67935000:enhancers	-9.64327466553287e-17	0.005015385415558285
C11orf30:5utr	-9.64327466553287e-17	0.0050200049061836245
TAS1R3:5utr	-9.64327466553287e-17	0.005024624445945948
SLC36A1:promCore	-9.64327466553287e-17	0.0050292440348463485
AJAP1:5utr	-9.64327466553287e-17	0.0050338636728857735
PHAX:5utr	-9.64327466553287e-17	0.005038483360065367
KCNA4:promCore	-9.64327466553287e-17	0.005043103096386076
PHEX:5utr	-9.64327466553287e-17	0.0050477228818490445
HAUS6:5utr	-9.64327466553287e-17	0.00505234271645522
HSD17B7:5utr	-9.64327466553287e-17	0.005056962600205697
JAK2:3utr	-9.64327466553287e-17	0.005061582533101568
G053636:lncrna.ncrna	-9.64327466553287e-17	0.005066202515143784
SFTA3:3utr	-9.64327466553287e-17	0.005070822546333486
SPATA8:5utr	-9.64327466553287e-17	0.005075442626671624
C10orf25:5utr	-9.64327466553287e-17	0.005080062756159339
RUNDC1:3utr	-9.64327466553287e-17	0.005084682934797581
G027414:lncrna.ncrna	-9.64327466553287e-17	0.005089303162587443
chr4:103059800-103061600:enhancers	-9.64327466553287e-17	0.005093923439530022
LIPJ:3utr	-9.64327466553287e-17	0.005098543765626263
G052084:lncrna.ncrna	-9.64327466553287e-17	0.005103164140877313
PTPRB:5utr	-9.64327466553287e-17	0.005107784565284118
chr4:102614800-102615400:enhancers	-9.64327466553287e-17	0.005112405038847773
TMEM178A:promCore	-9.64327466553287e-17	0.0051170255615693725
ARPC5L:5utr	-9.64327466553287e-17	0.005121646133449866
SLITRK4:promCore	-9.64327466553287e-17	0.005126266754490397
TRIM60:promCore	-9.64327466553287e-17	0.005130887424691913
SPDL1:5utr	-9.64327466553287e-17	0.005135508144055559
ZNF32-AS1:lncrna.ncrna	-9.64327466553287e-17	0.005140128912582282
chr6:38448600-38450800:enhancers	-9.64327466553287e-17	0.005144749730273178
G047197:lncrna.ncrna	-9.64327466553287e-17	0.005149370597129342
SPEM1:5utr	-9.64327466553287e-17	0.005153991513151723
LMX1A:3utr	-9.64327466553287e-17	0.005158612478341464
SPEN:5utr	-9.64327466553287e-17	0.005163233492699513
chr3:8881600-8882800:enhancers	-9.64327466553287e-17	0.005167854556227015
SNAI2:promCore	-9.64327466553287e-17	0.00517247566892492
PKD1:5utr	-9.64327466553287e-17	0.005177096830794321
chr19:10220000-10223000:enhancers	-9.64327466553287e-17	0.005181718041836315
ABHD2:5utr	-9.64327466553287e-17	0.0051863393020518496
BORA:5utr	-9.64327466553287e-17	0.005190960611442069
PKIA:5utr	-9.64327466553287e-17	0.005195581970007923
RNASET2:3utr	-9.64327466553287e-17	0.005200203377750556
chr3:87235800-87236400:enhancers	-9.64327466553287e-17	0.005204824834670916
G046750:lncrna.ncrna	-9.64327466553287e-17	0.005209446340770098
RP11-67L3.2:lncrna.ncrna	-9.64327466553287e-17	0.0052140678960491986
TREX2:promCore	-9.64327466553287e-17	0.0052186895005091665
AL049747.1:3utr	-9.64327466553287e-17	0.005223311154151146
RNF103-CHMP3:3utr	-9.64327466553287e-17	0.005227932856976087
RNF113A:3utr	-9.64327466553287e-17	0.005232554608985083
EMP3:3utr	-9.64327466553287e-17	0.005237176410179232
chr2:157557200-157561600:enhancers	-9.64327466553287e-17	0.005241798260559483
RARS:5utr	-9.64327466553287e-17	0.005246420160126978
IZUMO4:5utr	-9.64327466553287e-17	0.00525104210888267
FAM24B:3utr	-9.64327466553287e-17	0.005255664106827701
PITHD1:5utr	-9.64327466553287e-17	0.0052602861539630215
AKAP14:3utr	-9.64327466553287e-17	0.005264908250289727
SERPINI1:3utr	-9.64327466553287e-17	0.005269530395808914
BTBD11:5utr	-9.64327466553287e-17	0.005274152590521531
TRIM49D1:promCore	-9.64327466553287e-17	0.005278774834428722
AGK:5utr	-9.64327466553287e-17	0.00528339712753144
chr12:109071200-109072400:enhancers	-9.64327466553287e-17	0.005288019469830826
chr11:17873200-17874200:enhancers	-9.64327466553287e-17	0.005292641861327832
G029071:lncrna.ncrna	-9.64327466553287e-17	0.005297264302023552
ASAH1:5utr	-9.64327466553287e-17	0.005301886791919085
AKAP8:3utr	-9.64327466553287e-17	0.005306509331015378
RASGRF2:5utr	-9.64327466553287e-17	0.005311131919313578
HAT1:5utr	-9.64327466553287e-17	0.005315754556814633
BSDC1:5utr	-9.64327466553287e-17	0.0053203772435196405
PTPRQ:5utr	-9.64327466553287e-17	0.005324999979429697
ASAP3:5utr	-9.64327466553287e-17	0.005329622764545751
chr6:12394000-12394600:enhancers	-9.64327466553287e-17	0.00533424559886895
BRMS1:5utr	-9.64327466553287e-17	0.005338868482400241
EXOC3:3utr	-9.64327466553287e-17	0.005343491415140771
MAPK6:3utr	-9.64327466553287e-17	0.00534811439709149
STX18:promCore	-9.64327466553287e-17	0.005352737428253494
PIR:5utr	-9.64327466553287e-17	0.0053573605086278805
chr3:155044800-155046400:enhancers	-9.64327466553287e-17	0.005361983638215598
FAM24A:3utr	-9.64327466553287e-17	0.005366606817017793
AKR1CL1:3utr	-9.64327466553287e-17	0.005371230045035416
PIN1:5utr	-9.64327466553287e-17	0.005375853322269611
MAN2B1:3utr	-9.64327466553287e-17	0.00538047664872133
SRRD:5utr	-9.64327466553287e-17	0.005385100024391668
chr6:43492200-43492800:enhancers	-9.64327466553287e-17	0.005389723449281724
chr1:100643200-100645000:enhancers	-9.64327466553287e-17	0.005394346923392445
chr1:100665400-100666000:enhancers	-9.64327466553287e-17	0.00539897044672498
ARHGAP19:5utr	-9.64327466553287e-17	0.005403594019280278
LGI2:promCore	-9.64327466553287e-17	0.005408217641059485
TAF7L:promCore	-9.64327466553287e-17	0.005412841312063551
PDZD8:5utr	-9.64327466553287e-17	0.005417465032293574
C17orf112:5utr	-9.64327466553287e-17	0.005422088801750649
SPANXD:5utr	-9.64327466553287e-17	0.005426712620435728
LGALS7B:3utr	-9.64327466553287e-17	0.005431336488349957
chr11:6531800-6532400:enhancers	-9.64327466553287e-17	0.005435960405494287
ADAMDEC1:3utr	-9.64327466553287e-17	0.005440584371869814
chr19:2129200-2131000:enhancers	-9.64327466553287e-17	0.005445208387477635
SPANXN2:5utr	-9.64327466553287e-17	0.0054498324523187015
AL359091.2:5utr	-9.64327466553287e-17	0.00545445656639416
FABP12:3utr	-9.64327466553287e-17	0.00545908072970496
RP11-438L19.1:lncrna.ncrna	-9.64327466553287e-17	0.005463704942252249
AL356356.1:5utr	-9.64327466553287e-17	0.0054683292040369775
EIF3B:3utr	-9.64327466553287e-17	0.005472953515060242
GUCA2A:5utr	-9.64327466553287e-17	0.005477577875323141
AL355490.1:5utr	-9.64327466553287e-17	0.005482202284826624
GUCD1:5utr	-9.64327466553287e-17	0.00548682674357184
IL7R:5utr	-9.64327466553287e-17	0.005491451251559737
G072492:lncrna.ncrna	-9.64327466553287e-17	0.005496075808791463
EIF1B:3utr	-9.64327466553287e-17	0.005500700415267968
LGR5:3utr	-9.64327466553287e-17	0.005505325070990352
PDS5B:5utr	-9.64327466553287e-17	0.00550994977595971
BRCC3:3utr	-9.64327466553287e-17	0.005514574530176995
chr6:154543200-154547800:enhancers	-9.64327466553287e-17	0.0055191993336433515
chr3:39066400-39067400:enhancers	-9.64327466553287e-17	0.005523824186359732
chr3:39069600-39070400:enhancers	-9.64327466553287e-17	0.005528449088327284
PRDM4:5utr	-9.64327466553287e-17	0.005533074039546958
chr6:154578200-154580000:enhancers	-9.64327466553287e-17	0.005537699040019852
PRDM12:5utr	-9.64327466553287e-17	0.0055423240897470635
BSX:3utr	-9.64327466553287e-17	0.005546949188729544
G081095:lncrna.ncrna	-9.64327466553287e-17	0.00555157433696844
MIOS:3utr	-9.64327466553287e-17	0.005556199534464704
PTGER3:5utr	-9.64327466553287e-17	0.005560824781219433
PDK2:5utr	-9.64327466553287e-17	0.005565450077233725
G080584:lncrna.ncrna	-9.64327466553287e-17	0.005570075422508532
MILR1:3utr	-9.64327466553287e-17	0.005574700817045002
MIDN:3utr	-9.64327466553287e-17	0.005579326260844086
IL7:5utr	-9.64327466553287e-17	0.005583951753906929
BRF2:3utr	-9.64327466553287e-17	0.005588577296234486
STPG2:5utr	-9.64327466553287e-17	0.005593202887827852
chr1:100607800-100608400:enhancers	-9.64327466553287e-17	0.005597828528688128
ARHGAP19-SLIT1:5utr	-9.64327466553287e-17	0.005602454218816265
chr6:114214200-114216400:enhancers	-9.64327466553287e-17	0.00560707995821341
chr1:100629800-100631400:enhancers	-9.64327466553287e-17	0.005611705746880514
chr6:114270000-114270800:enhancers	-9.64327466553287e-17	0.005616331584818725
chr4:11845000-11846200:enhancers	-9.64327466553287e-17	0.005620957472028995
chr4:11833200-11834200:enhancers	-9.64327466553287e-17	0.0056255834085124235
chr4:11156600-11157800:enhancers	-9.64327466553287e-17	0.005630209394270108
MFSD3:3utr	-9.64327466553287e-17	0.005634835429302999
SHBG:3utr	-9.64327466553287e-17	0.005639461513612247
MEPE:3utr	-9.64327466553287e-17	0.005644087647198802
SLC26A7:promCore	-9.64327466553287e-17	0.0056487138300638125
G024669:lncrna.ncrna	-9.64327466553287e-17	0.00565334006220823
AL020996.1:5utr	-9.64327466553287e-17	0.005657966343633154
RHBG:3utr	-9.64327466553287e-17	0.005662592674339682
chr3:42049600-42050200:enhancers	-9.64327466553287e-17	0.005667219054328767
HSPA13:5utr	-9.64327466553287e-17	0.005671845483601558
RBM33:5utr	-9.64327466553287e-17	0.005676471962159005
SV2A:promCore	-9.64327466553287e-17	0.005681098490002209
JMY:promCore	-9.64327466553287e-17	0.005685725067132267
LIN37:3utr	-9.64327466553287e-17	0.005690351693550133
C12orf36:5utr	-9.64327466553287e-17	0.005694978369256953
G060855:lncrna.ncrna	-9.64327466553287e-17	0.005699605094253682
AF165138.7:3utr	-9.64327466553287e-17	0.005704231868541466
LIN7B:3utr	-9.64327466553287e-17	0.0057088586921212586
chr1:109237800-109246200:enhancers	-9.64327466553287e-17	0.005713485564994158
KAL1:promCore	-9.64327466553287e-17	0.0057181124871612645
C11orf91:5utr	-9.64327466553287e-17	0.00572273945862353
G057727:lncrna.ncrna	-9.64327466553287e-17	0.005727366479382102
PGLS:5utr	-9.64327466553287e-17	0.005731993549437935
chr3:189515200-189516000:enhancers	-9.64327466553287e-17	0.005736620668792176
chr3:44874200-44875200:enhancers	-9.64327466553287e-17	0.005741247837445777
chr3:189505200-189505800:enhancers	-9.64327466553287e-17	0.005745875055399839
TMEM139:promCore	-9.64327466553287e-17	0.005750502322655462
chr11:66467800-66469400:enhancers	-9.64327466553287e-17	0.005755129639213596
PTP4A2:5utr	-9.64327466553287e-17	0.0057597570050753905
HSPA4:5utr	-9.64327466553287e-17	0.0057643844202418
SPATA17:5utr	-9.64327466553287e-17	0.005769011884713923
C15orf40:5utr	-9.64327466553287e-17	0.005773639398492858
KCND2:5utr	-9.64327466553287e-17	0.0057782669615795606
LFNG:promCore	-9.64327466553287e-17	0.005782894573975177
chr1:174235400-174237400:enhancers	-9.64327466553287e-17	0.0057875222356806606
METTL3:3utr	-9.64327466553287e-17	0.0057921499466971615
PFDN4:5utr	-9.64327466553287e-17	0.005796777707025631
PPP5C:5utr	-9.64327466553287e-17	0.005801405516667171
C14orf2:5utr	-9.64327466553287e-17	0.005806033375622879
chr4:109830800-109831400:enhancers	-9.64327466553287e-17	0.00581066128389371
RP11-46J23.1:lncrna.ncrna	-9.64327466553287e-17	0.0058152892414808114
PTPN23:5utr	-9.64327466553287e-17	0.005819917248385137
SLC25A6:promCore	-9.64327466553287e-17	0.005824545304607837
G065824:lncrna.ncrna	-9.64327466553287e-17	0.005829173410149863
RSPH10B2:3utr	-9.64327466553287e-17	0.005833801565012316
chr6:159196000-159196600:enhancers	-9.64327466553287e-17	0.005838429769196295
GZMB:5utr	-9.64327466553287e-17	0.005843058022702755
G063246:lncrna.ncrna	-9.64327466553287e-17	0.005847686325532845
JAKMIP1:promCore	-9.64327466553287e-17	0.005852314677687517
KCNA4:5utr	-9.64327466553287e-17	0.005856943079167921
G005248:lncrna.ncrna	-9.64327466553287e-17	0.00586157152997501
BEX5:3utr	-9.64327466553287e-17	0.005866200030109885
SYNDIG1:promCore	-9.64327466553287e-17	0.0058708285795736476
BEX1:3utr	-9.64327466553287e-17	0.005875457178367249
G066111:lncrna.ncrna	-9.64327466553287e-17	0.005880085826491839
MIPEP:3utr	-9.64327466553287e-17	0.005884714523948373
chr3:86863200-86865600:enhancers	-9.64327466553287e-17	0.005889343270737949
TADA2B:5utr	-9.64327466553287e-17	0.00589397206686167
PMFBP1:5utr	-9.64327466553287e-17	0.005898600912320488
HIST1H4I:5utr	-9.64327466553287e-17	0.005903229807115553
POTEJ:5utr	-9.64327466553287e-17	0.005907858751247819
chr11:88308600-88309200:enhancers	-9.64327466553287e-17	0.005912487744718436
PMS1:5utr	-9.64327466553287e-17	0.005917116787528358
RP3-523E19.2:lncrna.ncrna	-9.64327466553287e-17	0.005921745879678684
ADAMTSL4-AS1:5utr	-9.64327466553287e-17	0.005926375021170517
SYNE1:5utr	-9.64327466553287e-17	0.00593100421200481
POTEI:5utr	-9.64327466553287e-17	0.005935633452182712
chr11:88008800-88011000:enhancers	-9.64327466553287e-17	0.005940262741705179
chr6:130646000-130648000:enhancers	-9.64327466553287e-17	0.005944892080573359
chr6:31120200-31120800:enhancers	-9.64327466553287e-17	0.005949521468788206
SPPL2C:5utr	-9.64327466553287e-17	0.0059541509063508235
RP4-612B15.3:lncrna.ncrna	-9.64327466553287e-17	0.00595878039326231
HOXB9:5utr	-9.64327466553287e-17	0.005963409929523621
MAN2A1:promCore	-9.64327466553287e-17	0.005968039515135906
chr3:5072800-5074800:enhancers	-9.64327466553287e-17	0.005972669150100119
POTED:5utr	-9.64327466553287e-17	0.00597729883441741
PYROXD2:5utr	-9.64327466553287e-17	0.005981928568088735
AZU1:5utr	-9.64327466553287e-17	0.005986558351115193
chr6:30679600-30681200:enhancers	-9.64327466553287e-17	0.005991188183497887
chr3:62196800-62198000:enhancers	-9.64327466553287e-17	0.00599581806523777
RPL37AP8:lncrna.ncrna	-9.64327466553287e-17	0.006000447996335994
SPANXN3:promCore	-9.64327466553287e-17	0.006005077976793512
AP006621.5:3utr	-9.64327466553287e-17	0.006009708006611426
HIST1H4H:5utr	-9.64327466553287e-17	0.006014338085790837
chr6:130628800-130629600:enhancers	-9.64327466553287e-17	0.0060189682143327004
PLGRKT:5utr	-9.64327466553287e-17	0.006023598392238166
ITGA3:5utr	-9.64327466553287e-17	0.00602822861950819
HIST1H2BE:5utr	-9.64327466553287e-17	0.00603285889614392
chr3:69170000-69171200:enhancers	-9.64327466553287e-17	0.006037489222146313
ALPI:3utr	-9.64327466553287e-17	0.006042119597516469
MAGEE2:promCore	-9.64327466553287e-17	0.006046750022255492
AC135983.2:5utr	-9.64327466553287e-17	0.0060513804963643345
chr11:93754200-93755800:enhancers	-9.64327466553287e-17	0.006056011019844148
SSX5:promCore	-9.64327466553287e-17	0.006060641592695888
RABEPK:5utr	-9.64327466553287e-17	0.006065272214920705
RABEP2:5utr	-9.64327466553287e-17	0.006069902886519554
INVS:5utr	-9.64327466553287e-17	0.006074533607493536
chr11:31777600-31779400:enhancers	-9.64327466553287e-17	0.006079164377843754
SRC:5utr	-9.64327466553287e-17	0.006083795197571163
RNF6:3utr	-9.64327466553287e-17	0.006088426066676913
HOXD12:5utr	-9.64327466553287e-17	0.00609305698516196
chr11:4085800-4091600:enhancers	-9.64327466553287e-17	0.006097687953027455
HIST1H3D:5utr	-9.64327466553287e-17	0.006102318970274352
ISX:5utr	-9.64327466553287e-17	0.006106950036903755
chr11:89347200-89348000:enhancers	-9.64327466553287e-17	0.006111581152916765
HOXC8:5utr	-9.64327466553287e-17	0.006116212318314337
KIAA0895L:3utr	-9.64327466553287e-17	0.006120843533097622
chr11:89339800-89341000:enhancers	-9.64327466553287e-17	0.006125474797267577
chr6:130644000-130644600:enhancers	-9.64327466553287e-17	0.0061301061108253035
KIF2B:promCore	-9.64327466553287e-17	0.006134737473771903
AP003068.23:3utr	-9.64327466553287e-17	0.006139368886108332
ROMO1:3utr	-9.64327466553287e-17	0.006144000347835741
ATP9A:5utr	-9.64327466553287e-17	0.006148631858955086
RAB22A:5utr	-9.64327466553287e-17	0.006153263419467518
chr6:131964200-131964800:enhancers	-9.64327466553287e-17	0.006157895029373994
ATP2C1:5utr	-9.64327466553287e-17	0.006162526688675615
SPRY1:promCore	-9.64327466553287e-17	0.006167158397373484
RP11-1102P16.1:3utr	-9.64327466553287e-17	0.006171790155468556
chr6:131972800-131974200:enhancers	-9.64327466553287e-17	0.006176421962961984
KLHL6:promCore	-9.64327466553287e-17	0.006181053819854723
QSOX1:5utr	-9.64327466553287e-17	0.006185685726147924
RP11-144F15.1:3utr	-9.64327466553287e-17	0.006190317681842544
LRRC4C:3utr	-9.64327466553287e-17	0.006194949686939686
ATP5B:5utr	-9.64327466553287e-17	0.006199581741440451
ATP6V1B2:5utr	-9.64327466553287e-17	0.006204213845345797
chr6:132246400-132247600:enhancers	-9.64327466553287e-17	0.0062088459986568735
ATP6V0E2:5utr	-9.64327466553287e-17	0.006213478201374639
HOMER2:5utr	-9.64327466553287e-17	0.006218110453500244
chr6:132291400-132292200:enhancers	-9.64327466553287e-17	0.006222742755034645
LRRC45:3utr	-9.64327466553287e-17	0.006227375105978944
KIF1A:3utr	-9.64327466553287e-17	0.006232007506334245
FAM47A:3utr	-9.64327466553287e-17	0.006236639956101504
SPTB:5utr	-9.64327466553287e-17	0.006241272455281873
chr2:179303200-179304400:enhancers	-9.64327466553287e-17	0.0062459050038763085
SAP25:3utr	-9.64327466553287e-17	0.006250537601885914
RP11-10A14.4:3utr	-9.64327466553287e-17	0.006255170249311791
chr6:131961000-131961800:enhancers	-9.64327466553287e-17	0.0062598029461548976
ATR:5utr	-9.64327466553287e-17	0.006264435692416385
KIAA1683:3utr	-9.64327466553287e-17	0.00626906848809721
chr6:30080000-30082400:enhancers	-9.64327466553287e-17	0.006273701333198525
SPIN2A:promCore	-9.64327466553287e-17	0.006278334227721286
chr11:4077800-4082600:enhancers	-9.64327466553287e-17	0.006282967171666597
chr3:169887800-169890600:enhancers	-9.64327466553287e-17	0.0062876001650355616
AVIL:5utr	-9.64327466553287e-17	0.006292233207829135
SPIN2B:promCore	-9.64327466553287e-17	0.006296866300048472
LRRC69:3utr	-9.64327466553287e-17	0.006301499441694527
ACPP:5utr	-9.64327466553287e-17	0.006306132632768453
AUNIP:5utr	-9.64327466553287e-17	0.006310765873271207
IQCC:5utr	-9.64327466553287e-17	0.006315399163203893
SPTLC3:5utr	-9.64327466553287e-17	0.006320032502567615
AC114783.1:5utr	-9.64327466553287e-17	0.006324665891363329
ROPN1L:3utr	-9.64327466553287e-17	0.006329299329592187
LRRC29:3utr	-9.64327466553287e-17	0.006333932817255148
KIR3DL2:3utr	-9.64327466553287e-17	0.0063385663543533135
ANXA8L1:3utr	-9.64327466553287e-17	0.006343199940887789
KIR3DL1:3utr	-9.64327466553287e-17	0.0063478335768595295
chr3:170332000-170332800:enhancers	-9.64327466553287e-17	0.006352467262269691
TMX4:promCore	-9.64327466553287e-17	0.0063571009971192275
chr1:153825800-153827600:enhancers	-9.64327466553287e-17	0.006361734781409294
chr2:1807400-1808800:enhancers	-9.64327466553287e-17	0.006366368615140846
POGK:5utr	-9.64327466553287e-17	0.006371002498314989
RP11-1026M7.2:3utr	-9.64327466553287e-17	0.006375636430932826
ATRX:5utr	-9.64327466553287e-17	0.006380270412995315
chr1:154076800-154077600:enhancers	-9.64327466553287e-17	0.0063849044445036095
ASCL1:5utr	-9.64327466553287e-17	0.006389538525458665
ATF7IP2:5utr	-9.64327466553287e-17	0.006394172655861636
AC107021.1:5utr	-9.64327466553287e-17	0.006398806835713479
chr3:48373400-48374400:enhancers	-9.64327466553287e-17	0.0064034410650153
BIRC6:5utr	-9.64327466553287e-17	0.006408075343768201
RP11-745O10.2:lncrna.ncrna	-9.64327466553287e-17	0.00641270967197314
PLAC9:5utr	-9.64327466553287e-17	0.006417344049631272
STK25:promCore	-9.64327466553287e-17	0.0064219784767435536
chr6:134589600-134590600:enhancers	-9.64327466553287e-17	0.0064266129533111374
chr6:36883200-36883800:enhancers	-9.64327466553287e-17	0.0064312474793349825
chr6:134550600-134551800:enhancers	-9.64327466553287e-17	0.006435882054816192
BIN3:5utr	-9.64327466553287e-17	0.006440516679755871
chr1:163200600-163201800:enhancers	-9.64327466553287e-17	0.006445151354154977
ASPA:5utr	-9.64327466553287e-17	0.006449786078014663
KCNK6:3utr	-9.64327466553287e-17	0.006454420851335889
HEXB:5utr	-9.64327466553287e-17	0.006459055674119757
MAGEC3:3utr	-9.64327466553287e-17	0.0064636905463673735
AL592284.1:3utr	-9.64327466553287e-17	0.006468325468079696
ADRB1:5utr	-9.64327466553287e-17	0.006472960439257877
chr6:134544800-134546400:enhancers	-9.64327466553287e-17	0.006477595459902876
chr18:22902000-22903800:enhancers	-9.64327466553287e-17	0.006482230530015847
chr18:22904800-22909600:enhancers	-9.64327466553287e-17	0.006486865649597746
SREK1:5utr	-9.64327466553287e-17	0.006491500818649679
ADRA2C:5utr	-9.64327466553287e-17	0.006496136037172752
chr2:183165000-183165800:enhancers	-9.64327466553287e-17	0.006500771305167922
HGFAC:5utr	-9.64327466553287e-17	0.006505406622636343
VIM-AS1:lncrna.ncrna	-9.64327466553287e-17	0.006510041989578973
BHLHE41:5utr	-9.64327466553287e-17	0.006514677405996966
PPFIA2:5utr	-9.64327466553287e-17	0.006519312871891282
chr3:81827400-81828400:enhancers	-9.64327466553287e-17	0.006523948387263024
ASNSD1:3utr	-9.64327466553287e-17	0.006528583952113297
TADA1:5utr	-9.64327466553287e-17	0.006533219566443061
KCNJ8:3utr	-9.64327466553287e-17	0.0065378552302534695
RANGRF:5utr	-9.64327466553287e-17	0.006542490943545481
AFP:5utr	-9.64327466553287e-17	0.006547126706320249
GNA15:5utr	-9.64327466553287e-17	0.006551762518578734
ASCL4:5utr	-9.64327466553287e-17	0.006556398380322038
chr6:134597400-134601200:enhancers	-9.64327466553287e-17	0.00656103429155127
ASCL3:3utr	-9.64327466553287e-17	0.006565670252267387
AFM:5utr	-9.64327466553287e-17	0.0065703062624715425
LPAR1:3utr	-9.64327466553287e-17	0.006574942322164696
MAGEE2:3utr	-9.64327466553287e-17	0.006579578431347954
KLHL1:3utr	-9.64327466553287e-17	0.006584214590022421
AL162389.1:3utr	-9.64327466553287e-17	0.006588850798189056
G045574:lncrna.ncrna	-9.64327466553287e-17	0.006593487055849013
AFAP1L2:5utr	-9.64327466553287e-17	0.0065981233630032525
chr3:48336000-48336800:enhancers	-9.64327466553287e-17	0.006602759719652927
PURA:5utr	-9.64327466553287e-17	0.006607396125798997
HRASLS:5utr	-9.64327466553287e-17	0.006612032581442568
BLACE:5utr	-9.64327466553287e-17	0.006616669086584745
ASB17:3utr	-9.64327466553287e-17	0.006621305641226488
AC007375.1:5utr	-9.64327466553287e-17	0.006625942245368951
ASB12:3utr	-9.64327466553287e-17	0.006630578899013093
WDFY3-AS1:lncrna.ncrna	-9.64327466553287e-17	0.00663521560216007
HGS:5utr	-9.64327466553287e-17	0.00663985235481084
S100P:3utr	-9.64327466553287e-17	0.006644489156966511
PLCD1:5utr	-9.64327466553287e-17	0.006649126008628187
ARHGEF35:3utr	-9.64327466553287e-17	0.006653762909796827
ARHGEF28:3utr	-9.64327466553287e-17	0.006658399860473587
chr6:134515400-134517000:enhancers	-9.64327466553287e-17	0.006663036860659426
MAD1L1:3utr	-9.64327466553287e-17	0.0066676739103555
KDM5D:3utr	-9.64327466553287e-17	0.0066723110095627675
ITGB3:5utr	-9.64327466553287e-17	0.0066769481582823345
chr12:102157200-102158000:enhancers	-9.64327466553287e-17	0.006681585356515308
BCDIN3D:5utr	-9.64327466553287e-17	0.006686222604262647
ADD2:5utr	-9.64327466553287e-17	0.006690859901525508
ARHGAP36:3utr	-9.64327466553287e-17	0.006695497248304849
AC074212.3:5utr	-9.64327466553287e-17	0.006700134644601776
ATF1:5utr	-9.64327466553287e-17	0.006704772090417398
SYT4:5utr	-9.64327466553287e-17	0.0067094095857526724
PLEKHJ1:5utr	-9.64327466553287e-17	0.0067140471306087555
HIST1H1E:5utr	-9.64327466553287e-17	0.006718684724986606
SUMF1:5utr	-9.64327466553287e-17	0.006723322368887381
PXDC1:5utr	-9.64327466553287e-17	0.00672796006231204
HIST1H2AC:5utr	-9.64327466553287e-17	0.006732597805261689
ARHGAP12:3utr	-9.64327466553287e-17	0.0067372355977374345
SPACA5B:promCore	-9.64327466553287e-17	0.006741873439740237
ITGAL:5utr	-9.64327466553287e-17	0.006746511331271252
PPA1:5utr	-9.64327466553287e-17	0.00675114927233144
chr11:73121800-73125400:enhancers	-9.64327466553287e-17	0.006755787262921956
PLEKHD1:5utr	-9.64327466553287e-17	0.00676042530304376
SOX3:promCore	-9.64327466553287e-17	0.006765063392697959
MAF1:3utr	-9.64327466553287e-17	0.006769701531885661
chr1:116931400-116933800:enhancers	-9.64327466553287e-17	0.006774339720607825
chr18:23659000-23662000:enhancers	-9.64327466553287e-17	0.006778977958865607
TRABD:promCore	-9.64327466553287e-17	0.006783616246659967
PPARG:5utr	-9.64327466553287e-17	0.006788254583992013
chr3:18263800-18265000:enhancers	-9.64327466553287e-17	0.006792892970862851
STARD13:promCore	-9.64327466553287e-17	0.006797531407273442
TPTE:promCore	-9.64327466553287e-17	0.006802169893224942
ADM:5utr	-9.64327466553287e-17	0.006806808428718312
MAGEB17:3utr	-9.64327466553287e-17	0.0068114470137547066
chr3:157244800-157246600:enhancers	-9.64327466553287e-17	0.006816085648335087
chr18:72451800-72453000:enhancers	-9.64327466553287e-17	0.006820724332460562
MAGEB10:3utr	-9.64327466553287e-17	0.006825363066132236
SPIRE1:5utr	-9.64327466553287e-17	0.006830001849351072
FAM86B2:3utr	-9.64327466553287e-17	0.006834640682118225
LPXN:3utr	-9.64327466553287e-17	0.006839279564434656
BDKRB1:5utr	-9.64327466553287e-17	0.006843918496301522
chr2:128743200-128744200:enhancers	-9.64327466553287e-17	0.006848557477719782
HID1:5utr	-9.64327466553287e-17	0.006853196508690546
chr18:72443000-72444400:enhancers	-9.64327466553287e-17	0.0068578355892149195
BCO2:5utr	-9.64327466553287e-17	0.006862474719293864
TPP2:promCore	-9.64327466553287e-17	0.006867113898928537
AC019294.1:5utr	-9.64327466553287e-17	0.006871753128119897
SOX11:promCore	-9.64327466553287e-17	0.006876392406869103
SOX18:promCore	-9.64327466553287e-17	0.006881031735177115
AC022532.1:5utr	-9.64327466553287e-17	0.006885671113045041
chr6:134518400-134519200:enhancers	-9.64327466553287e-17	0.006890310540473988
G082567:lncrna.ncrna	-9.64327466553287e-17	0.006894950017464917
R3HDM4:5utr	-9.64327466553287e-17	0.006899589544018986
RP11-400N13.3:lncrna.ncrna	-9.64327466553287e-17	0.006904229120137156
ANAPC4:5utr	-9.64327466553287e-17	0.006908868745820534
TEX13A:promCore	-9.64327466553287e-17	0.006913508421070229
PAGR1:5utr	-9.64327466553287e-17	0.006918148145887201
ZNF771:5utr	-9.64327466553287e-17	0.006922787920272607
PAH:5utr	-9.64327466553287e-17	0.00692742774422741
G011125:lncrna.ncrna	-9.64327466553287e-17	0.006932067617752765
KIF13B:5utr	-9.64327466553287e-17	0.0069367075408496345
chr6:86092800-86093400:enhancers	-9.64327466553287e-17	0.006941347513519127
STAU1:5utr	-9.64327466553287e-17	0.006945987535762349
KRTAP1-3:3utr	-9.64327466553287e-17	0.006950627607580264
chr11:113233600-113235000:enhancers	-9.64327466553287e-17	0.006955267728974028
chrX:73069600-73072000:enhancers	-9.64327466553287e-17	0.006959907899944603
KRTAP1-1:3utr	-9.64327466553287e-17	0.006964548120493145
PAK3:5utr	-9.64327466553287e-17	0.006969188390620618
RHCG:5utr	-9.64327466553287e-17	0.0069738287103281275
C9orf37:5utr	-9.64327466553287e-17	0.006978469079616785
LAMTOR2:3utr	-9.64327466553287e-17	0.006983109498487549
U82695.9:promCore	-9.64327466553287e-17	0.0069877499669415795
C9orf169:5utr	-9.64327466553287e-17	0.006992390484979838
chr12:21757200-21758000:enhancers	-9.64327466553287e-17	0.00699703105260348
AGAP8:promCore	-9.64327466553287e-17	0.0070016716698134696
AC018816.3:3utr	-9.64327466553287e-17	0.007006312336610913
chrX:73096600-73098000:enhancers	-9.64327466553287e-17	0.007010953052996922
CABP1:5utr	-9.64327466553287e-17	0.007015593818972456
RAD52:3utr	-9.64327466553287e-17	0.007020234634538674
SLC4A3:3utr	-9.64327466553287e-17	0.007024875499696538
chr19:51281000-51283800:enhancers	-9.64327466553287e-17	0.007029516414447156
IFNGR2:5utr	-9.64327466553287e-17	0.007034157378791637
RIC3:5utr	-9.64327466553287e-17	0.007038798392730944
AC000003.2:3utr	-9.64327466553287e-17	0.007043439456266233
TEKT5:5utr	-9.64327466553287e-17	0.0070480805693984684
AC004076.9:3utr	-9.64327466553287e-17	0.007052721732128807
chr3:24083800-24085000:enhancers	-9.64327466553287e-17	0.00705736294445821
RTL1:promCore	-9.64327466553287e-17	0.007062004206387788
GPA33:5utr	-9.64327466553287e-17	0.00706664551791865
chr6:88973200-88973800:enhancers	-9.64327466553287e-17	0.007071286879051757
RP11-14D22.1:lncrna.ncrna	-9.64327466553287e-17	0.007075928289788269
AL121761.2:promCore	-9.64327466553287e-17	0.007080569750129147
PRPS2:5utr	-9.64327466553287e-17	0.00708521126007555
STAT1:5utr	-9.64327466553287e-17	0.0070898528196284396
ZNF738:5utr	-9.64327466553287e-17	0.007094494428788925
CACNA1F:5utr	-9.64327466553287e-17	0.007099136087558117
SLC5A11:3utr	-9.64327466553287e-17	0.007103777795936977
ANKDD1B:5utr	-9.64327466553287e-17	0.007108419553926664
ANKDD1A:5utr	-9.64327466553287e-17	0.0071130613615281385
STAT4:5utr	-9.64327466553287e-17	0.007117703218742562
IFNA6:5utr	-9.64327466553287e-17	0.007122345125570895
AL117190.3:promCore	-9.64327466553287e-17	0.007126987082014248
GPATCH8:5utr	-9.64327466553287e-17	0.007131629088073731
HS3ST3B1:promCore	-9.64327466553287e-17	0.0071362711437503055
chr11:5612600-5613200:enhancers	-9.64327466553287e-17	0.0071409132490451305
SAGE1:promCore	-9.64327466553287e-17	0.0071455554039591695
chr19:43690600-43691600:enhancers	-9.64327466553287e-17	0.007150197608493532
G020354:lncrna.ncrna	-9.64327466553287e-17	0.007154839862649327
C19orf54:3utr	-9.64327466553287e-17	0.0071594821664275185
SOGA3:5utr	-9.64327466553287e-17	0.007164124519829264
RP11-254F7.2:lncrna.ncrna	-9.64327466553287e-17	0.007168766922855528
chr5:98058000-98059000:enhancers	-9.64327466553287e-17	0.007173409375507468
chr17:40060800-40065800:enhancers	-9.64327466553287e-17	0.007178051877786048
MRPS15:3utr	-9.64327466553287e-17	0.007182694429692377
chr6:8202200-8203000:enhancers	-9.64327466553287e-17	0.007187337031227567
chr5:98088800-98089800:enhancers	-9.64327466553287e-17	0.0071919796823925785
AC102948.2:3utr	-9.64327466553287e-17	0.007196622383188572
chr11:118327200-118328400:enhancers	-9.64327466553287e-17	0.00720126513361651
chr6:80730400-80731200:enhancers	-9.64327466553287e-17	0.007205907933677554
chr11:118381400-118382400:enhancers	-9.64327466553287e-17	0.007210550783372663
chr1:192745000-192745800:enhancers	-9.64327466553287e-17	0.007215193682702951
MRPL3:promCore	-9.64327466553287e-17	0.007219836631669527
C5orf60:5utr	-9.64327466553287e-17	0.007224479630273354
TCHP:5utr	-9.64327466553287e-17	0.007229122678515591
C18orf32:3utr	-9.64327466553287e-17	0.007233765776397202
IL22RA1:5utr	-9.64327466553287e-17	0.007238408923919298
RP11-264I13.2:lncrna.ncrna	-9.64327466553287e-17	0.007243052121082988
RGPD1:5utr	-9.64327466553287e-17	0.007247695367889237
FCHSD2:3utr	-9.64327466553287e-17	0.007252338664339203
PARS2:5utr	-9.64327466553287e-17	0.007256982010433851
APOA5:5utr	-9.64327466553287e-17	0.00726162540617434
chr5:96565200-96566000:enhancers	-9.64327466553287e-17	0.007266268851561633
KIAA1239:5utr	-9.64327466553287e-17	0.0072709123465968415
TDRD3:promCore	-9.64327466553287e-17	0.007275555891281075
PROB1:5utr	-9.64327466553287e-17	0.0072801994856153
chr19:43685200-43686600:enhancers	-9.64327466553287e-17	0.007284843129600672
ZNF799:5utr	-9.64327466553287e-17	0.0072894868232381595
chr19:43651400-43653000:enhancers	-9.64327466553287e-17	0.007294130566528919
AC025278.1:3utr	-9.64327466553287e-17	0.007298774359473914
TDRD10:5utr	-9.64327466553287e-17	0.007303418202074258
AC027228.1:3utr	-9.64327466553287e-17	0.007308062094331061
chr19:43623200-43625200:enhancers	-9.64327466553287e-17	0.007312706036245286
RGSL1:5utr	-9.64327466553287e-17	0.0073173500278180936
RP11-216N14.8:lncrna.ncrna	-9.64327466553287e-17	0.007321994069050448
TDP1:5utr	-9.64327466553287e-17	0.007326638159943508
chr22:40805800-40807800:enhancers	-9.64327466553287e-17	0.00733128230049824
chr22:40818400-40821000:enhancers	-9.64327466553287e-17	0.007335926490715753
PAPOLA:5utr	-9.64327466553287e-17	0.00734057073059716
chr22:40822400-40823600:enhancers	-9.64327466553287e-17	0.007345215020143424
C19orf73:3utr	-9.64327466553287e-17	0.007349859359355705
MSANTD1:3utr	-9.64327466553287e-17	0.007354503748234969
IL19:5utr	-9.64327466553287e-17	0.007359148186782324
PRMT6:5utr	-9.64327466553287e-17	0.007363792674998885
GPR110:5utr	-9.64327466553287e-17	0.007368437212885615
RP11-723O4.6:3utr	-9.64327466553287e-17	0.007373081800443673
STIL:5utr	-9.64327466553287e-17	0.007377726437674025
PALM:5utr	-9.64327466553287e-17	0.007382371124577831
RP11-664D7.4:3utr	-9.64327466553287e-17	0.007387015861156056
ZNF716:5utr	-9.64327466553287e-17	0.007391660647409811
ANKRD20A1:5utr	-9.64327466553287e-17	0.007396305483340207
chr6:97438600-97441000:enhancers	-9.64327466553287e-17	0.00740095036894821
chrX:38818800-38820400:enhancers	-9.64327466553287e-17	0.007405595304234979
CATSPER2:5utr	-9.64327466553287e-17	0.007410240289201481
chrX:38832600-38834000:enhancers	-9.64327466553287e-17	0.007414885323848874
MYH8:3utr	-9.64327466553287e-17	0.0074195304081781255
ANO6:5utr	-9.64327466553287e-17	0.007424175542190345
OR9Q1:5utr	-9.64327466553287e-17	0.007428820725886645
IFNGR2:3utr	-9.64327466553287e-17	0.007433465959267991
CASQ2:5utr	-9.64327466553287e-17	0.007438111242335543
UPK1B:promCore	-9.64327466553287e-17	0.007442756575090265
ANKRD40:5utr	-9.64327466553287e-17	0.007447401957533321
ANKRD36C:5utr	-9.64327466553287e-17	0.007452047389665674
CASP6:5utr	-9.64327466553287e-17	0.007456692871488436
chr6:97416000-97418600:enhancers	-9.64327466553287e-17	0.007461338403002719
RNASE11:5utr	-9.64327466553287e-17	0.007465983984209489
chr4:176748000-176749200:enhancers	-9.64327466553287e-17	0.007470629615109906
SLFN12:3utr	-9.64327466553287e-17	0.007475275295704935
chr6:97414000-97415200:enhancers	-9.64327466553287e-17	0.00747992102599569
CASKIN1:5utr	-9.64327466553287e-17	0.007484566805983282
PRSS46:5utr	-9.64327466553287e-17	0.007489212635668675
ALG1L:promCore	-9.64327466553287e-17	0.007493858515053032
IFNW1:3utr	-9.64327466553287e-17	0.0074985044441373185
RNASE12:5utr	-9.64327466553287e-17	0.007503150422922695
RPL17-C18orf32:3utr	-9.64327466553287e-17	0.007507796451410128
SNRPB:5utr	-9.64327466553287e-17	0.007512442529600728
GNG5P2:5utr	-9.64327466553287e-17	0.007517088657495609
RNF122:5utr	-9.64327466553287e-17	0.007521734835095736
PITPNA-AS1:lncrna.ncrna	-9.64327466553287e-17	0.00752638106240227
chr7:101818600-101819800:enhancers	-9.64327466553287e-17	0.0075310273394161775
chr17:2282400-2283000:enhancers	-9.64327466553287e-17	0.00753567366613862
RP3-422G23.4:3utr	-9.64327466553287e-17	0.007540320042570562
ZNF585B:5utr	-9.64327466553287e-17	0.007544966468713118
KLHL17:5utr	-9.64327466553287e-17	0.0075496129445674
KLHL14:5utr	-9.64327466553287e-17	0.007554259470134372
CBY3:5utr	-9.64327466553287e-17	0.007558906045415198
URAD:promCore	-9.64327466553287e-17	0.0075635526704108435
chr4:177765800-177768000:enhancers	-9.64327466553287e-17	0.007568199345122469
FIBIN:3utr	-9.64327466553287e-17	0.007572846069551041
IFNA21:3utr	-9.64327466553287e-17	0.007577492843697673
SMARCA1:3utr	-9.64327466553287e-17	0.007582139667563478
TGM6:promCore	-9.64327466553287e-17	0.007586786541149421
chr3:126169800-126170400:enhancers	-9.64327466553287e-17	0.007591433464456666
ANKRD18A:promCore	-9.64327466553287e-17	0.007596080437486176
IFNA4:3utr	-9.64327466553287e-17	0.0076007274602390654
MTRNR2L9:promCore	-9.64327466553287e-17	0.007605374532716448
chr1:20821000-20824600:enhancers	-9.64327466553287e-17	0.00761002165491929
KLHDC3:5utr	-9.64327466553287e-17	0.0076146688268487524
MTRNR2L12:promCore	-9.64327466553287e-17	0.007619316048505803
RP1-117B12.4:lncrna.ncrna	-9.64327466553287e-17	0.007623963319891602
RPL17:3utr	-9.64327466553287e-17	0.007628610641007117
IFRD2:5utr	-9.64327466553287e-17	0.007633258011853461
chr4:176705400-176707800:enhancers	-9.64327466553287e-17	0.007637905432431749
KLF16:5utr	-9.64327466553287e-17	0.007642552902742944
ANKRD30B:5utr	-9.64327466553287e-17	0.007647200422788211
RIMS1:5utr	-9.64327466553287e-17	0.007651847992568516
STAM:5utr	-9.64327466553287e-17	0.007656495612085021
GOLGA8Q:5utr	-9.64327466553287e-17	0.007661143281338692
IKZF2:5utr	-9.64327466553287e-17	0.007665791000330644
chr17:35468200-35469200:enhancers	-9.64327466553287e-17	0.00767043876906199
OXTR:5utr	-9.64327466553287e-17	0.0076750865875336955
ZNF705D:5utr	-9.64327466553287e-17	0.007679734455746925
TFF2:promCore	-9.64327466553287e-17	0.007684382373702644
PRRG3:5utr	-9.64327466553287e-17	0.007689030341401967
TESC:5utr	-9.64327466553287e-17	0.007693678358846007
IGLL5:3utr	-9.64327466553287e-17	0.007698326426035731
C1orf61:3utr	-9.64327466553287e-17	0.007702974542972302
chr5:9373800-9375200:enhancers	-9.64327466553287e-17	0.007707622709656687
IL10:5utr	-9.64327466553287e-17	0.007712270926090049
RP11-122D10.1:lncrna.ncrna	-9.64327466553287e-17	0.0077169191922733535
C1orf54:3utr	-9.64327466553287e-17	0.007721567508207716
chr2:169997200-169998400:enhancers	-9.64327466553287e-17	0.00772621587389425
ANKRD20A4:5utr	-9.64327466553287e-17	0.007730864289333923
AP000275.65:5utr	-9.64327466553287e-17	0.007735512754527897
IFT122:5utr	-9.64327466553287e-17	0.00774016126947714
AL354993.1:promCore	-9.64327466553287e-17	0.007744809834182815
IGLON5:3utr	-9.64327466553287e-17	0.007749458448645889
chr5:9335600-9336800:enhancers	-9.64327466553287e-17	0.007754107112867476
STAM2:5utr	-9.64327466553287e-17	0.007758755826848691
DUSP10:3utr	-9.64327466553287e-17	0.007763404590590501
GNPTG:5utr	-9.64327466553287e-17	0.0077680534040940686
PSD3:5utr	-9.64327466553287e-17	0.0077727022673603615
OSBPL9:5utr	-9.64327466553287e-17	0.007777351180390544
OSCP1:5utr	-9.64327466553287e-17	0.007782000143185581
C22orf15:3utr	-9.64327466553287e-17	0.00778664915574659
SNRPG:5utr	-9.64327466553287e-17	0.007791298218074684
OSGIN2:5utr	-9.64327466553287e-17	0.00779594733017083
chr11:110562200-110563400:enhancers	-9.64327466553287e-17	0.007800596492036193
MUSK:3utr	-9.64327466553287e-17	0.007805245703671739
IGFBP2:3utr	-9.64327466553287e-17	0.007809894965078583
SLCO1B1:3utr	-9.64327466553287e-17	0.007814544276257841
OTOGL:5utr	-9.64327466553287e-17	0.00781919363721048
IGF2BP2:5utr	-9.64327466553287e-17	0.007823843047937663
CAPN6:5utr	-9.64327466553287e-17	0.007828492508440357
OTOP2:5utr	-9.64327466553287e-17	0.007833142018719728
chr19:50280400-50282800:enhancers	-9.64327466553287e-17	0.007837791578776742
GOLGA7B:5utr	-9.64327466553287e-17	0.007842441188612515
ZNF683:5utr	-9.64327466553287e-17	0.007847090848228162
ANKRD32:5utr	-9.64327466553287e-17	0.007851740557624649
HOXA5:promCore	-9.64327466553287e-17	0.007856390316803142
ABCB7:3utr	-9.64327466553287e-17	0.00786104012576461
CAMTA1:5utr	-9.64327466553287e-17	0.007865689984510213
TGIF2LX:promCore	-9.64327466553287e-17	0.007870339893040923
TEX28:5utr	-9.64327466553287e-17	0.007874989851357853
C5orf48:5utr	-9.64327466553287e-17	0.007879639859462119
C19orf80:3utr	-9.64327466553287e-17	0.007884289917354688
RP11-342H21.2:lncrna.ncrna	-9.64327466553287e-17	0.007888940025036725
MOSPD2:promCore	-9.64327466553287e-17	0.0078935901825092
chr19:5921000-5922200:enhancers	-9.64327466553287e-17	0.007898240389773274
INPP4A:promCore	-9.64327466553287e-17	0.007902890646829917
TCEAL6:5utr	-9.64327466553287e-17	0.007907540953680244
C1orf131:5utr	-9.64327466553287e-17	0.00791219131032537
chr19:5925800-5928600:enhancers	-9.64327466553287e-17	0.007916841716766264
GPRC6A:5utr	-9.64327466553287e-17	0.00792149217300409
LIN7A:promCore	-9.64327466553287e-17	0.007926142679039818
chr2:19004800-19005800:enhancers	-9.64327466553287e-17	0.007930793234874563
KDM6A:5utr	-9.64327466553287e-17	0.007935443840509438
TCEAL2:5utr	-9.64327466553287e-17	0.007940094495945413
C22orf34:5utr	-9.64327466553287e-17	0.007944745201183654
LZTS1:promCore	-9.64327466553287e-17	0.00794939595622513
PSRC1:5utr	-9.64327466553287e-17	0.007954046761071002
chr19:5929400-5930200:enhancers	-9.64327466553287e-17	0.007958697615722243
TBX18:5utr	-9.64327466553287e-17	0.007963348520179965
EEF1A2:3utr	-9.64327466553287e-17	0.007967999474445287
chr17:46664400-46666400:enhancers	-9.64327466553287e-17	0.007972650478519175
TTC27:promCore	-9.64327466553287e-17	0.007977301532402796
C1QTNF1:5utr	-9.64327466553287e-17	0.007981952636097118
GSK3A:5utr	-9.64327466553287e-17	0.007986603789603306
chr6:75278400-75279000:enhancers	-9.64327466553287e-17	0.00799125499292233
INTS9:promCore	-9.64327466553287e-17	0.007995906246055303
SOX21:5utr	-9.64327466553287e-17	0.008000557549003345
PDE1B:5utr	-9.64327466553287e-17	0.008005208901767421
RFPL2:5utr	-9.64327466553287e-17	0.0080098603043487
chr6:53428600-53430200:enhancers	-9.64327466553287e-17	0.008014511756748147
RFPL1:5utr	-9.64327466553287e-17	0.00801916325896693
G086097:lncrna.ncrna	-9.64327466553287e-17	0.008023814811006018
chr12:123194400-123195000:enhancers	-9.64327466553287e-17	0.008028466412866527
SPACA5:5utr	-9.64327466553287e-17	0.008033118064549573
AC008132.13:promCore	-9.64327466553287e-17	0.008037769766056125
MROH2B:3utr	-9.64327466553287e-17	0.00804242151738735
C1orf115:5utr	-9.64327466553287e-17	0.008047073318544214
PSPH:5utr	-9.64327466553287e-17	0.008051725169527835
ICAM2:5utr	-9.64327466553287e-17	0.008056377070339332
ABHD10:promCore	-9.64327466553287e-17	0.00806102902097967
RP11-553A10.1:3utr	-9.64327466553287e-17	0.008065681021450019
chr6:109741800-109742400:enhancers	-9.64327466553287e-17	0.008070333071751345
chr19:6630600-6631400:enhancers	-9.64327466553287e-17	0.008074985171884815
chr6:5584000-5585200:enhancers	-9.64327466553287e-17	0.008079637321851399
ACOT6:3utr	-9.64327466553287e-17	0.008084289521652212
chr6:109745400-109746000:enhancers	-9.64327466553287e-17	0.008088941771288374
GRIPAP1:5utr	-9.64327466553287e-17	0.008093594070760851
chr6:109779200-109781600:enhancers	-9.64327466553287e-17	0.00809824642007081
RP11-356K23.2:lncrna.ncrna	-9.64327466553287e-17	0.008102898819219221
ALG13:5utr	-9.64327466553287e-17	0.00810755126820725
KCTD15:5utr	-9.64327466553287e-17	0.008112203767035867
ACKR3:3utr	-9.64327466553287e-17	0.008116856315706187
GRIA4:5utr	-9.64327466553287e-17	0.00812150891421933
G090339:lncrna.ncrna	-9.64327466553287e-17	0.008126161562576265
PCSK1N:5utr	-9.64327466553287e-17	0.008130814260778156
AQP4:5utr	-9.64327466553287e-17	0.008135467008825975
ABCA9:promCore	-9.64327466553287e-17	0.008140119806720887
chr6:109732000-109732600:enhancers	-9.64327466553287e-17	0.008144772654463863
GRAP:5utr	-9.64327466553287e-17	0.008149425552056019
PRKAA2:5utr	-9.64327466553287e-17	0.008154078499498472
SFTPC:promCore	-9.64327466553287e-17	0.008158731496792195
IGSF1:promCore	-9.64327466553287e-17	0.00816338454393835
MMP1:promCore	-9.64327466553287e-17	0.008168037640937912
C1orf177:5utr	-9.64327466553287e-17	0.008172690787791993
IQCF1:3utr	-9.64327466553287e-17	0.008177343984501715
SOX8:5utr	-9.64327466553287e-17	0.008181997231068045
GRPR:5utr	-9.64327466553287e-17	0.00818665052749215
C1QTNF1-AS1:5utr	-9.64327466553287e-17	0.008191303873775004
chr19:7619400-7620000:enhancers	-9.64327466553287e-17	0.008195957269917769
chr6:110608200-110608800:enhancers	-9.64327466553287e-17	0.008200610715921416
chr6:109716400-109718800:enhancers	-9.64327466553287e-17	0.008205264211787066
RP11-503N18.3:3utr	-9.64327466553287e-17	0.008209917757515832
chr11:126116200-126116800:enhancers	-9.64327466553287e-17	0.008214571353108688
KDELC2:5utr	-9.64327466553287e-17	0.0082192249985668
C11orf91:3utr	-9.64327466553287e-17	0.008223878693891138
SLC22A10:3utr	-9.64327466553287e-17	0.008228532439082867
ACD:3utr	-9.64327466553287e-17	0.00823318623414296
TCEB2:5utr	-9.64327466553287e-17	0.008237840079072536
chr6:109949400-109950200:enhancers	-9.64327466553287e-17	0.00824249397387271
G083492:lncrna.ncrna	-9.64327466553287e-17	0.008247147918544454
AC021218.2:promCore	-9.64327466553287e-17	0.008251801913088936
ECEL1:3utr	-9.64327466553287e-17	0.008256455957507123
KIAA0040:5utr	-9.64327466553287e-17	0.008261110051800137
GSTM5:5utr	-9.64327466553287e-17	0.008265764195969095
AC074091.13:promCore	-9.64327466553287e-17	0.008270418390014968
AL645728.1:5utr	-9.64327466553287e-17	0.008275072633938922
SIPA1L2:3utr	-9.64327466553287e-17	0.00827972692774193
LTBP1:promCore	-9.64327466553287e-17	0.008284381271425155
chr19:57469800-57471000:enhancers	-9.64327466553287e-17	0.008289035664989574
IFITM2:promCore	-9.64327466553287e-17	0.008293690108436301
PDGFC:5utr	-9.64327466553287e-17	0.008298344601766455
MMP10:promCore	-9.64327466553287e-17	0.008302999144981008
RP11-301H24.4:lncrna.ncrna	-9.64327466553287e-17	0.008307653738081127
ACTL7B:3utr	-9.64327466553287e-17	0.008312308381067782
LEKR1:3utr	-9.64327466553287e-17	0.008316963073942144
APOC4-APOC2:5utr	-9.64327466553287e-17	0.00832161781670518
PBX2:5utr	-9.64327466553287e-17	0.008326272609358011
ZRANB2:5utr	-9.64327466553287e-17	0.008330927451901756
BTNL8:3utr	-9.64327466553287e-17	0.008335582344337384
chr19:57378000-57378800:enhancers	-9.64327466553287e-17	0.008340237286666064
KIAA0556:5utr	-9.64327466553287e-17	0.008344892278888768
LCE5A:3utr	-9.64327466553287e-17	0.008349547321006663
chr6:106000000-106001600:enhancers	-9.64327466553287e-17	0.00835420241302072
STK32B:5utr	-9.64327466553287e-17	0.00835885755493206
chr17:43008200-43009000:enhancers	-9.64327466553287e-17	0.008363512746741799
PCCB:5utr	-9.64327466553287e-17	0.008368167988450909
chr19:57419000-57419600:enhancers	-9.64327466553287e-17	0.008372823280060558
KRT40:3utr	-9.64327466553287e-17	0.00837747862157172
SSBP1:5utr	-9.64327466553287e-17	0.008382134012985511
chr6:147384400-147385400:enhancers	-9.64327466553287e-17	0.008386789454303052
AC016559.1:promCore	-9.64327466553287e-17	0.008391444945525312
G083973:lncrna.ncrna	-9.64327466553287e-17	0.008396100486653462
RPS15:3utr	-9.64327466553287e-17	0.008400756077688474
ALOX12:5utr	-9.64327466553287e-17	0.008405411718631513
chr2:191929800-191933200:enhancers	-9.64327466553287e-17	0.008410067409483555
RP11-269F19.2:lncrna.ncrna	-9.64327466553287e-17	0.008414723150245714
chr6:113424000-113425800:enhancers	-9.64327466553287e-17	0.008419378940919115
SHOX:promCore	-9.64327466553287e-17	0.008424034781504724
RP11-307B6.3:lncrna.ncrna	-9.64327466553287e-17	0.008428690672003716
PBDC1:5utr	-9.64327466553287e-17	0.008433346612417058
AC114783.1:3utr	-9.64327466553287e-17	0.00843800260274592
TCEB3CL2:5utr	-9.64327466553287e-17	0.008442658642991272
OR10AG1:promCore	-0.0	0.008447314733154236
OR4F21:promCore	-0.0	0.008451970873235933
OR4C15:promCore	-0.0	0.008456627063237332
POLR2I:3utr	-0.0	0.008461283303159602
IKBKE:5utr	-0.0	0.008465939593003716
MAGEA2:promCore	-0.0	0.008470595932770844
PIP:3utr	-0.0	0.008475252322461956
IP6K3:5utr	-0.0	0.008479908762078173
MAFA:promCore	-0.0	0.008484565251620613
ILDR2:5utr	-0.0	0.00848922179109025
RP11-514O12.4:3utr	-0.0	0.008493878380488254
OR12D2:promCore	-0.0	0.008498535019815595
LRRC38:5utr	-0.0	0.008503191709073394
RP11-1407O15.2:3utr	-0.0	0.00850784844826277
MAP4K2:5utr	-0.0	0.008512505237384697
OR11H1:promCore	-0.0	0.008517162076440344
INA:5utr	-0.0	0.008521818965430682
IMPG2:5utr	-0.0	0.008526475904356881
IMPDH2:5utr	-0.0	0.008531132893219915
MAPRE1:5utr	-0.0	0.008535789932020903
IL9R:5utr	-0.0	0.008540447020760964
RP11-536G4.1:3utr	-0.0	0.008545104159441073
IQGAP3:5utr	-0.0	0.008549761348062396
RP11-379H8.1:3utr	-0.0	0.00855441858662591
RP4-559A3.7:3utr	-0.0	0.008559075875132782
OR10V1:promCore	-0.0	0.008563733213583986
PIR:3utr	-0.0	0.008568390601980641
chr6:139830600-139832000:enhancers	-0.0	0.008573048040323867
MAFG:promCore	-0.0	0.00857770552861464
LRRFIP1:5utr	-0.0	0.008582363066854126
MAP6D1:5utr	-0.0	0.0085870206550433
IP6K2:5utr	-0.0	0.008591678293183332
POMZP3:3utr	-0.0	0.008596335981275195
OR5R1:promCore	-0.0	0.008600993719320008
OR5V1:promCore	-0.0	0.008605651507318894
IQCA1:5utr	-0.0	0.008610309345272824
LRRC73:5utr	-0.0	0.008614967233182969
LRRC47:5utr	-0.0	0.008619625171050301
MAFG:5utr	-0.0	0.008624283158875944
LRRC52:5utr	-0.0	0.008628941196661017
OR5M8:promCore	-0.0	0.00863359928440649
RP11-160N1.10:3utr	-0.0	0.008638257422113538
RP11-404L6.2:3utr	-0.0	0.008642915609783133
RP11-41O4.1:3utr	-0.0	0.008647573847416445
POLRMT:3utr	-0.0	0.008652232135014447
OR10K1:promCore	-0.0	0.008656890472578258
PLD4:3utr	-0.0	0.008661548860109005
IQCF2:5utr	-0.0	0.008666207297607654
RP11-162A12.2:3utr	-0.0	0.008670865785075381
MAOA:promCore	-0.0	0.008675524322513159
RP11-408E5.4:3utr	-0.0	0.008680182909922157
LRRC58:5utr	-0.0	0.008684841547303347
MAGEA10:5utr	-0.0	0.008689500234657853
OR5M1:promCore	-0.0	0.008694158971986797
MAPK8IP2:5utr	-0.0	0.00869881775929115
MAGEA8:5utr	-0.0	0.008703476596572085
RP3-369A17.5:3utr	-0.0	0.008708135483830573
OR5M3:promCore	-0.0	0.008712794421067739
MAGEA1:5utr	-0.0	0.008717453408284703
MAFB:5utr	-0.0	0.008722112445482438
IQCF6:5utr	-0.0	0.008726771532662115
MAPK14:5utr	-0.0	0.00873143066982471
RP11-1396O13.13:3utr	-0.0	0.008736089856971392
chr6:137016800-137018200:enhancers	-0.0	0.008740749094103134
MAPK15:5utr	-0.0	0.008745408381221061
RP11-176H8.1:3utr	-0.0	0.008750067718326293
OR5L1:promCore	-0.0	0.008754727105419803
OR4C16:promCore	-0.0	0.008759386542502764
MAGEA2B:5utr	-0.0	0.008764046029576148
OR5L2:promCore	-0.0	0.00876870556664113
OR4C46:promCore	-0.0	0.00877336515369868
MAGEA6:5utr	-0.0	0.008778024790749923
IQCJ:5utr	-0.0	0.008782684477795979
OR5M9:promCore	-0.0	0.008787344214837824
OR5M10:promCore	-0.0	0.008792004001876628
OR4C6:promCore	-0.0	0.008796663838913366
MAGEA3:5utr	-0.0	0.00880132372594921
MAGEA12:promCore	-0.0	0.008805983662985134
MAGEB10:5utr	-0.0	0.008810643650022258
IPP:5utr	-0.0	0.00881530368706171
IL3RA:5utr	-0.0	0.008819963774104458
OR5M11:promCore	-0.0	0.008824623911151677
OR10R2:promCore	-0.0	0.008829284098204342
MAPK4:5utr	-0.0	0.008833944335263575
PLEK2:3utr	-0.0	0.008838604622330498
PNLDC1:3utr	-0.0	0.008843264959406086
IL31:5utr	-0.0	0.00884792534649151
chr6:134884000-134884800:enhancers	-0.0	0.008852585783587746
INSIG1:5utr	-0.0	0.008857246270695965
MAOA:5utr	-0.0	0.008861906807817142
RP11-3B7.1:3utr	-0.0	0.008866567394952401
RP11-58C22.1:3utr	-0.0	0.008871228032102862
MAP1A:5utr	-0.0	0.008875888719269504
LTBP1:5utr	-0.0	0.008880549456453495
OR4Q3:promCore	-0.0	0.008885210243655812
RP11-219B4.6:3utr	-0.0	0.008889871080877626
INSL4:5utr	-0.0	0.008894531968119913
RP11-318A15.7:3utr	-0.0	0.008899192905383796
PKN1:3utr	-0.0	0.0089038538926704
LTB:5utr	-0.0	0.008908514929980694
INSM1:5utr	-0.0	0.008913176017315857
MALL:5utr	-0.0	0.008917837154676861
PNPLA2:3utr	-0.0	0.008922498342064877
MAGEB16:promCore	-0.0	0.008927159579480886
chr5:176696400-176698200:enhancers	-0.0	0.008931820866926003
OR4P4:promCore	-0.0	0.00893648220440136
LY86:5utr	-0.0	0.008941143591907924
LRRN1:promCore	-0.0	0.008945805029446875
MAL2:5utr	-0.0	0.008950466517019183
chr5:176694000-176695000:enhancers	-0.0	0.008955128054625974
LYNX1:5utr	-0.0	0.00895978964226837
PLCB3:3utr	-0.0	0.008964451279947348
RP11-770J1.5:3utr	-0.0	0.00896911296766408
MAGEB10:promCore	-0.0	0.008973774705419543
RP11-793H13.10:3utr	-0.0	0.008978436493214908
POC1A:3utr	-0.0	0.00898309833105115
IL18RAP:5utr	-0.0	0.008987760218929396
LRRTM3:promCore	-0.0	0.008992422156850767
PNMA6C:3utr	-0.0	0.008997084144816238
MAMDC4:5utr	-0.0	0.009001746182826984
PNLIP:3utr	-0.0	0.00900640827088398
MAGEB6:promCore	-0.0	0.0090110704089884
MAGEB5:promCore	-0.0	0.00901573259714122
OR4S2:promCore	-0.0	0.009020394835343563
MAML3:5utr	-0.0	0.009025057123596551
RP11-279O9.4:3utr	-0.0	0.009029719461901163
MAGEB18:promCore	-0.0	0.009034381850258571
MAGED1:promCore	-0.0	0.009039044288669753
RP11-67H2.1:3utr	-0.0	0.00904370677713588
IL24:5utr	-0.0	0.00904836931565793
MAML2:5utr	-0.0	0.009053031904237023
PNLIPRP1:3utr	-0.0	0.009057694542874287
MAN2B1:5utr	-0.0	0.009062357231570698
INPP4B:5utr	-0.0	0.00906701997032743
LYPD3:5utr	-0.0	0.009071682759145458
RP11-272B17.2:3utr	-0.0	0.009076345598025906
INS-IGF2:5utr	-0.0	0.009081008486969898
RP11-683L23.1:3utr	-0.0	0.009085671425978412
IL20:5utr	-0.0	0.009090334415052621
PLA2G4A:3utr	-0.0	0.009094997454193503
RP11-701P16.2:3utr	-0.0	0.009099660543402228
LY6G5C:5utr	-0.0	0.009104323682679775
PNMA6A:3utr	-0.0	0.00910898687202727
IL1RAPL2:5utr	-0.0	0.009113650111445834
chr5:32641800-32642800:enhancers	-0.0	0.009118313400936447
chr5:177120400-177121000:enhancers	-0.0	0.00912297674050028
PNMA6B:3utr	-0.0	0.009127640130138313
OR2F1:promCore	-0.0	0.009132303569851717
RP11-763F8.1:3utr	-0.0	0.009136967059641472
PLA2G10:3utr	-0.0	0.0091416305995087
MAN2B2:5utr	-0.0	0.009146294189454524
PITPNM1:3utr	-0.0	0.009150957829479927
RP11-321M21.3:3utr	-0.0	0.009155621519586078
chr5:32056400-32057200:enhancers	-0.0	0.009160285259773955
INTS5:5utr	-0.0	0.009164949050044686
OR5F1:promCore	-0.0	0.009169612890399392
OR4K14:promCore	-0.0	0.009174276780839052
IL13:5utr	-0.0	0.00917894072136484
chr6:139750400-139751200:enhancers	-0.0	0.009183604711977733
chr6:138692800-138693800:enhancers	-0.0	0.009188268752678906
LSM10:5utr	-0.0	0.009192932843469335
MAGED1:5utr	-0.0	0.009197596984350147
MAGEB6:5utr	-0.0	0.009202261175322466
POLD2:3utr	-0.0	0.009206925416387271
OR13F1:promCore	-0.0	0.009211589707545735
OR4A47:promCore	-0.0	0.009216254048798833
chr6:139818200-139819800:enhancers	-0.0	0.009220918440147744
[truncated: 93,107 more rows]
